# Supplementary material for: Sperm hyperactivation drives a circling-and-wandering swimming behavior
Source: Nat Commun. 2026 Mar 24;17:4475. doi: 10.1038/s41467-026-70143-6 (PMC13187331; doi:10.1038/s41467-026-70143-6)
Supplement: Supplementary file 11 — Source Data [file 41467_2026_70143_MOESM11_ESM.zip]

Archive with 4 entries (3 files):
- Source Data/
- Source Data/Figure 1.xlsx
- Source Data/Figure 2.xlsx
- Source Data/Figure 3.xlsx
