# Supplementary material for: Sperm hyperactivation drives a circling-and-wandering swimming behavior
Source: Nat Commun. 2026 Mar 24;17:4475. doi: 10.1038/s41467-026-70143-6 (PMC13187331; doi:10.1038/s41467-026-70143-6)
Supplement: Supplementary file 11 — Source Data [file 41467_2026_70143_MOESM11_ESM.zip › Source Data/Figure 1.xlsx]

## Sheet: Figure 1b
8.35693
8.19131
12.207
9.16564
9.4968
8.69118
10.6541
7.62801
9.43129
8.95021
8.14386
9.72381
7.94783
9.22766
8.13956
10.3113
7.64605
8.455
8.63686
12.4235
8.38582
8.62217
10.0503
8.87265
6.09325
7.62629
8.29816
9.18033
6.28519
9.72323
10.0535
8.07869
7.14842
11.337
10.4387
7.4275
6.8641
9.78984
9.03902
11.8956
8.19028
8.74483
11.8448
9.25958
10.3044
11.9838
8.95632
6.704
11.2256
3.47718
11.1388
4.59728
8.96
9.98286
9.7819
10.1057
9.78411
11.1478
6.89773
6.40028
9.40066
9.18523
12.4559
7.71467
5.62684
7.76289
7.40213
8.69714
11.4909
10.5287
8.33003
8.50968
3.62068
7.18803
10.9814
9.87069
13.1609
5.97936
7.68504
11.9785
10.9674
9.16564
13.893
12.1034
10.3407
9.87069
9.06446
7.43112
9.31636
8.71164
4.66324
10.6933
7.83405
7.9008
7.58663
6.60984
8.3482
8.95266
8.07282
10.7914
11.6529
7.52657
10.4876
11.7508
10.6933
10.7726
7.99257
8.33873
9.18523
7.20173
11.5501
7.29756
7.19738
8.30392
7.32591
5.20718
8.26831
7.19738
7.6327
7.17869
11.1437
9.45941
9.11668
8.75716
11.3847
13.1983
9.84996
7.33252
10.4648
10.2232
8.93348
10.9422
8.96966
8.42444
8.3702
11.1137
8.88362
9.14757
7.63804
8.81965
5.61396
11.2416
8.91104
8.32752
8.2209
7.90569
11.4179
0.881312
7.52787
9.56223
12.3384
9.25378
12.4505
13.1609
6.75672
7.66877
12.6811
10.4713
8.41359
6.43847
10.0665
8.23537
8.88362
8.88362
11.9728

## Sheet: Figure 1e
Time_sec	MSD_HA	MSD_Chiral
0.06	29.2725	29.2493
0.12	105.641	100.273
0.18	219.693	203.473
0.24	365.926	342.897
0.3	539.722	518.754
0.36	738.155	725.532
0.42	957.531	959.759
0.48	1191.9	1218.21
0.54	1434.9	1496.39
0.6	1678.8	1789.3
0.66	1914.81	2091.9
0.72	2146.33	2400.47
0.78	2375.46	2711.61
0.84	2601.52	3020.78
0.9	2823.51	3323.84
0.96	3040.36	3616.86
1.02	3251.77	3895.69
1.08	3458.98	4156.25
1.14	3662.68	4394.62
1.2	3863.14	4607.12
1.26	4060.93	4790.46
1.32	4256.69	4942.1
1.38	4451.29	5059.74
1.44	4646.59	5141.72
1.5	4844.21	5186.63
1.56	5045.68	5194.36
1.62	5251.13	5165.51
1.68	5460.41	5101.32
1.74	5673.95	5004.08
1.8	5892.57	4876.13
1.86	6116.77	4720.07
1.92	6346.38	4539.2
1.98	6580.76	4337.5
2.04	6818.67	4118.95
2.1	7059.31	3886.96
2.16	7301.77	3645
2.22	7546.2	3396.88
2.28	7792.86	3146.43
2.34	8041.63	2897.35
2.4	8291.6	2653.36
2.46	8541.7	2417.85
2.52	8791.84	2194.68
2.58	9041.89	1987.67
2.64	9292.24	1800.01
2.7	9543.1	1634.52
2.76	9794.71	1494.51
2.82	10046.8	1382.69
2.88	10298.8	1300.94
2.94	10550.2	1250.57
3	10801.3	1232.11
3.06	11052.7	1245.8
3.12	11304	1291.33
3.18	11555.4	1367.2
3.24	11806.3	1471.22
3.3	12056.4	1601.64
3.36	12305.5	1756.06
3.42	12553.4	1931.43
3.48	12800.7	2124.65
3.54	13047.9	2332.62
3.6	13294.6	2552.36
3.66	13541.4	2780.44
3.72	13788.6	3013.18
3.78	14036.5	3247.84
3.84	14285.8	3481.6
3.9	14536.5	3710.78
3.96	14789.1	3931.89
4.02	15043.7	4142.06
4.08	15300	4338.32
4.14	15557.7	4517.43
4.2	15816.8	4676.3
4.26	16077.1	4812.87
4.32	16337.7	4925.24
4.38	16598.2	5011.8
4.44	16858.6	5071.13
4.5	17118.7	5102
4.56	17378.6	5104.87
4.62	17638.3	5081.32
4.68	17897.7	5032.03
4.74	18157.2	4957.77
4.8	18416.6	4861.07
4.86	18675.9	4744.48
4.92	18935.7	4609.98
4.98	19196.9	4460.06
5.04	19459	4297.67
5.1	19721.5	4125.86
5.16	19984.4	3947.62
5.22	20247.9	3765.36
5.28	20512.6	3581.85
5.34	20778.9	3400.1
5.4	21046.5	3222.76
5.46	21315.6	3052.72
5.52	21586.4	2893.21
5.58	21858.3	2746.82
5.64	22131.8	2615.38
5.7	22407.1	2501.23
5.76	22683.6	2407.35
5.82	22961	2335.53
5.88	23238.8	2286.1
5.94	23516.8	2260.15
6	23795.1	2258.68
6.06	24073.8	2281.57
6.12	24351.9	2327.39
6.18	24629.5	2395.33
6.24	24907.1	2484.59
6.3	25184.9	2593
6.36	25464	2718.17
6.42	25744.5	2858.47
6.48	26027.5	3011.8
6.54	26312.8	3175.39
6.6	26600.5	3346.8
6.66	26890.9	3523.73
6.72	27184.7	3703.73
6.78	27482.5	3884.5
6.84	27783.9	4063.35
6.9	28088	4237.4
6.96	28394.4	4404.44
7.02	28702.5	4562.3
7.08	29011.4	4708.43
7.14	29320.6	4841.13
7.2	29629.9	4958.3
7.26	29939.1	5057.35
7.32	30247.3	5137.64
7.38	30553.4	5198.73
7.44	30857.2	5238.91
7.5	31159.1	5257.64
7.56	31459.1	5256.05
7.62	31757.2	5234.95
7.68	32053.6	5194.5
7.74	32349	5136.01
7.8	32642.9	5061.41
7.86	32934.8	4972.17
7.92	33225.2	4869.95
7.98	33514.7	4756.99
8.04	33803.3	4635.57
8.1	34090.9	4507.41
8.16	34377.6	4374.5
8.22	34663.3	4239.18
8.28	34948.4	4103.51
8.34	35232.8	3969.37
8.4	35517	3838.75
8.46	35801.6	3714.1
8.52	36086.5	3597.61
8.58	36371.6	3490.87
8.64	36657.2	3395.84
8.7	36943.1	3314.5
8.76	37230	3247.67
8.82	37517.6	3195.96
8.88	37805.4	3160.98
8.94	38092.8	3143.27
9	38379.9	3142.5
9.06	38666.8	3159.02
9.12	38953.5	3192.82
9.18	39240	3242.27
9.24	39525.4	3306.06
9.3	39810.2	3383.48
9.36	40093.8	3473.17
9.42	40376.1	3573.44
9.48	40657.6	3682.75
9.54	40938.5	3799.82
9.6	41218.4	3922.62
9.66	41496.8	4048.94
9.72	41773.5	4177.19
9.78	42049.1	4305.96
9.84	42324.5	4433.41
9.9	42599.3	4558.09
9.96	42873.2	4678.25
10.02	43146	4792.08
10.08	43417	4897.81
10.14	43686.8	4993.98
10.2	43955.9	5079.53
10.26	44225.2	5153.22
10.32	44495.1	5213.93
10.38	44765.2	5261.15
10.44	45035.1	5294.37
10.5	45305	5313.09
10.56	45575.1	5317.73
10.62	45846.6	5309.22
10.68	46120.5	5287.63
10.74	46396.4	5253.23
10.8	46673.1	5207.36
10.86	46949.4	5151.48
10.92	47224.5	5086.62
10.98	47498.9	5014.1
11.04	47772.7	4935.38
11.1	48045.3	4851.77
11.16	48316.7	4764.82
11.22	48586.2	4675.81
11.28	48852.6	4586.07
11.34	49115.7	4497.67
11.4	49376.1	4412.11
11.46	49634.2	4330.43
11.52	49889.9	4254.15
11.58	50142.9	4184.78
11.64	50393.2	4123.27
11.7	50641.9	4070.64
11.76	50889.3	4028.12
11.82	51135.9	3996.27
11.88	51382.6	3975.77
11.94	51629.5	3967.4
12	51876.8	3971.03
12.06	52124.8	3986.31
12.12	52373.7	4012.97
12.18	52623.6	4050.4
12.24	52874.6	4098.08
12.3	53126.1	4155.5
12.36	53377.7	4221.49
12.42	53629.4	4294.85
12.48	53881.1	4374.61
12.54	54133.2	4459.61
12.6	54385.4	4548.55
12.66	54637.2	4640.22
12.72	54888.3	4733.37
12.78	55139.2	4826.75
12.84	55390.4	4919.26
12.9	55643.3	5009.38
12.96	55899.1	5095.91
13.02	56157.8	5178.16
13.08	56419	5255.26
13.14	56682.5	5325.73
13.2	56948.6	5388.69
13.26	57217.7	5443.3
13.32	57489.7	5489.06
13.38	57764.4	5525.48
13.44	58041.7	5552.53
13.5	58319.8	5570.18
13.56	58597.5	5578.12
13.62	58874.9	5576.55
13.68	59151.9	5566.07
13.74	59428.6	5547.05
13.8	59704.1	5520.13
13.86	59977.7	5486.31
13.92	60248.2	5446.8
13.98	60514.9	5402.29
14.04	60776.8	5353.29
14.1	61034.7	5301.02
14.16	61289.5	5247.06
14.22	61540.6	5192.13
14.28	61787.6	5136.9
14.34	62030.1	5082.99
14.4	62268.9	5031.62
14.46	62504.7	4983.15
14.52	62738.5	4938.35
14.58	62970.9	4898.66
14.64	63203	4864.86
14.7	63434.5	4837.44
14.76	63665.1	4816.67
14.82	63895.1	4803.54
14.88	64125.4	4798.73
14.94	64356.3	4802.19
15	64587.8	4813.69
15.06	64819.2	4833.21
15.12	65050.2	4861.02
15.18	65280.6	4896.87
15.24	65510.3	4939.88
15.3	65739.6	4989.51
15.36	65968.9	5045.16
15.42	66198	5105.84
15.48	66426.6	5170.85
15.54	66654.9	5239.86
15.6	66884	5311.99
15.66	67115.3	5385.84
15.72	67349.3	5460.4
15.78	67585.4	5535.24
15.84	67823.4	5609.47
15.9	68062.8	5682.24
15.96	68303.1	5752.97
16.02	68544.7	5820.96
16.08	68786.4	5885.42
16.14	69027.6	5945.56
16.2	69266.5	6000.81
16.26	69502.2	6051.11
16.32	69734.2	6095.75
16.38	69962.4	6133.92
16.44	70186.5	6165.7
16.5	70406.6	6190.98
16.56	70622.4	6209.59
16.62	70834.1	6221.67
16.68	71042.4	6227.61
16.74	71247.6	6227.5
16.8	71450.5	6221.38
16.86	71650.7	6209.85
16.92	71849	6193.8
16.98	72045.5	6173.84
17.04	72240.5	6150.19
17.1	72433.4	6123.15
17.16	72624.7	6094.13
17.22	72815	6063.89
17.28	73003.8	6032.44
17.34	73191.1	6000.31
17.4	73376.9	5968.49
17.46	73561.9	5937.38
17.52	73746.2	5907.39
17.58	73929.7	5879.09
17.64	74112.9	5853.48
17.7	74297.3	5831.21
17.76	74483.1	5812.61
17.82	74668.9	5797.79
17.88	74856.5	5786.97
17.94	75046.6	5780.98
18	75239.2	5780.38
18.06	75434	5784.61
18.12	75630.4	5793.93
18.18	75828.7	5808.59
18.24	76028.5	5828.11
18.3	76228.6	5851.96
18.36	76428.8	5879.93
18.42	76629.8	5911.74
18.48	76831.1	5947.19
18.54	77031.1	5986.33
18.6	77230.1	6028.49
18.66	77427.5	6072.37
18.72	77623.7	6117.59
18.78	77818.8	6164.22
18.84	78013.6	6212.07
18.9	78208.4	6260.87
18.96	78403	6309.94
19.02	78597.9	6359.02
19.08	78792.9	6407.66
19.14	78988.6	6455.14
19.2	79184	6501.23
19.26	79379.5	6545.77
19.32	79575.4	6588.39
19.38	79771.3	6628.58
19.44	79966.7	6665.88
19.5	80160.5	6700.34
19.56	80353	6731.27
19.62	80544.1	6758.43
19.68	80733.7	6781.95
19.74	80921.6	6802.05
19.8	81109.1	6818.95
19.86	81295.8	6832.42
19.92	81481.4	6842.33
19.98	81666.5	6848.9
20.04	81851.3	6852.55
20.1	82037.5	6853.38
20.16	82225.7	6851.62
20.22	82414.7	6847.79
20.28	82604.3	6842.22
20.34	82795.5	6834.1
20.4	82986.5	6823.04
20.46	83178.6	6809.75
20.52	83371.2	6795.1
20.58	83563.8	6779.65
20.64	83756.1	6763
20.7	83946.7	6745.21
20.76	84134.6	6727.24
20.82	84319.6	6709.44
20.88	84502.5	6692.09
20.94	84683	6675.51
21	84861.4	6660.41
21.06	85036.3	6647.22
21.12	85207.2	6635.89
21.18	85374.4	6626.55
21.24	85538	6619.65
21.3	85699.3	6615.73
21.36	85858.2	6614.59
21.42	86016.8	6615.78
21.48	86174.2	6619.44
21.54	86330.4	6626.26
21.6	86485.7	6636.33
21.66	86641.4	6649.5
21.72	86797.4	6666
21.78	86953.2	6686.18
21.84	87108	6709.59
21.9	87262	6736.54
21.96	87413.8	6766.92
22.02	87562.1	6800.13
22.08	87706.4	6836.23
22.14	87846	6875.18
22.2	87980.6	6915.88
22.26	88108.5	6957.78
22.32	88230.2	7000.89
22.38	88346	7044.61
22.44	88456.2	7088.18
22.5	88560	7131.1
22.56	88658.1	7172.84
22.62	88749.3	7213.3
22.68	88833.6	7251.82
22.74	88911.8	7288.03
22.8	88984	7321.45
22.86	89051.8	7352.01
22.92	89114.4	7379.62
22.98	89172.8	7403.71
23.04	89227.5	7424.14
23.1	89279.6	7440.85
23.16	89329.7	7453.66
23.22	89380.1	7462.27
23.28	89432.2	7466.11
23.34	89485.2	7465.24
23.4	89539.7	7460.13
23.46	89595.5	7450.73
23.52	89654.3	7437.07
23.58	89715.9	7419.72
23.64	89779.2	7399.04
23.7	89844.3	7375.18
23.76	89911	7349.27
23.82	89978.1	7322.04
23.88	90045.5	7293.61
23.94	90112.9	7264.73
24	90180.6	7236.54
24.06	90248.9	7209.28
24.12	90315.8	7183.18
24.18	90378.7	7158.55
24.24	90438.6	7135.96
24.3	90494.3	7116.35
24.36	90546.5	7100.13
24.42	90595.1	7087.28
24.48	90639.2	7078.19
24.54	90678.6	7073.36
24.6	90712	7073.19
24.66	90739.5	7077.7
24.72	90761.5	7087.52
24.78	90781.4	7102.81
24.84	90799.6	7123.57
24.9	90816.2	7149.98
24.96	90830.8	7181.64
25.02	90844.8	7217.84
25.08	90859.8	7258.82
25.14	90878.1	7304.65
25.2	90898.9	7354.01
25.26	90921.6	7405.81
25.32	90946.7	7459.86
25.38	90974.1	7515.68
25.44	91004.9	7572.39
25.5	91039.1	7629.23
25.56	91078	7685.52
25.62	91119.9	7740.64
25.68	91163.2	7793.83
25.74	91207.8	7844.73
25.8	91255.5	7892.9
25.86	91305.2	7937.73
25.92	91358.1	7978.57
25.98	91412	8015.14
26.04	91463.6	8046.82
26.1	91512.9	8073.03
26.16	91558.7	8093.43
26.22	91601.3	8107.68
26.28	91641.8	8115.65
26.34	91679.2	8117.47
26.4	91712.2	8113.28
26.46	91742.1	8102.88
26.52	91767.6	8086.37
26.58	91789.8	8064.66
26.64	91811.9	8038.5
26.7	91833.8	8008.36
26.76	91854.7	7974.91
26.82	91876.2	7938.94
26.88	91898.2	7901.09
26.94	91921	7862.24
27	91946.4	7823.12
27.06	91974.4	7784.68
27.12	92004.8	7747.52
27.18	92038	7711.9
27.24	92073.3	7678.63
27.3	92112.4	7648.32
27.36	92156.4	7621.42
27.42	92202.7	7598.9
27.48	92250.7	7581.52
27.54	92299.5	7569.25
27.6	92347.8	7562.22
27.66	92394.8	7561.14
27.72	92438.3	7566.74
27.78	92478.5	7579.16
27.84	92515.3	7598.38
27.9	92545.9	7623.91
27.96	92570.5	7655.74
28.02	92590.2	7693.89
28.08	92606.5	7737.66
28.14	92620.5	7785.98
28.2	92632.7	7837.86
28.26	92643.3	7893.02
28.32	92655.2	7951.42
28.38	92669	8011.81
28.44	92683.9	8072.78
28.5	92701.6	8133.93
28.56	92723.2	8194.59
28.62	92749.7	8254.28
28.68	92781.4	8312.44
28.74	92818.1	8368.27
28.8	92859.1	8420.84
28.86	92905.4	8469.8
28.92	92956.3	8515.02
28.98	93011	8555.72
29.04	93070.2	8590.72
29.1	93132.3	8620.17
29.16	93196.9	8643.8
29.22	93262.4	8661.11
29.28	93326.8	8672.08
29.34	93389.7	8676.63
29.4	93450.7	8674.75
29.46	93509.1	8666.9
29.52	93564.1	8653.5
29.58	93615.7	8634.86
29.64	93662.8	8612.02
29.7	93706.5	8585.75
29.76	93747	8556.72
29.82	93785.3	8525.84
29.88	93822.5	8493.62
29.94	93858.9	8460.69
30	93895.3	8427.89
30.06	93931.4	8395.91
30.12	93967.6	8365.25
30.18	94004.3	8336.39
30.24	94041.5	8310.05
30.3	94079.1	8286.97
30.36	94116.8	8267.38
30.42	94154.9	8251.54
30.48	94193.1	8239.76
30.54	94231.3	8232.61
30.6	94269.2	8230.8
30.66	94307	8234.45
30.72	94344.8	8243.48
30.78	94381.7	8258.36
30.84	94418.6	8279.14
30.9	94455.3	8305.18
30.96	94491.9	8336.14
31.02	94527.6	8371.96
31.08	94561.7	8412.29
31.14	94593.9	8456.4
31.2	94624	8503.64
31.26	94652.5	8553.06
31.32	94679.6	8603.79
31.38	94705.3	8655.48
31.44	94730.6	8707.45
31.5	94756.3	8758.99
31.56	94782.3	8809.88
31.62	94807.1	8859.47
31.68	94831.6	8906.94
31.74	94855.7	8951.88
31.8	94880.5	8993.84
31.86	94906.4	9032.55
31.92	94932.9	9067.59
31.98	94960.7	9098.17
32.04	94987.3	9124.25
32.1	95012.5	9145.76
32.16	95036.5	9162.32
32.22	95060.9	9173.6
32.28	95086.9	9179.14
32.34	95113.3	9178.62
32.4	95139.5	9173.1
32.46	95166.2	9163.52
32.52	95193.1	9149.43
32.58	95219.8	9130.88
32.64	95248.5	9108.77
32.7	95277.9	9084.04
32.76	95306.9	9057.03
32.82	95336.3	9028.21
32.88	95364.3	8998.89
32.94	95391.5	8969.65
33	95417.5	8940.3
33.06	95440.2	8911.18
33.12	95458.6	8883.45
33.18	95472.2	8857.7
33.24	95481	8834.2
33.3	95486.9	8812.88
33.36	95489.7	8793.97
33.42	95487.7	8778.55
33.48	95480.1	8767.05
33.54	95467.6	8759.69
33.6	95451.1	8756.99
33.66	95432.8	8759.46
33.72	95415.2	8766.56
33.78	95398	8778.49
33.84	95381.3	8796.01
33.9	95363.4	8818.71
33.96	95345.1	8846.03
34.02	95325.8	8878.15
34.08	95305.4	8914.39
34.14	95286	8953.9
34.2	95266.2	8996.32
34.26	95243.9	9040.84
34.32	95218.1	9087.18
34.38	95188.6	9134.89
34.44	95154.2	9183.05
34.5	95116.2	9231.38
34.56	95075.4	9279.41
34.62	95030.5	9326.54
34.68	94983	9372.73
34.74	94929.6	9417.61
34.8	94871.2	9460.44
34.86	94809.7	9500.61
34.92	94745.2	9538.06
34.98	94679.1	9572.79
35.04	94611.6	9604.09
35.1	94540.7	9631.25
35.16	94464.5	9654
35.22	94386	9672.45
35.28	94305.6	9686.5
35.34	94225.8	9695.83
35.4	94145.3	9700.45
35.46	94062.4	9700.62
35.52	93977.4	9696.73
35.58	93890	9689.03
35.64	93801.3	9678.02
35.7	93712.1	9664.15
35.76	93622.7	9647.85
35.82	93531.5	9629.42
35.88	93438.9	9609.68
35.94	93342.6	9588.91
36	93244.4	9566.84
36.06	93144.8	9543.78
36.12	93043	9520.61
36.18	92939	9497.99
36.24	92833.3	9475.47
36.3	92725.6	9453.19
36.36	92616.3	9431.92
36.42	92506.3	9412.31
36.48	92393.4	9394.55
36.54	92278.5	9378.54
36.6	92160.4	9365.07
36.66	92039.9	9354.77
36.72	91918.9	9347.78
36.78	91797.9	9344.17
36.84	91676.7	9343.98
36.9	91556.6	9347.21
36.96	91437.6	9354.29
37.02	91318.4	9365.35
37.08	91200.1	9379.71
37.14	91084.1	9396.78
37.2	90971.7	9416.69
37.26	90862.4	9439.47
37.32	90754.4	9464.72
37.38	90646.8	9492.07
37.44	90540.2	9521.26
37.5	90432.8	9552.09
37.56	90324	9584.33
37.62	90214	9617.74
37.68	90102.9	9651.87
37.74	89990.3	9686.81
37.8	89876.9	9722.62
37.86	89762.9	9758.82
37.92	89649.6	9794.86
37.98	89537.7	9830.13
38.04	89426.1	9864.31
38.1	89316.5	9896.79
38.16	89209	9927.36
38.22	89103.7	9955.93
38.28	89001.9	9982.12
38.34	88903.4	10005.4
38.4	88804.8	10025.8
38.46	88704.9	10043
38.52	88603.9	10056.6
38.58	88501.3	10066.8
38.64	88397.8	10074.4
38.7	88295.4	10079.2
38.76	88194.6	10081.1
38.82	88094.6	10080.3
38.88	87995	10077
38.94	87896.2	10071.2
39	87800.9	10062.9
39.06	87711.3	10052.2
39.12	87626.5	10039.4
39.18	87548.1	10024.9
39.24	87473.2	10009
39.3	87402.3	9991.59
39.36	87337.2	9972.61
39.42	87278.7	9952.85
39.48	87226.5	9933.02
39.54	87180.1	9913.47
39.6	87141	9894.52
39.66	87109	9876.49
39.72	87082.9	9860.01
39.78	87062.2	9845.71
39.84	87049	9834.09
39.9	87041.6	9825.11
39.96	87038.4	9818.88
40.02	87040.7	9816.06
40.08	87047.2	9816.79
40.14	87056.4	9820.52
40.2	87065.7	9827.4
40.26	87074.3	9837.76
40.32	87083.4	9851.34
40.38	87091.6	9867.71
40.44	87099.5	9886.8
40.5	87105.4	9908.87
40.56	87108.7	9933.84
40.62	87110.6	9961.29
40.68	87111.2	9991.06
40.74	87110.3	10023.2
40.8	87107.1	10057.2
40.86	87101.7	10092.9
40.92	87093.6	10129.9
40.98	87084.7	10167.7
41.04	87071.8	10205.6
41.1	87055.9	10243.5
41.16	87035.6	10280.8
41.22	87007.9	10317
41.28	86978.4	10351.4
41.34	86948.2	10383.8
41.4	86919.1	10413.8
41.46	86889.1	10441
41.52	86859	10465.5
41.58	86828.8	10487.1
41.64	86799.1	10505.7
41.7	86772.5	10521.1
41.76	86749.8	10533.4
41.82	86731.9	10542.8
41.88	86715.1	10549
41.94	86699.1	10551.9
42	86684.2	10551.6
42.06	86672.4	10548.5
42.12	86664.1	10542.5
42.18	86658.8	10533.4
42.24	86657.5	10521.4
42.3	86657.4	10507.1
42.36	86659	10490.1
42.42	86662.6	10470.3
42.48	86669.6	10448.7
42.54	86679.1	10426
42.6	86689.7	10402.8
42.66	86700.1	10379.5
42.72	86707.8	10356
42.78	86709.5	10332.8
42.84	86706.7	10311.3
42.9	86701.4	10291.9
42.96	86692.8	10274.3
43.02	86681.1	10258.8
43.08	86664.8	10246.1
43.14	86647.2	10236.3
43.2	86627.9	10229.3
43.26	86608.2	10225.6
43.32	86589.6	10225.3
43.38	86574.4	10228.2
43.44	86562	10234.8
43.5	86550.5	10245
43.56	86541.9	10258.7
43.62	86534.6	10276.4
43.68	86528.1	10297.9
43.74	86520.8	10323.2
43.8	86513.2	10351.9
43.86	86504.2	10384.4
43.92	86494.8	10420.4
43.98	86487	10459.5
44.04	86481.1	10500.9
44.1	86477.7	10543.8
44.16	86475.7	10588.1
44.22	86477.7	10633.3
44.28	86483.2	10679.1
44.34	86492	10724.9
44.4	86505.6	10769.6
44.46	86525.1	10812.6
44.52	86549.5	10854.2
44.58	86576.5	10894.6
44.64	86605.6	10933.2
44.7	86636.5	10969.5
44.76	86668.9	11002.7
44.82	86700.6	11032.9
44.88	86732.8	11060.2
44.94	86765.4	11084.3
45	86797.6	11104.8
45.06	86828.9	11121.6
45.12	86859.9	11134.2
45.18	86892	11142.3
45.24	86924.8	11146.1
45.3	86960	11146
45.36	86997.8	11141.6
45.42	87038.4	11132.8
45.48	87080.9	11120.2
45.54	87124	11104.2
45.6	87168.9	11085.5
45.66	87216.3	11064.5
45.72	87265.6	11041.1
45.78	87315.1	11016.4
45.84	87366.5	10990.8
45.9	87418.9	10964.8
45.96	87471.1	10939
46.02	87523.5	10913.8
46.08	87575.3	10889.2
46.14	87628.3	10865.6
46.2	87681.2	10843.5
46.26	87732.2	10823.2
46.32	87781.5	10805.2
46.38	87828.3	10789.7
46.44	87870.6	10776.8
46.5	87908	10767
46.56	87944.1	10761.4
46.62	87980.7	10760.2
46.68	88018.3	10763.5
46.74	88054.6	10770.7
46.8	88091.1	10782.6
46.86	88127.8	10799.9
46.92	88165.8	10822.4
46.98	88208	10849.5
47.04	88254.8	10881
47.1	88305.9	10916.8
47.16	88360	10956.5
47.22	88414.6	10999.2
47.28	88471.1	11044.3
47.34	88530.8	11091.3
47.4	88592.4	11140.1
47.46	88655.9	11190.3
47.52	88719.6	11241.2
47.58	88782.4	11291.9
47.64	88842.3	11342.2
47.7	88897.4	11391.7
47.76	88945.5	11440
47.82	88989.5	11486.7
47.88	89027.8	11531.1
47.94	89059.6	11572.5
48	89084.4	11610.6
48.06	89104.4	11644.7
48.12	89120.9	11674.3
48.18	89133.6	11698.8
48.24	89142.7	11718
48.3	89150	11731.8
48.36	89159.3	11739.8
48.42	89169	11742.3
48.48	89180.2	11739.5
48.54	89190.6	11731.8
48.6	89201.9	11719.6
48.66	89213.5	11703.3
48.72	89228.4	11683.6
48.78	89248.5	11661.2
48.84	89274.3	11636.8
48.9	89305.9	11610.5
48.96	89342.6	11582.7
49.02	89381.6	11554.3
49.08	89422.5	11526.2
49.14	89467.5	11498.8
49.2	89516.2	11472
49.26	89566.7	11446.4
49.32	89615.3	11423.2
49.38	89659.9	11403
49.44	89701.9	11385.9
49.5	89741.4	11372.6
49.56	89774.2	11363.3
49.62	89801.6	11358.9
49.68	89825.6	11359.6
49.74	89843.6	11366
49.8	89857.5	11378.2
49.86	89866.2	11396
49.92	89870.6	11419.4
49.98	89872.3	11448.2
50.04	89868.1	11482.6
50.1	89858.5	11521.7
50.16	89846.7	11564.1
50.22	89833.6	11609.9
50.28	89820.2	11658.8
50.34	89808.9	11709.9
50.4	89795.5	11762.4
50.46	89781.7	11815.7
50.52	89765.7	11869.1
50.58	89747.3	11922.1
50.64	89728	11974.4
50.7	89707.2	12025.4
50.76	89686	12074.1
50.82	89663.8	12120.1
50.88	89638.1	12162.8
50.94	89607.8	12201.3
51	89575.1	12234.9
51.06	89540.9	12263
51.12	89505.4	12284.8
51.18	89468	12300.8
51.24	89431.9	12310.6
51.3	89394	12312.8
51.36	89353.2	12308.4
51.42	89308	12297.7
51.48	89258.8	12280.9
51.54	89209.8	12257.9
51.6	89160.5	12229.5
51.66	89108.7	12197.2
51.72	89056.4	12161.8
51.78	89005.9	12123.2
51.84	88955.1	12082.1
51.9	88907.1	12039.5
51.96	88862.3	11996.3
52.02	88823.4	11952.9
52.08	88788.8	11910.5
52.14	88754.6	11869.8
52.2	88720.2	11831
52.26	88687	11794.9
52.32	88656.1	11762.3
52.38	88626.9	11734.1
52.44	88597.9	11710.8
52.5	88567.9	11692.9
52.56	88536.9	11681.8
52.62	88502.2	11677.5
52.68	88465.5	11679.9
52.74	88428.3	11689.4
52.8	88392	11706.3
52.86	88354.3	11730.5
52.92	88313.8	11761.7
52.98	88268.3	11799.6
53.04	88218.8	11843.4
53.1	88165.4	11892.3
53.16	88107.6	11945.7
53.22	88046.2	12002.9
53.28	87979.2	12063
53.34	87907	12125.1
53.4	87830.2	12188.4
53.46	87751.5	12252
53.52	87668	12315.2
53.58	87581.4	12377.5
53.64	87493.3	12438
53.7	87402.7	12495.9
53.76	87310.6	12550.6
53.82	87218.6	12601.1
53.88	87128	12646.1
53.94	87036.8	12685.5
54	86945.3	12719.1
54.06	86851.9	12746
54.12	86758.6	12765.3
54.18	86667.5	12776.6
54.24	86577.7	12780.4
54.3	86489.9	12776.2
54.36	86402.6	12764.5
54.42	86313.6	12745.8
54.48	86223.3	12720.9
54.54	86133.5	12690.3
54.6	86042.8	12655.1
54.66	85953.5	12615.6
54.72	85866.2	12572.3
54.78	85778.2	12526.4
54.84	85690.9	12479.6
54.9	85603.3	12432.5
54.96	85517.3	12385.7
55.02	85433.3	12340.1
55.08	85352.6	12296.3
55.14	85275	12255.4
55.2	85199.9	12218.2
55.26	85126.7	12185.4
55.32	85053.7	12158
55.38	84983.2	12136.8
55.44	84914.6	12122
55.5	84850	12114.9
55.56	84787.4	12116.1
55.62	84728.3	12125.4
55.68	84671.5	12143
55.74	84616.5	12169.6
55.8	84564.3	12205
55.86	84516	12248.4
55.92	84473.5	12299.3
55.98	84435.6	12357.1
56.04	84400.7	12420.8
56.1	84367.3	12489.8
56.16	84335	12562.6
56.22	84300.9	12638
56.28	84264.9	12715.2
56.34	84226.6	12793.7
56.4	84183.7	12872.1
56.46	84133.7	12949.3
56.52	84074.6	13024.3
56.58	84006.7	13096.5
56.64	83929	13164.6
56.7	83844	13228.1
56.76	83751.7	13286.3
56.82	83652.4	13338
56.88	83546.7	13382.5
56.94	83435.8	13419.3
57	83320.7	13447.5
57.06	83203.1	13466.6
57.12	83083.6	13477
57.18	82960.6	13479.1
57.24	82835.1	13472
57.3	82706.2	13455.7
57.36	82577.6	13431.6
57.42	82450.6	13400.4
57.48	82324.5	13362.7
57.54	82199.1	13319.6
57.6	82075.2	13272.3
57.66	81952.1	13221.6
57.72	81830.7	13168.7
57.78	81711	13114.9
57.84	81594.3	13060.8
57.9	81480.8	13007.4
57.96	81368.3	12955.8
58.02	81257	12907.5
58.08	81147.5	12863.1
58.14	81040.1	12823
58.2	80934	12788.1
58.26	80827.6	12759.7
58.32	80721.9	12738.3
58.38	80617.6	12724.8
58.44	80512.9	12719.8
58.5	80406.4	12723.4
58.56	80298.5	12736.1
58.62	80189.5	12757.5
58.68	80079.2	12787.9
58.74	79967	12827.6
58.8	79852.2	12875.6
58.86	79737.2	12931.3
58.92	79620.7	12994.2
58.98	79502.3	13063.2
59.04	79382.7	13137.1
59.1	79262.5	13215
59.16	79141.9	13296
59.22	79019.7	13379.1
59.28	78895.1	13463.2
59.34	78767.2	13547.2
59.4	78637.3	13630.2
59.46	78504.9	13711.4
59.52	78369.4	13790
59.58	78233.5	13865
59.64	78098.4	13935.4
59.7	77962.4	14000.4
59.76	77824.9	14059.5
59.82	77687.4	14112.1
59.88	77552	14157.2
59.94	77419.7	14194.4
60	77291.4	14223
60.06	77168.1	14243
60.12	77051.1	14254.5
60.18	76937.9	14257.4
60.24	76828.9	14251.7
60.3	76725.9	14237.9
60.36	76628.9	14216.9
60.42	76536.2	14189.4
60.48	76446.3	14156.2
60.54	76359.6	14118
60.6	76274.8	14076
60.66	76190.7	14030.7
60.72	76104.7	13983.4
60.78	76017.8	13935.2
60.84	75929.6	13887.1
60.9	75837.8	13839.7
60.96	75742	13793.9
61.02	75643.4	13750.7
61.08	75542.2	13710.8
61.14	75437.7	13674.7
61.2	75328.5	13643.4
61.26	75216.4	13617.8
61.32	75102.4	13598.5
61.38	74986.1	13585.8
61.44	74869.7	13580.3
61.5	74753.5	13582.9
61.56	74634.3	13593.7
61.62	74511.4	13612.1
61.68	74385.9	13638
61.74	74257.4	13671.8
61.8	74128	13713.3
61.86	73996.7	13761.4
61.92	73864	13815.3
61.98	73729.3	13874.7
62.04	73590.5	13938.6
62.1	73448.8	14006.1
62.16	73308.4	14076.6
62.22	73168	14149.2
62.28	73026.3	14223.2
62.34	72883.9	14297.8
62.4	72740.3	14371.8
62.46	72594.7	14444.6
62.52	72449	14515.3
62.58	72305	14583.6
62.64	72163.2	14648.6
62.7	72019.9	14709.5
62.76	71874.8	14765.1
62.82	71729.8	14815.5
62.88	71586.3	14860.4
62.94	71443.4	14899.4
63	71302.5	14931.5
63.06	71163.3	14956.6
63.12	71023.4	14974.7
63.18	70881.5	14986.1
63.24	70738.1	14991.3
63.3	70597.1	14989.7
63.36	70457.7	14982.2
63.42	70319.9	14969.6
63.48	70182.7	14952.6
63.54	70047.6	14931.4
63.6	69913.5	14906.7
63.66	69781.5	14879.4
63.72	69653.4	14850
63.78	69530	14819.2
63.84	69411.7	14788
63.9	69297.3	14757
63.96	69186.6	14726.5
64.02	69079.9	14696.9
64.08	68978.6	14668.8
64.14	68881.9	14643.4
64.2	68788.9	14621.2
64.26	68697.7	14602.2
64.32	68607.5	14586.7
64.38	68518	14575
64.44	68427.8	14568
64.5	68339.9	14565.7
64.56	68255.5	14568.1
64.62	68172	14575.3
64.68	68088.5	14587.3
64.74	68007.4	14604
64.8	67930.2	14625.3
64.86	67858.2	14650.8
64.92	67793.6	14679.8
64.98	67735.2	14712.4
65.04	67683.4	14748
65.1	67636.9	14786.3
65.16	67594.4	14826.6
65.22	67557.1	14868.1
65.28	67525.2	14910.3
65.34	67496.8	14953
65.4	67470.9	14995.8
65.46	67447.6	15037.8
65.52	67424.1	15078.5
65.58	67401.3	15118.1
65.64	67378.7	15155.9
65.7	67356.3	15191.3
65.76	67335.7	15224.3
65.82	67316.7	15255.1
65.88	67298	15283.1
65.94	67277.8	15307.6
66	67257.3	15328.7
66.06	67237.7	15346.1
66.12	67219.5	15360.1
66.18	67202.3	15370.8
66.24	67185.2	15378.4
66.3	67166.3	15382.8
66.36	67144.8	15384.5
66.42	67122	15383.6
66.48	67099.9	15379.7
66.54	67078.5	15373.1
66.6	67058.4	15365
66.66	67038.8	15355.7
66.72	67019.3	15345.7
66.78	67001	15335
66.84	66985	15324.4
66.9	66972.5	15314.4
66.96	66963.2	15305.2
67.02	66955.8	15297.1
67.08	66948.8	15290.8
67.14	66943.8	15286.5
67.2	66939.4	15284.7
67.26	66935.1	15285.3
67.32	66930.6	15287.8
67.38	66925.3	15292.6
67.44	66918.9	15299.8
67.5	66911	15309.3
67.56	66901.7	15321.1
67.62	66890.8	15335.2
67.68	66879.6	15351.9
67.74	66868.6	15371.2
67.8	66859.3	15392.2
67.86	66852.4	15414.4
67.92	66847.5	15438.6
67.98	66845.5	15464.5
68.04	66846.3	15491.3
68.1	66850.1	15519.2
68.16	66857.2	15547.6
68.22	66867.7	15575.6
68.28	66882.5	15603.3
68.34	66901.2	15630.6
68.4	66922.2	15657.3
68.46	66945	15682.4
68.52	66969.9	15705.8
68.58	66997	15727.7
68.64	67026.2	15747.5
68.7	67058.2	15764.9
68.76	67092.4	15780.3
68.82	67128.6	15794
68.88	67165.3	15805.8
68.94	67201.8	15815.9
69	67239.1	15824.2
69.06	67278.2	15830.6
69.12	67318.8	15835.2
69.18	67360.3	15838.4
69.24	67402.4	15840.2
69.3	67443.5	15840.7
69.36	67483.7	15840.5
69.42	67523	15839.6
69.48	67562.6	15838.1
69.54	67603.2	15836.4
69.6	67644	15834.8
69.66	67684.5	15833.9
69.72	67723.8	15834.3
69.78	67761.7	15835.9
69.84	67797.4	15838.9
69.9	67832.1	15843.8
69.96	67865.9	15851
70.02	67898.7	15860.2
70.08	67929.8	15871.1
70.14	67958.1	15884.5
70.2	67983.7	15900.2
70.26	68005.9	15917.6
70.32	68026.2	15936.6
70.38	68046.3	15957.7
70.44	68068.1	15980.5
70.5	68092.5	16004.6
70.56	68119.2	16030.2
70.62	68148	16056.9
70.68	68179.1	16084.7
70.74	68212.9	16112.7
70.8	68249.8	16141
70.86	68291.2	16170
70.92	68336	16199.3
70.98	68381.9	16228.3
71.04	68429.1	16256.5
71.1	68476.7	16283.9
71.16	68525.9	16310.2
71.22	68578.4	16335.1
71.28	68634.6	16358.2
71.34	68693.9	16379.6
71.4	68755.6	16399.3
71.46	68817.9	16416.7
71.52	68882.2	16431.8
71.58	68950.1	16445.1
71.64	69021.9	16456.8
71.7	69099.2	16466.6
71.76	69179.9	16474.6
71.82	69262.7	16481
71.88	69348.4	16486.4
71.94	69438.5	16491
72	69533.6	16494.9
72.06	69633.5	16498
72.12	69737.2	16500.1
72.18	69844.9	16501.7
72.24	69955.9	16503.5
72.3	70069.2	16506
72.36	70186.5	16508.6
72.42	70308.2	16511.5
72.48	70432.8	16515.4
72.54	70559.9	16520.3
72.6	70689.6	16526.5
72.66	70821.1	16534.4
72.72	70954.8	16544.2
72.78	71091.6	16556
72.84	71232	16569.9
72.9	71375.1	16586.2
72.96	71521.1	16604.8
73.02	71669.7	16625.4
73.08	71821.1	16648
73.14	71975.5	16672.5
73.2	72133.3	16698.6
73.26	72294.3	16726.1
73.32	72458.5	16754.8
73.38	72623.4	16784.6
73.44	72788.4	16815.3
73.5	72954.7	16845.9
73.56	73121.7	16876.5
73.62	73288.1	16907.6
73.68	73453.8	16938.3
73.74	73616.7	16968.3
73.8	73776.4	16998.1
73.86	73933.7	17027.1
73.92	74088.4	17054.6
73.98	74241.2	17081.1
74.04	74392.6	17106.3
74.1	74543.6	17129.7
74.16	74693.8	17150.9
74.22	74843.7	17170
74.28	74993.6	17186.6
74.34	75145.1	17200.6
74.4	75298.5	17211.9
74.46	75455.2	17220.9
74.52	75615.8	17227.6
74.58	75779.5	17231.7
74.64	75945.9	17233.8
74.7	76114.9	17234.4
74.76	76286.9	17233.3
74.82	76462.8	17231
74.88	76642.4	17227.9
74.94	76825.5	17224.4
75	77010.6	17220.4
75.06	77198.6	17216.2
75.12	77390.3	17211.9
75.18	77584.8	17207.7
75.24	77782.6	17204.8
75.3	77983.9	17203.4
75.36	78187.1	17202.8
75.42	78392.8	17203.1
75.48	78601.4	17205.2
75.54	78814.5	17209.6
75.6	79032.5	17216.5
75.66	79251.6	17226.1
75.72	79471.7	17238.8
75.78	79695	17254.5
75.84	79923.7	17272.9
75.9	80157.4	17294
75.96	80396.3	17318
76.02	80639.2	17344.9
76.08	80887	17374.5
76.14	81139.3	17406.5
76.2	81396	17439.8
76.26	81658.5	17474.2
76.32	81926.6	17510
76.38	82197.2	17546.4
76.44	82469.3	17583.2
76.5	82742.6	17619.8
76.56	83018.3	17655.9
76.62	83297.3	17691.3
76.68	83577.4	17725.6
76.74	83856.1	17758.3
76.8	84132.7	17789.5
76.86	84407.8	17818.6
76.92	84681.8	17845.6
76.98	84955	17870.3
77.04	85227	17892.1
77.1	85497	17910.7
77.16	85765.1	17925.9
77.22	86033.2	17937.4
77.28	86303	17945
77.34	86574.9	17948.8
77.4	86850.4	17949.3
77.46	87128.4	17946.5
77.52	87408.4	17940.6
77.58	87692.6	17931.4
77.64	87979.1	17919.4
77.7	88268	17905.8
77.76	88559.2	17890.6
77.82	88849.3	17874.1
77.88	89136.9	17856.9
77.94	89424.6	17839.3
78	89713.4	17821.7
78.06	90003.3	17804.5
78.12	90290.5	17788
78.18	90574	17772.9
78.24	90856	17759
78.3	91136.2	17746.9
78.36	91413	17737.4
78.42	91690.3	17730.6
78.48	91964.7	17726.9
78.54	92236.3	17726.4
78.6	92505.8	17730
78.66	92772.8	17737.8
78.72	93041.8	17749.4
78.78	93312.6	17764.7
78.84	93583.6	17784
78.9	93855.2	17807.6
78.96	94128.1	17835.1
79.02	94398.6	17866.1
79.08	94670.6	17900
79.14	94940.4	17936.8
79.2	95205.7	17976
79.26	95467.6	18017.2
79.32	95726.8	18060
79.38	95983	18103.5
79.44	96235.6	18147.8
79.5	96485.5	18192.8
79.56	96732.1	18237.4
79.62	96974.5	18281.1
79.68	97212.3	18323.6
79.74	97445	18364.6
79.8	97674.3	18403.5
79.86	97895.6	18440.2
79.92	98105.6	18474.1
79.98	98304.2	18504.6
80.04	98490.2	18531.2
80.1	98663.6	18553.8
80.16	98822.9	18571.7
80.22	98971.9	18584.8
80.28	99111.4	18593.5
80.34	99242.7	18597.9
80.4	99364	18597.1
80.46	99484.4	18591.5
80.52	99606.7	18582.2
80.58	99732.5	18569.1
80.64	99864.1	18552.8
80.7	100000	18533.7
80.76	100141	18511.9
80.82	100286	18488.2
80.88	100435	18463.4
80.94	100588	18437.8
81	100751	18411.8
81.06	100920	18385.8
81.12	101094	18360.3
81.18	101275	18335.9
81.24	101458	18313
81.3	101645	18292.3
81.36	101835	18274.3
81.42	102028	18259.7
81.48	102227	18248.5
81.54	102429	18241.3
81.6	102633	18238.5
81.66	102837	18240.6
81.72	103038	18247.3
81.78	103235	18258.8
81.84	103429	18275
81.9	103620	18295.7
81.96	103809	18320.9
82.02	103994	18350.4
82.08	104173	18383
82.14	104345	18418.1
82.2	104513	18455.7
82.26	104676	18496
82.32	104835	18538.1
82.38	104991	18580.9
82.44	105145	18624.1
82.5	105296	18667.3
82.56	105441	18710.5
82.62	105583	18752.9
82.68	105722	18794
82.74	105859	18833.1
82.8	105991	18869.7
82.86	106118	18903.6
82.92	106238	18934.5
82.98	106353	18961.1
83.04	106464	18983.1
83.1	106568	19001.1
83.16	106667	19014.5
83.22	106762	19023.1
83.28	106851	19027.3
83.34	106935	19026.7
83.4	107012	19021.2
83.46	107088	19011.7
83.52	107162	18998.8
83.58	107233	18982.8
83.64	107301	18963.9
83.7	107370	18942.2
83.76	107443	18918.5
83.82	107521	18893.6
83.88	107602	18867.8
83.94	107687	18841.3
84	107781	18814.4
84.06	107881	18788.1
84.12	107991	18762.6
84.18	108110	18738
84.24	108235	18715.2
84.3	108363	18695.5
84.36	108493	18679.1
84.42	108627	18665.9
84.48	108771	18656.3
84.54	108921	18651
84.6	109072	18650.5
84.66	109220	18655.2
84.72	109366	18664.9
84.78	109514	18679.6
84.84	109665	18699.4
84.9	109824	18724.1
84.96	109987	18753
85.02	110149	18785.6
85.08	110312	18822.1
85.14	110481	18862.5
85.2	110656	18906.2
85.26	110839	18952.1
85.32	111032	18999.7
85.38	111225	19049.3
85.44	111421	19100.3
85.5	111624	19151.7
85.56	111829	19202.9
85.62	112038	19254.4
85.68	112249	19305.2
85.74	112457	19353.9
85.8	112666	19400.4
85.86	112871	19444.6
85.92	113067	19485.5
85.98	113261	19522.4
86.04	113453	19555.3
86.1	113642	19584.1
86.16	113831	19608.1
86.22	114016	19626.1
86.28	114196	19638.5
86.34	114370	19646.5
86.4	114542	19650
86.46	114711	19648.3
86.52	114878	19641.9
86.58	115041	19631.6
86.64	115196	19617.1
86.7	115341	19598
86.76	115480	19575.2
86.82	115617	19550.4
86.88	115750	19523.8
86.94	115882	19494.6
87	116010	19463.7
87.06	116138	19431.9
87.12	116269	19399.8
87.18	116403	19367.9
87.24	116545	19337
87.3	116692	19308.1
87.36	116845	19281.4
87.42	117000	19257.3
87.48	117161	19236.7
87.54	117326	19220.2
87.6	117495	19207.8
87.66	117668	19200
87.72	117842	19197.3
87.78	118019	19199.7
87.84	118196	19207.2
87.9	118377	19219.4
87.96	118562	19236.3
88.02	118752	19258.3
88.08	118949	19285.1
88.14	119150	19316.3
88.2	119356	19351.3
88.26	119564	19390
88.32	119777	19432.2
88.38	119993	19477.6
88.44	120211	19525.8
88.5	120425	19576.3
88.56	120637	19627.9
88.62	120845	19680.2
88.68	121050	19732.5
88.74	121251	19783.7
88.8	121451	19833.3
88.86	121648	19881.3
88.92	121840	19927.3
88.98	122030	19969.9
89.04	122213	20007.8
89.1	122395	20041.8
89.16	122574	20071.8
89.22	122749	20096.5
89.28	122920	20115.5
89.34	123088	20129
89.4	123250	20137.2
89.46	123407	20139.9
89.52	123562	20137.5
89.58	123715	20130.3
89.64	123872	20117.6
89.7	124032	20100
89.76	124193	20078.2
89.82	124358	20052.5
89.88	124525	20022.9
89.94	124696	19990
90	124867	19954.7
90.06	125044	19917.6
90.12	125228	19879.3
90.18	125416	19840.7
90.24	125607	19802
90.3	125798	19763.7
90.36	125990	19727.6
90.42	126183	19694.5
90.48	126375	19664.4
90.54	126568	19637.9
90.6	126764	19615.6
90.66	126962	19598.3
90.72	127156	19585.9
90.78	127350	19578.9
90.84	127539	19578.1
90.9	127730	19583.7
90.96	127925	19595.1
91.02	128123	19611.8
91.08	128324	19634.2
91.14	128526	19662.8
91.2	128730	19697.1
91.26	128936	19736.3
91.32	129142	19779.4
91.38	129347	19826.3
91.44	129554	19877
91.5	129764	19930.3
91.56	129976	19985.4
91.62	130187	20041.8
91.68	130395	20098.7
91.74	130597	20155
91.8	130794	20210.6
91.86	130991	20264.6
91.92	131187	20316.3
91.98	131380	20364.5
92.04	131570	20408.8
92.1	131755	20449.1
92.16	131932	20485.4
92.22	132106	20516.4
92.28	132276	20541.2
92.34	132447	20560.1
92.4	132617	20573.7
92.46	132783	20581.7
92.52	132951	20583.7
92.58	133126	20579.2
92.64	133306	20568.5
92.7	133487	20552.4
92.76	133672	20531.2
92.82	133862	20505.2
92.88	134059	20475
92.94	134262	20441.3
93	134466	20404.5
93.06	134674	20364.7
93.12	134881	20323.2
93.18	135087	20281.1
93.24	135295	20239.2
93.3	135508	20197.8
93.36	135723	20157.7
93.42	135939	20120.1
93.48	136158	20085.8
93.54	136383	20054.9
93.6	136614	20027.7
93.66	136853	20005.9
93.72	137100	19990.4
93.78	137356	19980.1
93.84	137620	19974.9
93.9	137892	19976.4
93.96	138174	19984.8
94.02	138466	19999
94.08	138766	20019.1
94.14	139076	20045.1
94.2	139399	20076.8
94.26	139735	20113.5
94.32	140081	20155
94.38	140434	20201.3
94.44	140793	20251.2
94.5	141157	20303.9
94.56	141526	20358.8
94.62	141897	20415.7
94.68	142269	20474.1
94.74	142638	20532.6
94.8	143003	20590.3
94.86	143360	20646.7
94.92	143708	20700.8
94.98	144048	20752.5
95.04	144380	20800.8
95.1	144705	20844.7
95.16	145024	20883.7
95.22	145335	20917.4
95.28	145643	20945.2
95.34	145946	20966.6
95.4	146247	20981.8
95.46	146544	20990.8
95.52	146840	20993.5
95.58	147134	20989.7
95.64	147428	20979.8
95.7	147721	20963.7
95.76	148008	20941.8
95.82	148290	20914.8
95.88	148566	20883.2
95.94	148839	20847.3
96	149107	20807.9
96.06	149373	20765.4
96.12	149631	20720.4
96.18	149882	20674
96.24	150127	20627.1
96.3	150362	20580.3
96.36	150595	20534.1
96.42	150828	20489.7
96.48	151055	20447.7
96.54	151272	20409.1
96.6	151478	20374.4
96.66	151672	20344.2
96.72	151864	20319.1
96.78	152055	20299.9
96.84	152245	20287.2
96.9	152428	20280.7
96.96	152604	20280.5
97.02	152771	20286.4
97.08	152936	20299
97.14	153110	20318.2
97.2	153290	20343.2
97.26	153475	20372.9
97.32	153667	20407.8
97.38	153860	20447.9
97.44	154057	20492.9
97.5	154265	20542
97.56	154481	20594.2
97.62	154703	20649.1
97.68	154933	20706.5
97.74	155162	20765.4
97.8	155393	20825.2
97.86	155631	20885.3
97.92	155868	20945.1
97.98	156104	21003.5
98.04	156340	21058.9
98.1	156573	21110.5
98.16	156807	21158.9
98.22	157044	21203.7
98.28	157278	21243.2
98.34	157511	21277.1
98.4	157737	21305.2
98.46	157956	21327.5
98.52	158168	21343.8
98.58	158376	21354.1
98.64	158576	21358.2
98.7	158770	21356.6
98.76	158950	21349.4
98.82	159117	21336.9
98.88	159275	21319.3
98.94	159422	21296.4
99	159563	21268.9
99.06	159696	21237.8
99.12	159821	21203
99.18	159941	21164.8
99.24	160056	21123.9
99.3	160165	21081.2
99.36	160274	21037.3
99.42	160380	20993.6
99.48	160487	20951.1
99.54	160597	20909.7
99.6	160707	20869.8
99.66	160820	20832.9
99.72	160935	20799.8
99.78	161054	20770.8
99.84	161181	20745.7
99.9	161322	20725.5
99.96	161478	20710.8
100.02	161640	20700.8
100.08	161802	20695.3
100.14	161964	20695.3
100.2	162124	20700.8
100.26	162286	20711.2
100.32	162451	20726.5
100.38	162621	20747
100.44	162792	20772.8
100.5	162955	20803.4
100.56	163117	20837.7
100.62	163289	20875.9
100.68	163470	20918.4
100.74	163662	20964.4
100.8	163867	21012.9
100.86	164076	21063.3
100.92	164290	21115.4
100.98	164507	21168.1
101.04	164724	21220.8
101.1	164942	21272.9
101.16	165155	21323.6
101.22	165360	21371.9
101.28	165562	21417.1
101.34	165757	21459
101.4	165944	21498.3
101.46	166125	21534.3
101.52	166299	21565.9
101.58	166466	21593.1
101.64	166629	21616.6
101.7	166786	21635.8
101.76	166939	21650.3
101.82	167085	21659.7
101.88	167225	21664.3
101.94	167359	21664.2
102	167491	21659.2
102.06	167620	21648.8
102.12	167751	21633
102.18	167887	21612.1
102.24	168020	21586.6
102.3	168158	21557.3
102.36	168300	21525.1
102.42	168449	21489.3
102.48	168602	21450.6
102.54	168756	21411.2
102.6	168912	21371.7
102.66	169071	21331.5
102.72	169233	21291.6
102.78	169400	21253.5
102.84	169579	21217.8
102.9	169759	21184.3
102.96	169941	21153.3
103.02	170121	21125.9
103.08	170306	21102.6
103.14	170496	21083.1
103.2	170692	21067.4
103.26	170889	21056.9
103.32	171084	21052
103.38	171273	21052.5
103.44	171457	21058.6
103.5	171638	21071.1
103.56	171817	21089.9
103.62	171997	21114.4
103.68	172168	21144.7
103.74	172326	21181.1
103.8	172473	21222.9
103.86	172606	21269
103.92	172733	21319.2
103.98	172854	21373.1
104.04	172968	21429.6
104.1	173078	21487.5
104.16	173179	21546.6
104.22	173275	21605.5
104.28	173370	21663.3
104.34	173476	21719.7
104.4	173589	21774.7
104.46	173708	21827.2
104.52	173833	21876.5
104.58	173968	21922
104.64	174115	21963.3
104.7	174274	22000
104.76	174447	22031.4
104.82	174628	22057.2
104.88	174815	22077
104.94	175011	22090.6
105	175208	22097.4
105.06	175407	22097.1
105.12	175604	22089.7
105.18	175792	22075.3
105.24	175969	22054.1
105.3	176138	22026.4
105.36	176298	21993.2
105.42	176451	21955.4
105.48	176598	21913.4
105.54	176738	21867.4
105.6	176877	21818.5
105.66	177013	21767.9
105.72	177147	21716.4
105.78	177286	21664.3
105.84	177431	21613.1
105.9	177573	21563.2
105.96	177715	21514.6
106.02	177854	21468.6
106.08	177994	21425.7
106.14	178132	21386.4
106.2	178275	21351.1
106.26	178420	21320.5
106.32	178564	21295.1
106.38	178701	21275.5
106.44	178832	21262.1
106.5	178961	21255.1
106.56	179085	21255.1
106.62	179205	21262.5
106.68	179323	21277.1
106.74	179429	21298.5
106.8	179523	21326.3
106.86	179605	21360.7
106.92	179678	21401
106.98	179741	21445.9
107.04	179796	21495
107.1	179841	21548.3
107.16	179880	21603.9
107.22	179913	21660.4
107.28	179936	21718
107.34	179959	21776.5
107.4	179980	21834.4
107.46	179997	21891.2
107.52	180013	21946.1
107.58	180029	21998.8
107.64	180045	22048.6
107.7	180063	22094.5
107.76	180086	22136.1
107.82	180112	22172.9
107.88	180136	22204
107.94	180155	22228.8
108	180169	22247.6
108.06	180185	22260.2
108.12	180202	22265.5
108.18	180216	22263.1
108.24	180225	22253.4
108.3	180229	22237.5
108.36	180224	22215.4
108.42	180212	22187.1
108.48	180199	22153.4
108.54	180185	22115.1
108.6	180169	22072.4
108.66	180154	22025.7
108.72	180136	21976.4
108.78	180116	21925.4
108.84	180099	21872.7
108.9	180079	21818.8
108.96	180053	21765
109.02	180014	21711.8
109.08	179959	21659.9
109.14	179890	21610
109.2	179811	21563
109.26	179717	21519.3
109.32	179610	21479.8
109.38	179488	21445.7
109.44	179354	21417.8
109.5	179211	21396.3
109.56	179066	21381.6
109.62	178928	21373.8
109.68	178792	21373.6
109.74	178647	21381
109.8	178500	21395.4
109.86	178341	21417
109.92	178179	21446.2
109.98	178019	21482
110.04	177854	21523.2
110.1	177679	21569.4
110.16	177495	21620.4
110.22	177306	21675.1
110.28	177117	21732.9
110.34	176930	21793.5
110.4	176737	21855.9
110.46	176548	21918.9
110.52	176356	21981.9
110.58	176154	22044.4
110.64	175948	22105.7
110.7	175730	22164.1
110.76	175499	22218.7
110.82	175246	22269.3
110.88	174980	22314.7
110.94	174703	22354
111	174413	22386.9
111.06	174115	22412.4
111.12	173806	22429.4
111.18	173492	22438.4
111.24	173170	22440
111.3	172855	22433.5
111.36	172544	22418.7
111.42	172239	22396.5
111.48	171940	22367.3
111.54	171643	22331.3
111.6	171344	22289.2
111.66	171031	22242
111.72	170707	22189.6
111.78	170369	22132.6
111.84	170018	22072.6
111.9	169652	22010.1
111.96	169272	21945.7
112.02	168880	21879.9
112.08	168470	21813.7
112.14	168048	21748.2
112.2	167621	21685.1
112.26	167197	21625.1
112.32	166782	21568.7
112.38	166379	21517.2
112.44	165989	21471.5
112.5	165606	21432
112.56	165231	21399.9
112.62	164868	21376.5
112.68	164514	21361.7
112.74	164175	21355.3
112.8	163865	21357.9
112.86	163579	21369.5
112.92	163312	21389.8
112.98	163064	21418.1
113.04	162831	21454.1
113.1	162614	21497.8
113.16	162412	21548.6
113.22	162227	21605.5
113.28	162061	21667.5
113.34	161910	21734.4
113.4	161759	21805.8
113.46	161609	21880.1
113.52	161459	21956.4
113.58	161301	22033.9
113.64	161140	22111.9
113.7	160978	22188.8
113.76	160817	22263.3
113.82	160654	22334.8
113.88	160487	22402.2
113.94	160310	22464.2
114	160131	22519.7
114.06	159949	22568.5
114.12	159766	22609.5
114.18	159593	22642
114.24	159433	22665.5
114.3	159274	22680
114.36	159123	22685.3
114.42	158971	22681.7
114.48	158820	22669.3
114.54	158671	22647.9
114.6	158523	22617.9
114.66	158373	22580.2
114.72	158219	22535
114.78	158056	22482.9
114.84	157882	22425.1
114.9	157710	22362.3
114.96	157535	22295.3
115.02	157358	22225.1
115.08	157177	22152.7
115.14	156994	22078.9
115.2	156812	22005.2
115.26	156642	21933
115.32	156482	21863.8
115.38	156328	21797.8
115.44	156179	21736.4
115.5	156028	21681
115.56	155880	21632.8
115.62	155738	21592.3
115.68	155609	21559.8
115.74	155487	21535.9
115.8	155360	21521.6
115.86	155226	21517.3
115.92	155089	21522.3
115.98	154950	21536.7
116.04	154812	21560.6
116.1	154679	21594.2
116.16	154538	21636.6
116.22	154398	21687
116.28	154253	21745.3
116.34	154102	21810.5
116.4	153956	21881.9
116.46	153805	21958.5
116.52	153648	22039.1
116.58	153490	22122.7
116.64	153316	22208.2
116.7	153119	22294.6
116.76	152900	22380.3
116.82	152658	22464
116.88	152396	22545.2
116.94	152117	22623.1
117	151819	22695.8
117.06	151502	22761.8
117.12	151168	22821.3
117.18	150821	22873.8
117.24	150470	22918
117.3	150122	22952.3
117.36	149787	22977.4
117.42	149460	22994
117.48	149137	23001.6
117.54	148818	22999.3
117.6	148506	22987.6
117.66	148205	22967.1
117.72	147916	22938.2
117.78	147643	22901.2
117.84	147382	22857.4
117.9	147133	22807.4
117.96	146898	22751.9
118.02	146679	22692.2
118.08	146477	22629.3
118.14	146286	22564.1
118.2	146103	22497.4
118.26	145932	22430.7
118.32	145775	22366.2
118.38	145629	22304.9
118.44	145499	22246.9
118.5	145377	22193.5
118.56	145258	22146.6
118.62	145139	22106.8
118.68	145015	22074.4
118.74	144893	22050.4
118.8	144770	22035.1
118.86	144638	22029.1
118.92	144494	22032.5
118.98	144330	22045.2
119.04	144147	22066.9
119.1	143949	22097.5
119.16	143737	22137.1
119.22	143513	22185.2
119.28	143286	22240
119.34	143046	22301.3
119.4	142803	22369.3
119.46	142554	22442.8
119.52	142301	22520.4
119.58	142049	22601.2
119.64	141799	22683.8
119.7	141555	22767.3
119.76	141315	22850.6
119.82	141075	22931.7
119.88	140828	23010.2
119.94	140579	23085.3
[truncated: 2,000 more rows]

## Sheet: Figure 1f
u	omega	D	Category
25.0568	0	700.656	Wandering
24.9295	0	938.194	Wandering
16.845	0	143.357	Wandering
28.3201	0	364.194	Wandering
20.983	0	413.354	Wandering
19.672	0	121.655	Wandering
34.8548	0	865.782	Wandering
23.7862	0	87.0387	Wandering
26.2969	0	451.533	Wandering
13.4687	0	82.5483	Wandering
42.0847	0	8482.17	Wandering
25.7171	0	462.245	Wandering
34.7158	0	7712.17	Wandering
30.9902	0	646.555	Wandering
65.9005	0	1754.34	Wandering
47.6183	0	4467.8	Wandering
24.534	0	772.763	Wandering
34.8855	0	2395.64	Wandering
24.8616	0	122.954	Wandering
34.103	0	1038.72	Wandering
27.018	0	575.706	Wandering
9.84098	0	362.387	Wandering
31.3597	0	694.208	Wandering
51.466	0	4049.17	Wandering
30.7357	0	232.406	Wandering
31.581	0	230.028	Wandering
47.7801	0	8389.54	Wandering
36.5705	0	1321.54	Wandering
24.8684	0	240.422	Wandering
19.9333	0	148.4	Wandering
32.6622	0	992.89	Wandering
40.9895	0	2550.38	Wandering
26.4013	0	750.106	Wandering
29.5452	0	1187.91	Wandering
34.3552	0	3298.1	Wandering
9.87967	0	107.995	Wandering
28.4605	0	655.083	Wandering
10.9022	0	891.961	Wandering
57.2868	0	841.371	Wandering
28.8192	0	441.864	Wandering
9.25545	0	222.891	Wandering
40.886	0	1108.54	Wandering
33.7424	0	707.575	Wandering
30.3524	0	381.696	Wandering
11.67	0	34.6086	Wandering
21.5232	0	396.415	Wandering
8.88283	0	50.8492	Wandering
26.8929	0	461.996	Wandering
26.652	0	508.701	Wandering
33.2682	0	681.581	Wandering
24.0712	0	133.079	Wandering
8.61835	0	72.7369	Wandering
5.92749	0	17.8448	Wandering
12.7362	0	367.812	Wandering
28.1803	0	254.787	Wandering
16.6814	0	134.615	Wandering
35.6997	0	469.298	Wandering
43.0502	0	872.946	Wandering
43.2195	0	846.572	Wandering
25.9062	0	261.497	Wandering
9.59191	0	336.394	Wandering
26.2573	0	322.988	Wandering
56.1389	0	1153.05	Wandering
9.81232	0	59.5539	Wandering
27.2091	0	397.563	Wandering
33.9592	0	1924.72	Wandering
33.0076	0	330.221	Wandering
10.194	0	62.6905	Wandering
23.4178	0	322.381	Wandering
45.9456	0	1318.24	Wandering
30.5339	0	1220.11	Wandering
24.472	0	357.402	Wandering
38.1071	0	490.414	Wandering
20.4041	0	91.5738	Wandering
12.4396	0	68.353	Wandering
24.8772	0	411.015	Wandering
40.8692	0	2376.71	Wandering
8.17248	0	27.7461	Wandering
30.5332	0	286.706	Wandering
34.2981	0	569.55	Wandering
34.7382	0	1652.13	Wandering
65.4461	0	6580.14	Wandering
11.4187	0	48.2938	Wandering
24.2427	0	202.325	Wandering
9.15436	0	36.5494	Wandering
34.7683	0	987.419	Wandering
48.2569	0	1169.26	Wandering
54.1113	0	5503.33	Wandering
23.9526	0	321.199	Wandering
11.3228	0	84.9095	Wandering
36.0928	0	451.841	Wandering
21.8848	0	496.606	Wandering
23.673	0	284.428	Wandering
31.4269	0	912.697	Wandering
40.6929	0	1944.66	Wandering
45.4312	0	629.244	Wandering
34.9724	0	2126.49	Wandering
7.8936	0	42.8081	Wandering
30.7062	0	3181.46	Wandering
47.5684	0	1508.56	Wandering
41.2936	0	1259.36	Wandering
9.98692	0	58.8192	Wandering
30.5418	0	970.138	Wandering
14.891	0	80.7667	Wandering
15.7562	0	402.779	Wandering
32.7278	0	512.498	Wandering
44.3023	0	618.385	Wandering
34.5887	0	1695.08	Wandering
22.6055	0	420.725	Wandering
25.0735	0	718.527	Wandering
25.9204	0	455.946	Wandering
19.2236	0	194.123	Wandering
43.2617	0	1329.04	Wandering
25.2562	0	294.269	Wandering
26.1142	0	243.627	Wandering
59.3187	0	5048.24	Wandering
29.9441	0	391.293	Wandering
65.5754	0	14643.7	Wandering
38.7155	0	1219.33	Wandering
24.8553	0	462.781	Wandering
32.8491	0	604.216	Wandering
47.5614	0	1596.44	Wandering
60.0653	0	1095.08	Wandering
26.6635	0	119.709	Wandering
31.9368	0	598.44	Wandering
56.712	0	4924.66	Wandering
25.2409	0	250.615	Wandering
39.4546	0	3588.47	Wandering
60.4986	0	2000.98	Wandering
31.2996	0	188.317	Wandering
37.0156	0	123.779	Wandering
39.3055	0	326.941	Wandering
22.9758	0	95.2149	Wandering
27.1319	0	355.362	Wandering
29.8434	0	563.768	Wandering
21.1824	0	474.994	Wandering
16.3322	0	107.46	Wandering
40.5501	0	580.986	Wandering
30.5946	0	1329.98	Wandering
44.0604	0	1000.21	Wandering
47.2634	0	1137.21	Wandering
52.9134	0	1370.25	Wandering
32.014	0	482.742	Wandering
46.6911	0	1058.27	Wandering
38.387	0	593.356	Wandering
45.3845	0	1193.87	Wandering
36.3812	0	857.59	Wandering
30.1296	0	213.601	Wandering
44.2874	0	1098.1	Wandering
22.6675	0	520.805	Wandering
35.437	0	637.936	Wandering
48.4192	0	657.037	Wandering
35.1309	0	784.607	Wandering
38.5912	0	664.339	Wandering
42.6177	0	1617.04	Wandering
40.2032	0	1034.66	Wandering
22.4133	0	337.132	Wandering
48.9108	0	2841.45	Wandering
38.5233	0	2508.36	Wandering
31.814	0	577.929	Wandering
34.1806	0	722.307	Wandering
40.6419	0	800.353	Wandering
44.7942	0	593.237	Wandering
45.2319	0	2522.97	Wandering
33.4105	0	505.197	Wandering
43.9022	0	617.817	Wandering
42.2457	0	1207.76	Wandering
31.4731	0	713.256	Wandering
39.2597	0	1013.61	Wandering
40.9921	0	1354.65	Wandering
46.9884	0	2946.96	Wandering
49.663	0	1156.84	Wandering
47.2676	0	1906.96	Wandering
44.6028	0	1524.83	Wandering
51.3701	0	2161.28	Wandering
26.7456	0	680.402	Wandering
22.8598	0	127.575	Wandering
26.9143	0	493.531	Wandering
44.4021	0	1225.57	Wandering
44.742	0	1484.42	Wandering
8.3724	0	115.906	Wandering
46.2823	0	7998.52	Wandering
27.1594	0	330.614	Wandering
32.3963	0	749.657	Wandering
19.3369	0	134.069	Wandering
20.8481	0	212.61	Wandering
9.24652	0	88.3897	Wandering
21.432	0	439.37	Wandering
40.6768	0	682.984	Wandering
23.0239	0	391.201	Wandering
39.5318	0	428.869	Wandering
8.31608	0	66.2864	Wandering
21.181	0	344.34	Wandering
40.8879	0	10579	Wandering
45.9277	0	566.12	Wandering
37.9071	0	1928.17	Wandering
50.8255	0	5696.78	Wandering
29.6448	0	487.3	Wandering
41.4482	0	1159.51	Wandering
48.0542	0	5076.4	Wandering
42.3481	0	5469.56	Wandering
6.87313	0	7.28398	Wandering
46.4395	0	1069.91	Wandering
53.0115	0	2000.07	Wandering
21.0182	0	232.528	Wandering
64.1138	0	3778.95	Wandering
43.0761	0	3612.8	Wandering
63.5419	0	1748.97	Wandering
6.60811	0	30.435	Wandering
51.8326	0	2810.86	Wandering
39.1766	0	1733.27	Wandering
26.2295	0	1081.76	Wandering
9.08883	0	108.714	Wandering
50.9843	0	545.639	Wandering
43.7114	0	7213.56	Wandering
5.21868	0	9.31843	Wandering
24.4634	0	696.123	Wandering
45.8479	0	1386.45	Wandering
48.5681	0	1267.9	Wandering
30.9531	0	211.651	Wandering
34.1843	0	2092.45	Wandering
37.6463	0	1104.4	Wandering
8.16383	0	20.937	Wandering
44.7301	0	7222.19	Wandering
28.3155	0	544.399	Wandering
31.6021	0	256.7	Wandering
27.054	0	159.488	Wandering
46.3979	0	1165.37	Wandering
31.8971	0	450.382	Wandering
30.3985	0	208.629	Wandering
7.63041	0	12.2877	Wandering
35.7972	0	3287.14	Wandering
40.7816	0	1041.24	Wandering
8.5505	0	14.5295	Wandering
42.5095	0	6810.08	Wandering
49.0954	0	3554.28	Wandering
43.5651	0	685.945	Wandering
44.6773	0	783.473	Wandering
8.56344	0	112.427	Wandering
20.7953	0	191.699	Wandering
52.0112	0	2241.01	Wandering
38.122	0	1042.9	Wandering
42.6525	0	1304.49	Wandering
27.2718	0	505.034	Wandering
53.0431	0	730.151	Wandering
24.4487	0	262.597	Wandering
41.3053	0	673.774	Wandering
50.3647	0	3107.18	Wandering
58.0395	0	2936.67	Wandering
36.8334	0	362.012	Wandering
35.7472	0	422.979	Wandering
53.1398	0	3641.81	Wandering
34.6186	0	1109.55	Wandering
8.63573	0	50.9028	Wandering
45.9148	0	1753.4	Wandering
39.8053	0	573.211	Wandering
17.8623	0	54.9224	Wandering
28.3933	0	507.459	Wandering
72.6631	0	677.171	Wandering
27.7132	0	713.008	Wandering
47.0492	0	1266.78	Wandering
49.0101	0	1975.1	Wandering
45.6133	0	1517.01	Wandering
27.6686	0	113.199	Wandering
30.1556	0	466.906	Wandering
37.0966	0	697.15	Wandering
43.556	0	677.619	Wandering
50.9966	0	7608.52	Wandering
32.8494	0	1172.1	Wandering
30.1296	0	164.723	Wandering
45.5484	0	367.419	Wandering
58.5456	0	936.555	Wandering
34.1286	0	544.205	Wandering
43.1429	0	638.583	Wandering
25.8856	0	195.475	Wandering
56.944	0	442.401	Wandering
47.6808	0	1270.24	Wandering
38.7839	0	1062.32	Wandering
31.1935	0	384.753	Wandering
44.9647	0	1824.45	Wandering
38.6723	0	633.424	Wandering
31.1352	0	310.313	Wandering
51.6996	0	380.109	Wandering
10.3303	0	140.947	Wandering
33.6171	0	445.171	Wandering
42.4249	0	1530.7	Wandering
44.3581	0	2638.13	Wandering
44.9622	0	1216.37	Wandering
48.5086	0	1417.76	Wandering
43.7831	0	182.114	Wandering
46.1798	0	2178.07	Wandering
30.4809	0	825.69	Wandering
35.7295	0	577.141	Wandering
39.1729	0	1692.89	Wandering
60.4341	0	1701.82	Wandering
49.7403	0	1246.23	Wandering
27.7577	0	606.094	Wandering
67.1744	0	2932.24	Wandering
51.9756	0	2458.9	Wandering
44.7201	0	1048.83	Wandering
29.2928	0	525.327	Wandering
49.7964	0	3344.29	Wandering
42.833	0	3540	Wandering
24.5039	0	135.08	Wandering
61.4401	0	7192.76	Wandering
58.7156	0	916.297	Wandering
32.3185	0	225.307	Wandering
67.1876	0	3674.96	Wandering
25.2784	0	120.487	Wandering
44.4164	0	809.877	Wandering
46.5248	0	3884.78	Wandering
35.2638	0	792.128	Wandering
44.3983	0	519.793	Wandering
22.5153	0	353.388	Wandering
46.2536	0	2595.07	Wandering
47.7573	0	2101.93	Wandering
52.1767	0	3725.66	Wandering
42.5094	0	8361.8	Wandering
45.5719	0	982.613	Wandering
58.2839	0	4611.54	Wandering
67.09	0	2701.44	Wandering
33.8784	0	788.953	Wandering
39.5411	0	2191.78	Wandering
11.8889	0	88.5825	Wandering
46.464	0	788.055	Wandering
40.597	0	2682.08	Wandering
45.6236	0	1525.34	Wandering
47.7678	0	1861.71	Wandering
33.9022	0	679.779	Wandering
32.7044	0	1322.87	Wandering
9.19363	0	32.1209	Wandering
31.3706	0	203.177	Wandering
29.0039	0	241.658	Wandering
38.3606	0	641.854	Wandering
24.6234	0	272.626	Wandering
28.6326	0	240.211	Wandering
18.0977	0	80.9556	Wandering
36.9191	0	2539.05	Wandering
41.8674	0	413.055	Wandering
29.9538	0	566.922	Wandering
12.0645	0	30.1197	Wandering
23.8987	0	469.837	Wandering
65.9016	0	1202.36	Wandering
37.0454	0	763.418	Wandering
56.6201	0	3565.09	Wandering
47.8889	0	2617.66	Wandering
38.3099	0	1755.82	Wandering
40.8361	0	549.598	Wandering
39.9007	0	1143.19	Wandering
60.1382	0	2133.39	Wandering
49.5146	0	3749.59	Wandering
35.359	0	579.87	Wandering
53.9054	0	372.681	Wandering
53.34	0	5709.81	Wandering
22.3854	0	193.435	Wandering
65.4676	0	12710.2	Wandering
30.6397	0	1354.01	Wandering
23.2384	0	729.212	Wandering
16.0437	0	213.007	Wandering
34.2001	0	1828.23	Wandering
14.0682	0	210.978	Wandering
22.9805	0	473.452	Wandering
33.1808	0	747.021	Wandering
27.3988	0	798.616	Wandering
32.3262	0	580.44	Wandering
15.7827	0	229.824	Wandering
48.5916	0	2224.79	Wandering
30.9817	0	702.915	Wandering
42.4274	0	1575.64	Wandering
32.4647	0	809.085	Wandering
59.9973	0	3865.35	Wandering
54.7324	0	1267.35	Wandering
25.7111	0	286.27	Wandering
41.5147	0	813.573	Wandering
8.10284	0	29.9001	Wandering
35.0035	0	1534.26	Wandering
34.2086	0	2432.15	Wandering
11.3539	0	46.1558	Wandering
32.1917	0	453.635	Wandering
59.5174	0	1585.3	Wandering
38.1008	0	649.324	Wandering
28.4366	0	355.524	Wandering
43.8894	0	732.19	Wandering
26.5692	0	912.131	Wandering
27.0067	0	191.592	Wandering
23.6815	0	163.813	Wandering
31.3778	0	588.894	Wandering
50.591	0	1130.34	Wandering
25.5455	0	390.406	Wandering
27.9382	0	377.814	Wandering
71.5554	3.27012	228.767	Circling
67.1588	1.89816	572.437	Circling
66.4002	3.88251	235.542	Circling
65.9695	3.53699	156.197	Circling
64.0784	3.3094	164.82	Circling
62.745	1.88701	517.189	Circling
62.0319	2.8891	288.385	Circling
61.9403	3.26161	183.181	Circling
61.8919	1.62841	588.035	Circling
61.8558	1.76538	533.785	Circling
61.0576	1.37857	649.872	Circling
60.461	1.82055	500.81	Circling
60.2988	2.9924	208.061	Circling
60.1646	1.58431	569.947	Circling
60.1431	1.95699	456.412	Circling
60.0763	1.65675	542.466	Circling
60.051	2.54318	333.856	Circling
59.9702	3.01865	220.698	Circling
59.5016	2.69715	292.647	Circling
59.4599	3.27889	146.804	Circling
58.8712	1.67679	513.41	Circling
58.4432	2.89529	231.859	Circling
58.4128	2.46931	307.245	Circling
58.149	3.27191	155.822	Circling
58.1422	1.98389	424.751	Circling
58.0216	2.31627	339.106	Circling
57.9926	3.20646	148.563	Circling
57.8365	3.1075	194.819	Circling
57.6055	0.570783	495.842	Circling
57.2847	2.83181	228.687	Circling
57.2418	2.19867	364.196	Circling
57.2274	3.84293	188.855	Circling
57.1875	2.85302	229.473	Circling
57.1611	3.52206	138.773	Circling
56.8818	3.64685	119.859	Circling
56.8698	1.82252	441.899	Circling
56.8661	1.58197	510.454	Circling
56.8145	3.24797	145.447	Circling
56.6843	2.95319	203.803	Circling
56.6548	1.54769	518.444	Circling
56.4165	3.34771	129.598	Circling
56.4048	1.84149	426.435	Circling
56.3348	2.75584	248.892	Circling
56.3058	1.88899	409.041	Circling
56.2934	2.98132	224.543	Circling
56.273	3.20059	170.981	Circling
56.2555	3.48866	144.045	Circling
56.0058	2.59633	285.213	Circling
55.9629	3.03565	185.183	Circling
55.9286	1.11968	537.304	Circling
55.9222	2.24295	340.019	Circling
55.9159	2.23807	339.92	Circling
55.9067	2.85101	247.919	Circling
55.9009	3.07663	176.52	Circling
55.8197	1.17332	510.908	Circling
55.7434	1.56214	497.249	Circling
55.6796	2.4037	200.976	Circling
55.6522	3.31896	135.177	Circling
55.5836	1.54316	499.314	Circling
55.541	3.02914	197.357	Circling
55.4228	1.64867	464.593	Circling
55.3701	3.46843	148.289	Circling
55.3058	1.90279	396.654	Circling
55.1892	1.54286	492.076	Circling
55.1195	1.59025	477.041	Circling
55.0507	2.02071	353.4	Circling
54.9512	1.07985	512.365	Circling
54.9364	2.50619	264.72	Circling
54.9245	1.49756	501.993	Circling
54.827	1.79228	412.431	Circling
54.5774	2.09343	348.575	Circling
54.4409	3.11468	152.594	Circling
54.408	4.15074	162.645	Circling
54.4023	2.54568	256.615	Circling
54.383	1.75643	415.604	Circling
54.3539	1.26273	506.065	Circling
54.3355	2.06625	352.173	Circling
54.2296	1.56197	467.755	Circling
53.9648	4.26153	90.3968	Circling
53.9476	2.98973	178.896	Circling
53.8194	2.32934	292.798	Circling
53.7797	1.54789	467.113	Circling
53.7781	1.85541	389.679	Circling
53.7082	3.53656	139.526	Circling
53.7079	2.04368	347.16	Circling
53.69	3.01261	178.527	Circling
53.6694	3.22295	129.729	Circling
53.662	2.59708	251.679	Circling
53.5692	3.72966	104.716	Circling
53.4581	3.30427	131.36	Circling
53.4538	3.09838	179.002	Circling
53.44	1.01715	519.013	Circling
53.4392	3.81984	97.7326	Circling
53.3506	3.30722	213.709	Circling
53.3495	2.99092	129.118	Circling
53.3367	3.17751	160.187	Circling
53.2811	2.1709	326.353	Circling
53.249	1.59615	442.48	Circling
53.2355	1.65815	426.217	Circling
53.2115	2.48826	252.088	Circling
53.1824	2.9119	182.814	Circling
53.1816	1.47846	364.119	Circling
53.1069	2.54338	252.784	Circling
53.0935	2.24192	293.186	Circling
53.0213	1.86186	377.474	Circling
52.966	2.40007	281.436	Circling
52.919	2.7955	145.09	Circling
52.8193	2.37182	280.107	Circling
52.7572	3.75381	177.022	Circling
52.745	3.21298	215.902	Circling
52.5592	3.45398	135.17	Circling
52.4047	3.76916	174.329	Circling
52.3437	2.30095	289.556	Circling
52.3242	2.68468	227.318	Circling
52.2969	2.99183	207.174	Circling
52.2416	2.34792	276.265	Circling
52.2002	3.07348	221.022	Circling
52.1287	1.5259	438.346	Circling
52.0668	2.20886	302.358	Circling
52.0592	3.10779	185.687	Circling
51.9973	3.79782	98.3717	Circling
51.986	3.00476	155.505	Circling
51.9455	2.54826	240.586	Circling
51.8791	3.15913	162.35	Circling
51.8061	1.29017	430.588	Circling
51.6194	3.36935	112.234	Circling
51.5159	1.49709	443.154	Circling
51.4303	3.48242	123.215	Circling
51.2551	1.6067	273.733	Circling
51.2328	1.7887	363.725	Circling
51.1603	2.93214	210.58	Circling
51.1184	3.15147	124.421	Circling
51.0954	3.0973	156.21	Circling
51.0622	3.04532	152.135	Circling
50.8888	1.90983	337.426	Circling
50.8264	2.8338	227.832	Circling
50.7851	2.89874	194.292	Circling
50.7128	3.36353	112.917	Circling
50.6971	3.19596	197.384	Circling
50.6135	3.48544	96.4706	Circling
50.5421	1.90105	327.761	Circling
50.5289	3.08153	155.184	Circling
50.3719	2.75173	193.83	Circling
50.2737	2.1434	293.124	Circling
50.1784	2.87676	201.825	Circling
50.0066	1.54603	403.443	Circling
49.9925	2.796	177.431	Circling
49.9672	3.1871	124.898	Circling
49.8997	1.71445	254.902	Circling
49.8616	1.66379	368.365	Circling
49.8084	2.20759	280.423	Circling
49.7721	2.49396	248.314	Circling
49.7514	3.4248	96.7847	Circling
49.7346	3.07141	140.469	Circling
49.6892	3.35056	181.741	Circling
49.6582	1.46799	409.44	Circling
49.5796	2.56929	214.035	Circling
49.3852	1.17834	410.269	Circling
49.3507	1.35016	412.843	Circling
49.2845	1.07896	429.892	Circling
49.1503	3.66879	78.4289	Circling
48.9579	1.8221	324.358	Circling
48.937	3.00466	148.301	Circling
48.7711	2.58229	221.672	Circling
48.7116	3.01266	196.633	Circling
48.6917	2.32678	233.436	Circling
48.6907	3.46229	106.507	Circling
48.4214	3.30092	98.4028	Circling
48.3463	3.08602	92.9972	Circling
48.3222	3.24699	179.178	Circling
48.3013	3.08836	188.319	Circling
48.2088	2.66646	149.65	Circling
48.125	2.32937	232.257	Circling
48.0491	2.32282	238.874	Circling
47.9741	2.38346	223.031	Circling
47.6092	2.82513	199.868	Circling
47.5028	1.67921	330.981	Circling
47.5017	3.13945	105.793	Circling
47.424	3.26323	110.635	Circling
47.4017	2.55444	218.549	Circling
47.1614	3.66809	115.979	Circling
46.8981	2.68957	188.705	Circling
46.7879	3.81257	75.619	Circling
46.7106	3.32298	114.992	Circling
46.6874	1.53587	353.593	Circling
46.5378	2.67759	202.205	Circling
46.4903	3.77775	75.1717	Circling
46.2111	1.64542	324.22	Circling
46.0268	3.04339	123.547	Circling
45.8901	2.34222	211	Circling
45.8122	2.42228	175.865	Circling
45.6383	2.14099	240.124	Circling
45.5026	2.36787	218.438	Circling
45.5005	3.18376	58.9594	Circling
45.1928	3.28832	97.275	Circling
45.0818	3.39873	76.3036	Circling
44.8177	1.94109	255.577	Circling
44.7392	2.20993	140.067	Circling
44.6551	2.61813	174.398	Circling
44.501	2.02906	215.91	Circling
44.3389	3.36162	145.945	Circling
44.1679	2.42084	199.171	Circling
44.1029	2.53501	181.586	Circling
43.9676	2.55292	187.868	Circling
43.8328	2.54166	181.431	Circling
43.5882	1.6952	268.6	Circling
43.5688	2.13189	172.524	Circling
43.4409	4.62091	84.2571	Circling
43.2978	2.12862	212.907	Circling
43.255	2.10816	220.136	Circling
43.1627	3.4971	131.991	Circling
42.9148	1.98649	227.809	Circling
42.8468	1.79359	254.701	Circling
42.5749	2.48042	182.18	Circling
42.5712	2.10518	214.257	Circling
42.5115	2.83644	129.379	Circling
42.4701	1.46347	307.915	Circling
42.3069	2.48888	137.611	Circling
42.2512	2.51378	175.679	Circling
42.1839	2.07338	148.28	Circling
42.1769	2.44902	181.053	Circling
41.9339	2.69374	114.323	Circling
41.9247	2.09596	152.75	Circling
41.7519	2.62237	165.484	Circling
41.7264	2.06943	202.468	Circling
41.522	1.80963	226.147	Circling
41.5182	2.13059	138.654	Circling
41.4574	2.01405	212.849	Circling
41.3263	3.04615	120.584	Circling
41.1588	2.5669	163.617	Circling
40.4477	2.19031	168.686	Circling
40.2113	2.66562	102.501	Circling
39.9851	1.96323	195.896	Circling
39.8958	2.70955	146.188	Circling
39.7953	1.82452	111.399	Circling
39.493	2.82019	93.1913	Circling
39.4083	2.32214	106.949	Circling
39.3859	2.89042	134.171	Circling
39.0162	1.64604	230.583	Circling
38.8319	1.76903	174.186	Circling
38.759	3.22665	112.971	Circling
38.6618	2.80009	133.431	Circling
38.6095	2.20541	160.736	Circling
38.5275	3.68205	56.7916	Circling
37.9287	1.74723	205.806	Circling
37.7857	2.08426	153.686	Circling
37.7231	2.59845	41.7472	Circling
37.7222	1.90609	171.263	Circling
37.7059	4.11246	67.3688	Circling
37.5797	3.12687	112.253	Circling
37.4232	3.12367	76.1708	Circling
37.2999	2.78189	124.875	Circling
36.7943	2.73959	123.275	Circling
36.5908	3.32012	64.8839	Circling
36.3552	1.9502	159.578	Circling
36.1225	2.24019	145.355	Circling
35.8167	1.7123	139.843	Circling
35.7674	1.70879	140.4	Circling
34.8224	2.60767	111.321	Circling
34.4682	1.98711	142.673	Circling
60.2929	1.90508	473.543	Circling
60.1864	3.14019	182.059	Circling
59.9381	1.87721	460.682	Circling
59.7467	3.90176	189.072	Circling
59.4562	1.63143	499.039	Circling
59.3545	1.24598	515.02	Circling
58.5936	2.5793	325.945	Circling
58.1951	3.56139	153.109	Circling
57.9956	3.3051	134.901	Circling
57.4396	2.96444	228.322	Circling
56.8256	1.46956	549.23	Circling
56.3153	1.58351	496.05	Circling
56.1047	3.23741	158.692	Circling
55.4619	1.95828	383.845	Circling
55.3888	2.49044	294.932	Circling
55.3449	2.0298	363.478	Circling
55.1799	3.57761	128.648	Circling
55.0218	1.59821	473.156	Circling
54.9224	1.66162	445.19	Circling
54.902	3.00937	191.003	Circling
54.8588	1.83178	405.278	Circling
54.8584	3.31459	178.718	Circling
54.4308	2.96579	177.444	Circling
54.4155	2.90478	200.992	Circling
54.2754	3.43976	138.747	Circling
54.263	3.19443	165.88	Circling
53.8796	2.31191	291.579	Circling
53.7892	2.77283	257.576	Circling
53.4682	3.47474	132.08	Circling
52.8748	3.30069	115.001	Circling
52.578	3.19635	156.494	Circling
52.5555	2.51494	241.3	Circling
52.2711	3.21063	120.152	Circling
52.1316	3.07185	163.81	Circling
51.9439	2.26781	279.828	Circling
51.9056	2.25894	281.681	Circling
51.8697	3.247	125.601	Circling
51.7272	2.54044	243.46	Circling
51.6469	3.1851	130.571	Circling
51.5405	2.82735	183.64	Circling
51.294	2.55376	240.199	Circling
51.2543	1.55067	423.509	Circling
51.1376	3.09935	132.581	Circling
51.0739	3.16871	137.409	Circling
51.0107	3.21271	138.026	Circling
50.9252	1.62141	399.18	Circling
50.7921	3.57088	84.1393	Circling
50.6701	3.12657	126.369	Circling
50.6259	1.64297	389.083	Circling
50.5159	2.29483	277	Circling
50.4644	3.1167	134.092	Circling
50.3825	3.2658	113.659	Circling
50.3003	2.71455	183.818	Circling
50.2347	3.57896	112.658	Circling
50.0687	1.53956	406.886	Circling
49.9182	2.76636	213.175	Circling
49.8136	2.49547	239.063	Circling
49.7827	3.32624	98.3501	Circling
49.7763	2.77711	177.187	Circling
49.7729	1.68922	364.02	Circling
49.7157	3.41012	138.264	Circling
49.6276	1.51738	405.767	Circling
49.6141	3.09318	129.917	Circling
49.5566	1.70107	359.402	Circling
49.5356	1.50514	404.254	Circling
49.3568	2.80492	174.773	Circling
49.3133	2.08317	289.802	Circling
49.2743	3.6516	88.4568	Circling
48.8779	1.72605	342.523	Circling
48.8775	2.05294	290.168	Circling
48.8746	3.94907	79.0174	Circling
48.7944	3.1995	119.26	Circling
48.7263	1.61529	367.166	Circling
48.679	3.37961	90.0867	Circling
48.6077	3.56151	103.368	Circling
48.5623	3.21965	113.54	Circling
48.5297	3.10086	120.27	Circling
48.5237	3.09783	143.769	Circling
48.3468	2.78285	168.319	Circling
48.2741	1.54802	375.847	Circling
48.1175	1.86729	309.932	Circling
48.1142	3.32306	105.256	Circling
48.069	3.59161	108.658	Circling
47.9774	1.6096	356.806	Circling
47.9587	1.51568	377.903	Circling
47.9227	2.13465	268.259	Circling
47.8792	2.85809	162.903	Circling
47.7719	3.74355	82.1786	Circling
47.6987	3.56368	82.6142	Circling
47.5464	1.83686	307.67	Circling
47.4955	3.1698	126.348	Circling
47.4514	3.09324	114.046	Circling
47.3723	3.5115	97.9653	Circling
47.3047	1.62799	341.285	Circling
47.2039	2.64504	207.811	Circling
47.1501	2.94703	132.402	Circling
47.1032	3.11298	133.671	Circling
47.0894	2.84636	158.253	Circling
47.0859	3.43828	107.585	Circling
47.0494	2.74803	166.405	Circling
47.0209	1.6033	341.003	Circling
46.9765	3.03039	121.325	Circling
46.8868	2.50907	212.469	Circling
46.7489	3.11718	161.799	Circling
46.6934	3.18621	142.492	Circling
46.618	3.09977	115.804	Circling
46.5777	3.01956	137.597	Circling
46.5136	1.84545	292.792	Circling
46.4643	2.64021	193.41	Circling
46.3239	2.58804	182.222	Circling
46.1471	3.41423	76.7782	Circling
46.1188	2.82842	160.125	Circling
46.036	1.63199	322.065	Circling
46.0302	2.89285	139.616	Circling
45.8902	3.40788	93.3525	Circling
45.8831	3.11222	104.171	Circling
45.8808	2.17737	238.03	Circling
45.8772	3.3666	104.394	Circling
45.7544	2.70442	173.074	Circling
45.6401	3.17887	102.215	Circling
45.5577	3.34883	85.3422	Circling
45.4645	3.16026	103.264	Circling
45.3506	3.09759	124.441	Circling
45.2326	3.41504	103.775	Circling
45.1448	2.60609	182.799	Circling
44.8838	3.0886	129.731	Circling
44.7128	2.03574	236.779	Circling
44.4956	3.57795	102.115	Circling
44.4644	1.35931	334.208	Circling
44.4078	3.43266	77.403	Circling
44.1749	3.82334	63.2381	Circling
44.1716	1.54959	313.408	Circling
44.0236	1.89188	173.514	Circling
43.9575	2.40522	180.235	Circling
43.9394	3.20273	113.691	Circling
43.9389	3.20343	102.984	Circling
43.7094	3.26217	98.2285	Circling
43.6502	1.57264	302.678	Circling
43.4893	2.42007	187.381	Circling
43.4889	3.0253	106.797	Circling
43.3387	2.28183	205.487	Circling
43.2241	2.99702	105.987	Circling
42.9766	1.88914	242.959	Circling
42.7954	2.71834	142.064	Circling
42.7363	1.75527	258.369	Circling
42.3236	3.64701	61.4072	Circling
42.2662	2.18176	198.01	Circling
42.0647	2.64804	154.023	Circling
42.006	2.1635	169.992	Circling
41.6685	3.3934	72.9267	Circling
41.3104	2.4514	160.224	Circling
40.9993	3.02004	102.799	Circling
39.9041	1.99765	198.975	Circling
39.8843	1.9487	203.074	Circling
39.4693	2.78639	109.651	Circling
36.8416	1.8954	178.694	Circling
60.2283	2.21005	487.904	Circling
57.8427	1.90354	300.615	Circling
57.7262	3.7803	305.783	Circling
57.4395	2.09616	513.274	Circling
55.8361	1.38222	317.748	Circling
55.6894	1.08137	658.164	Circling
55.5231	2.30294	232.845	Circling
54.4871	2.57854	228.909	Circling
54.0387	2.60094	352.682	Circling
54.0374	1.81897	366.206	Circling
53.6904	3.28925	256.81	Circling
53.6205	2.29166	169.431	Circling
53.4418	2.307	230.488	Circling
53.322	1.25399	384.042	Circling
53.2158	2.11229	223.431	Circling
53.151	1.0012	326.862	Circling
52.9422	1.47589	418.383	Circling
52.7509	2.47747	281.536	Circling
52.7202	2.93033	227.053	Circling
52.6675	2.46128	268.334	Circling
51.9907	2.18389	230.21	Circling
51.5546	2.50516	308.778	Circling
51.2272	3.75674	266.08	Circling
51.1613	2.95481	184.854	Circling
50.7999	3.12829	230.796	Circling
50.6501	1.57602	428.336	Circling
50.5931	2.79634	250.506	Circling
50.4148	1.89632	221.419	Circling
50.3236	1.5459	400.975	Circling
50.2584	4.25192	214.982	Circling
50.1814	2.45545	217.495	Circling
50.0486	1.70986	283.425	Circling
49.9779	4.53098	156.905	Circling
49.7809	2.63339	313.697	Circling
49.6612	3.41423	167.134	Circling
49.3626	1.76786	311.773	Circling
49.2645	3.69805	161.17	Circling
49.0999	1.53724	256.485	Circling
49.0716	3.531	228.52	Circling
48.8525	2.09067	263.68	Circling
48.6965	1.04759	450.04	Circling
48.6115	2.47298	282.443	Circling
48.4789	2.6212	158.406	Circling
48.3366	1.13867	329.028	Circling
48.3174	2.59496	274.529	Circling
48.2675	1.73311	249.24	Circling
46.7469	2.86425	153.349	Circling
46.5792	1.66954	207.732	Circling
46.5513	3.20072	189.933	Circling
46.3538	2.1418	171.165	Circling
46.1307	3.84036	171.754	Circling
45.1482	1.48226	346.544	Circling
45.1134	2.57998	272.727	Circling
45.0011	3.2104	198.181	Circling
44.977	2.74041	238.134	Circling
44.8589	2.93671	194.174	Circling
44.6816	1.96038	209.894	Circling
44.5006	1.44709	229.494	Circling
44.356	2.13022	280.045	Circling
44.3548	2.2885	225.042	Circling
44.2575	3.08267	140.184	Circling
44.1878	2.7792	188.806	Circling
44.1749	3.46804	163.523	Circling
44.1384	2.09498	177.683	Circling
44.0176	2.55647	193.996	Circling
43.8702	1.37841	417.57	Circling
43.8259	2.23052	220.118	Circling
43.6635	2.31058	157.299	Circling
43.4953	2.77582	184.969	Circling
43.2889	2.66327	220.148	Circling
43.2562	3.45138	197.289	Circling
42.7784	3.96111	167.693	Circling
41.2687	2.13613	132.263	Circling
41.1874	2.06557	150.09	Circling
40.6296	1.08258	233.919	Circling
40.3407	3.19097	145.296	Circling
38.8395	2.03425	191.162	Circling
38.6577	2.227	115.693	Circling
38.421	3.45377	172.489	Circling
38.3607	1.37036	257.34	Circling
37.3831	1.93605	119.2	Circling
35.8271	3.25696	107.837	Circling
34.9341	2.15988	128.903	Circling
34.1188	3.8772	118.316	Circling
32.8732	2.31654	101.761	Circling
32.5723	1.94108	103.761	Circling
32.262	1.46039	144.203	Circling
31.4986	3.28966	96.7118	Circling
31.3814	3.03524	75.9877	Circling
31.2962	3.99844	94.8059	Circling
31.2615	3.62043	85.9989	Circling
55.5018	2.3939	400.146	Circling
51.2013	1.90411	216.686	Circling
50.4515	2.20283	329.243	Circling
48.5515	2.86655	239.898	Circling
47.5847	3.49265	140.667	Circling
46.3026	3.24064	135.696	Circling
46.1637	3.54864	200.532	Circling
45.8614	4.70533	156.921	Circling
43.975	3.17042	197.709	Circling
43.7251	1.40107	191.018	Circling
43.3214	1.31882	244.951	Circling
42.4285	2.97561	180.984	Circling
42.3	3.21008	115.031	Circling
40.1656	2.22598	219.118	Circling
39.9525	3.74899	158.639	Circling
39.1279	1.00069	213.342	Circling
37.2432	1.63254	153.164	Circling
34.7236	1.01526	190.067	Circling
34.2738	1.72238	228.783	Circling
34.05	2.32676	159.748	Circling
33.7562	1.88715	139.98	Circling
33.5316	1.81496	106.956	Circling
33.2146	1.84772	132.48	Circling
32.4539	1.94332	146.644	Circling
31.9467	1.63844	95.2046	Circling
29.9252	2.16104	82.1564	Circling
29.6469	1.68311	116.522	Circling
29.1381	3.84164	52.3613	Circling
29.0476	1.88397	98.7722	Circling
27.8561	1.06154	132.99	Circling
27.7822	2.33629	96.037	Circling
61.423	0.0929617	516.365	No caffeine and 1% PAM
50.5352	0.0934537	350.697	No caffeine and 1% PAM
61.1508	0.0622274	552.266	No caffeine and 1% PAM
44.4477	0.0838365	274.777	No caffeine and 1% PAM
35.7778	0.0518412	165.861	No caffeine and 1% PAM
52.9032	0.0905076	385.867	No caffeine and 1% PAM
59.816	0.0900921	492.416	No caffeine and 1% PAM
20.041	0.0224938	30.6354	No caffeine and 1% PAM
56.5567	0.0912098	444.534	No caffeine and 1% PAM
46.3955	0.0851593	303.274	No caffeine and 1% PAM
48.6654	2.22297	259.938	No caffeine and 1% PAM
48.6957	0.0855114	333.095	No caffeine and 1% PAM
64.0075	0.0858804	581.255	No caffeine and 1% PAM
28.821	0.0770294	116.043	No caffeine and 1% PAM
58.5566	0.0836161	479.332	No caffeine and 1% PAM
55.5871	0.0775241	444.922	No caffeine and 1% PAM
60.3502	0.0839499	509.54	No caffeine and 1% PAM
68.6979	0.071776	655.657	No caffeine and 1% PAM
76.3931	0.0815638	815.863	No caffeine and 1% PAM
63.0247	0.0852683	562.929	No caffeine and 1% PAM
65.1394	0.0645223	601.155	No caffeine and 1% PAM
58.4826	0.0870203	481.983	No caffeine and 1% PAM
66.3308	1.85146	590.828	No caffeine and 1% PAM
72.1008	0.0861305	738.959	No caffeine and 1% PAM
67.7933	0.0781752	664.191	No caffeine and 1% PAM
60.8328	0.0841501	530.993	No caffeine and 1% PAM
64.7586	0.0805602	611.97	No caffeine and 1% PAM
61.8104	0.0840371	546.438	No caffeine and 1% PAM
65.4514	0.0851992	607.762	No caffeine and 1% PAM
63.68	0.0913156	562.285	No caffeine and 1% PAM
44.8415	0.0877065	278.368	No caffeine and 1% PAM
47.6015	0.0792806	325.775	No caffeine and 1% PAM
68.361	0.0920874	640.24	No caffeine and 1% PAM
68.0721	0.09007	644.674	No caffeine and 1% PAM
66.4839	0.0895731	616.086	No caffeine and 1% PAM
68.2093	0.0871447	649.704	No caffeine and 1% PAM
38.9626	0.0753082	211.395	No caffeine and 1% PAM
71.15	0.0896451	707.426	No caffeine and 1% PAM
65.2046	0.0902808	593.291	No caffeine and 1% PAM
66.7709	0.0926396	611.723	No caffeine and 1% PAM
65.71	0.0902565	596.962	No caffeine and 1% PAM
63.1576	0.0889741	559.938	No caffeine and 1% PAM
66.4442	0.0914079	610.183	No caffeine and 1% PAM
59.8317	1.79932	248.775	No caffeine and 1% PAM
69.8297	0.0903921	678.348	No caffeine and 1% PAM
46.0625	0.0933417	290.104	No caffeine and 1% PAM
67.0285	0.089274	625.887	No caffeine and 1% PAM
42.1145	0.0844765	249.018	No caffeine and 1% PAM
39.7216	0.0922391	216.35	No caffeine and 1% PAM
60.6851	0.0903737	511.069	No caffeine and 1% PAM
66.0703	2.21169	474.457	No caffeine and 1% PAM
56.0187	0.0824166	439.441	No caffeine and 1% PAM
57.0994	0.150549	524.162	No caffeine and 1% PAM
58.4285	0.0856524	482.535	No caffeine and 1% PAM
65.9822	0.0613628	648.637	No caffeine and 1% PAM
58.2881	0.0855916	479.996	No caffeine and 1% PAM
59.5161	0.0836006	501.302	No caffeine and 1% PAM
67.4359	0.0806227	633.569	No caffeine and 1% PAM
61.1771	0.0739034	547.565	No caffeine and 1% PAM
75.7626	0.0905012	801.54	No caffeine and 1% PAM
37.9946	0.0825183	200.804	No caffeine and 1% PAM
39.0575	0.0771708	215.236	No caffeine and 1% PAM
33.2559	0.0803801	157.547	No caffeine and 1% PAM
32.7471	0.0862642	151.234	No caffeine and 1% PAM
37.2455	0.0769546	191.489	No caffeine and 1% PAM
33.4861	0.0844529	157.402	No caffeine and 1% PAM
34.5183	0.0841319	169.206	No caffeine and 1% PAM
37.002	0.199094	209.6	No caffeine and 1% PAM
35.532	0.0860315	178.297	No caffeine and 1% PAM
41.8834	0.0788805	243.325	No caffeine and 1% PAM
46.2106	0.0870282	300.483	No caffeine and 1% PAM
50.6523	2.45399	242.966	No caffeine and 1% PAM
42.0805	0.0853572	248.592	No caffeine and 1% PAM
45.031	0.0857832	284.225	No caffeine and 1% PAM
38.3565	0.0865531	208.574	No caffeine and 1% PAM
47.6081	0.0607288	341.333	No caffeine and 1% PAM
41.7676	0.0927692	239.14	No caffeine and 1% PAM
34.9964	0.0333422	160.078	No caffeine and 1% PAM
34.6603	0.0701803	166.937	No caffeine and 1% PAM
67.2583	0.0903575	626.204	No caffeine and 1% PAM
49.653	0.0954376	336.878	No caffeine and 1% PAM
60.1342	0.0929747	495.897	No caffeine and 1% PAM
46.6295	0.0744747	301.113	No caffeine and 1% PAM
64.1007	0.0922744	565.559	No caffeine and 1% PAM
64.6722	0.0915092	578.217	No caffeine and 1% PAM
71.509	0.0926373	705.239	No caffeine and 1% PAM
61.0228	0.0931412	510.326	No caffeine and 1% PAM
62.954	0.0928555	543.755	No caffeine and 1% PAM
53.6524	0.0621158	395.259	No caffeine and 1% PAM
61.3294	0.0926383	515.708	No caffeine and 1% PAM
54.4663	0.086252	406.382	No caffeine and 1% PAM
58.5208	0.00477611	246.038	No caffeine and 1% PAM
61.2187	0.0924392	515.355	No caffeine and 1% PAM
59.3089	0.0164657	223.859	No caffeine and 1% PAM
50.6767	0.0853765	355.417	No caffeine and 1% PAM
60.7116	0.0915686	505.252	No caffeine and 1% PAM
62.956	0.0930394	545.081	No caffeine and 1% PAM
45.6286	0.0840438	289.076	No caffeine and 1% PAM
62.0672	0.0924142	527.334	No caffeine and 1% PAM
52.1176	0.0929994	371.712	No caffeine and 1% PAM
62.1591	0.0904194	534.275	No caffeine and 1% PAM
73.5792	0.0910336	748.602	No caffeine and 1% PAM
69.5701	0.0601633	694.231	No caffeine and 1% PAM
40.8863	0.0919148	232.264	No caffeine and 1% PAM
62.5056	0.0924972	537.129	No caffeine and 1% PAM
68.1694	0.0921696	642.889	No caffeine and 1% PAM
44.085	0.0780607	276.75	No caffeine and 1% PAM
56.0503	0.061675	438.587	No caffeine and 1% PAM
50.3524	7.25523e-07	114.646	No caffeine and 1% PAM
53.5849	0.0491681	391.055	No caffeine and 1% PAM
50.2642	0.0802764	351.303	No caffeine and 1% PAM
61.1654	0.0743849	550.064	No caffeine and 1% PAM
71.1755	0.0833037	706.332	No caffeine and 1% PAM
51.4295	0.606665	466.704	No caffeine and 1% PAM
59.8403	0.0795114	515.647	No caffeine and 1% PAM
54.9196	0.0860841	429.927	No caffeine and 1% PAM
53.7272	2.2317	310.06	No caffeine and 1% PAM
50.762	0.073195	360.89	No caffeine and 1% PAM
54.1932	0.0859526	417.099	No caffeine and 1% PAM
55.1034	2.00369	372.515	No caffeine and 1% PAM
55.6092	0.0869006	435.934	No caffeine and 1% PAM
54.9253	0.0836647	426.498	No caffeine and 1% PAM
60.9457	0.0626326	545.694	No caffeine and 1% PAM
53.5966	0.0859269	407.563	No caffeine and 1% PAM
63.8992	2.12005	467.878	No caffeine and 1% PAM
53.0957	0.0857761	396.831	No caffeine and 1% PAM
52.7755	1.74508	398.594	No caffeine and 1% PAM
57.4583	0.0784322	458.777	No caffeine and 1% PAM
53.9972	0.0795787	423.537	No caffeine and 1% PAM
56.5741	1.86356	426.708	No caffeine and 1% PAM
59.1689	0.0842875	491.252	No caffeine and 1% PAM
53.2412	0.059718	424.002	No caffeine and 1% PAM
52.9888	0.0770293	392.834	No caffeine and 1% PAM
52.5567	0.0841863	395.022	No caffeine and 1% PAM
59.2978	2.24828	374.106	No caffeine and 1% PAM
56.6161	0.0833836	450.683	No caffeine and 1% PAM
53.8231	0.0823849	409.502	No caffeine and 1% PAM
57.9355	0.0782642	467.097	No caffeine and 1% PAM
49.8313	0.0844009	353.193	No caffeine and 1% PAM
56.73	0.0756251	472.017	No caffeine and 1% PAM
53.7109	0.0857037	408.455	No caffeine and 1% PAM
52.4801	0.160305	437.501	No caffeine and 1% PAM
63.1637	0.0802668	554.486	No caffeine and 1% PAM
56.1426	2.13492	358.067	No caffeine and 1% PAM
67.6504	0.0831508	643.285	No caffeine and 1% PAM
53.8911	2.30202	315.364	No caffeine and 1% PAM
62.3509	0.0861708	550.495	No caffeine and 1% PAM
55.1579	2.13638	345.323	No caffeine and 1% PAM
49.54	0.084905	346.904	No caffeine and 1% PAM
59.5472	2.11263	408.08	No caffeine and 1% PAM
50.8934	0.086089	364.49	No caffeine and 1% PAM
55.07	0.0827546	430.89	No caffeine and 1% PAM
61.9807	0.0782332	530.897	No caffeine and 1% PAM
57.4483	1.93658	421.294	No caffeine and 1% PAM
59.9684	0.084957	505.348	No caffeine and 1% PAM
54.0786	2.25291	310.434	No caffeine and 1% PAM
51.6391	0.0874898	376.027	No caffeine and 1% PAM
66.746	0.0418447	693.811	No caffeine and 1% PAM
55.6816	0.0865056	438.434	No caffeine and 1% PAM
57.9641	2.30144	346.758	No caffeine and 1% PAM
57.3326	0.0858541	462.548	No caffeine and 1% PAM
56.1537	2.14707	365.717	No caffeine and 1% PAM
60.2299	0.0814971	504.104	No caffeine and 1% PAM
57.1679	2.29197	355.741	No caffeine and 1% PAM
52.4583	0.0868019	388.001	No caffeine and 1% PAM
59.7103	1.78794	497.298	No caffeine and 1% PAM
56.2314	0.0850417	447.147	No caffeine and 1% PAM
61.4038	0.0825859	529.015	No caffeine and 1% PAM
53.4157	0.0835141	411.242	No caffeine and 1% PAM
56.0559	0.0841201	451.353	No caffeine and 1% PAM
63.0466	0.0802476	567.837	No caffeine and 1% PAM
50.0258	0.0803339	357.993	No caffeine and 1% PAM
61.1292	0.0812357	521.158	No caffeine and 1% PAM
56.1901	0.0778514	455.907	No caffeine and 1% PAM
56.0125	0.0859574	441.401	No caffeine and 1% PAM
57.6729	2.12115	380.896	No caffeine and 1% PAM
62.1007	0.085986	545.762	No caffeine and 1% PAM
56.0062	0.0828037	452.006	No caffeine and 1% PAM
56.0943	0.0832797	457.365	No caffeine and 1% PAM
66.4013	0.0865652	619.887	No caffeine and 1% PAM
59.9946	2.10894	415.142	No caffeine and 1% PAM
51.833	0.0851823	376.82	No caffeine and 1% PAM
54.7189	1.9938	369.484	No caffeine and 1% PAM
58.8953	0.0783975	480.554	No caffeine and 1% PAM
54.4619	0.0769283	435.408	No caffeine and 1% PAM
55.1292	0.0776965	436.534	No caffeine and 1% PAM
54.014	0.0865465	412.846	No caffeine and 1% PAM
52.9217	2.26749	294.717	No caffeine and 1% PAM
59.8009	0.0832444	498.306	No caffeine and 1% PAM
54.1987	0.0793441	423.714	No caffeine and 1% PAM
62.1865	0.0840326	547.543	No caffeine and 1% PAM
56.1736	0.0616843	440.031	No caffeine and 1% PAM
57.5502	0.0911686	454.61	No caffeine and 1% PAM
59.0833	0.093436	476.608	No caffeine and 1% PAM
63.801	0.0926566	558.805	No caffeine and 1% PAM
62.8276	0.0852636	544.5	No caffeine and 1% PAM
56.1708	0.0845589	445.56	No caffeine and 1% PAM
