# Supplementary material for: Sperm hyperactivation drives a circling-and-wandering swimming behavior
Source: Nat Commun. 2026 Mar 24;17:4475. doi: 10.1038/s41467-026-70143-6 (PMC13187331; doi:10.1038/s41467-026-70143-6)
Supplement: Supplementary file 11 — Source Data [file 41467_2026_70143_MOESM11_ESM.zip › Source Data/Figure 2.xlsx]

## Sheet: Figure 2b
Time	RotationalSpeed	TranslationalSpeed
0	-1.38204	53.1579
0.06	-1.37512	53.371
0.12	-1.37222	53.6006
0.18	-1.37296	53.8545
0.24	-1.37389	54.1211
0.3	-1.37518	54.356
0.36	-1.3754	54.547
0.42	-1.37562	54.7155
0.48	-1.37931	54.8881
0.54	-1.38568	55.0688
0.6	-1.39204	55.2623
0.66	-1.39716	55.449
0.72	-1.39853	55.5874
0.78	-1.39426	55.6623
0.84	-1.3901	55.687
0.9	-1.3877	55.6849
0.96	-1.38958	55.6742
1.02	-1.39604	55.6672
1.08	-1.40463	55.6588
1.14	-1.41222	55.6234
1.2	-1.41632	55.5638
1.26	-1.41616	55.5049
1.32	-1.41325	55.4471
1.38	-1.40992	55.4034
1.44	-1.40714	55.3997
1.5	-1.40547	55.4313
1.56	-1.4044	55.4736
1.62	-1.40354	55.5321
1.68	-1.40299	55.6017
1.74	-1.40232	55.6657
1.8	-1.40208	55.7162
1.86	-1.40202	55.7561
1.92	-1.40132	55.7928
1.98	-1.39958	55.8299
2.04	-1.39733	55.8771
2.1	-1.39598	55.9355
2.16	-1.39471	55.9992
2.22	-1.3943	56.0589
2.28	-1.39572	56.1111
2.34	-1.39916	56.1582
2.4	-1.40487	56.1959
2.46	-1.41214	56.2373
2.52	-1.41843	56.2684
2.58	-1.42164	56.2739
2.64	-1.42078	56.248
2.7	-1.4155	56.2033
2.76	-1.40884	56.1411
2.82	-1.40481	56.08
2.88	-1.40536	56.0371
2.94	-1.40899	56.0133
3	-1.41351	55.9894
3.06	-1.41769	55.9479
3.12	-1.42017	55.8869
3.18	-1.42114	55.8097
3.24	-1.42219	55.7414
3.3	-1.42402	55.6958
3.36	-1.42574	55.6704
3.42	-1.42652	55.6696
3.48	-1.42582	55.6993
3.54	-1.42349	55.737
3.6	-1.42052	55.7823
3.66	-1.4178	55.8449
3.72	-1.41551	55.9148
3.78	-1.41334	55.9791
3.84	-1.41125	56.0358
3.9	-1.40845	56.0859
3.96	-1.40446	56.133
4.02	-1.40005	56.1879
4.08	-1.39767	56.2503
4.14	-1.39828	56.3133
4.2	-1.4014	56.3663
4.26	-1.40682	56.4033
4.32	-1.41352	56.4162
4.38	-1.41969	56.4032
4.44	-1.42549	56.3782
4.5	-1.43065	56.3526
4.56	-1.43045	56.4631
4.62	-1.4284	56.5837
4.68	-1.42984	56.7147
4.74	-1.43437	56.8566
4.8	-1.44153	57.0029
4.86	-1.45103	57.1514
4.92	-1.45937	57.3065
4.98	-1.4635	57.4607
5.04	-1.46561	57.5845
5.1	-1.46659	57.6872
5.16	-1.46761	57.7713
5.22	-1.47044	57.8283
5.28	-1.47326	57.8649
5.34	-1.47479	57.9045
5.4	-1.47527	57.9273
5.46	-1.47517	57.9328
5.52	-1.47619	57.9419
5.58	-1.47977	57.9522
5.64	-1.48564	57.9663
5.7	-1.49171	57.9865
5.76	-1.49565	58.0022
5.82	-1.49679	57.9946
5.88	-1.49591	57.9709
5.94	-1.49455	57.9455
6	-1.49483	57.941
6.06	-1.49683	57.9654
6.12	-1.49885	58.0125
6.18	-1.49927	58.0691
6.24	-1.49639	58.1195
6.3	-1.49097	58.1526
6.36	-1.48461	58.1778
6.42	-1.47932	58.2103
6.48	-1.47711	58.2463
6.54	-1.47906	58.2847
6.6	-1.48237	58.3211
6.66	-1.48536	58.3462
6.72	-1.48781	58.3404
6.78	-1.48911	58.3135
6.84	-1.49082	58.2692
6.9	-1.4943	58.2113
6.96	-1.49925	58.1474
7.02	-1.50436	58.0937
7.08	-1.50861	58.0478
7.14	-1.51141	58.0022
7.2	-1.51346	57.98
7.26	-1.51552	57.9831
7.32	-1.51738	57.998
7.38	-1.51852	58.0117
7.44	-1.51792	58.0341
7.5	-1.51636	58.0516
7.56	-1.51568	58.0594
7.62	-1.51705	58.08
7.68	-1.52006	58.1264
7.74	-1.52319	58.1839
7.8	-1.52533	58.2345
7.86	-1.52647	58.2724
7.92	-1.52814	58.2977
7.98	-1.53139	58.3233
8.04	-1.53828	58.3653
8.1	-1.54708	58.4202
8.16	-1.55371	58.4819
8.22	-1.55553	58.5337
8.28	-1.55291	58.5574
8.34	-1.54698	58.5478
8.4	-1.54147	58.5304
8.46	-1.5401	58.5086
8.52	-1.54363	58.4856
8.58	-1.54895	58.4559
8.64	-1.55274	58.4103
8.7	-1.55329	58.3259
8.76	-1.55115	58.2109
8.82	-1.54951	58.0733
8.88	-1.55208	57.9477
8.94	-1.55973	57.849
9	-1.57043	57.7658
9.06	-1.58092	57.6823
9.12	-1.58778	57.5928
9.18	-1.59039	57.489
9.24	-1.59213	57.3652
9.3	-1.59418	57.2471
9.36	-1.59765	57.1666
9.42	-1.60169	57.1158
9.48	-1.60352	57.0618
9.54	-1.6016	56.9987
9.6	-1.59714	56.938
9.66	-1.59188	56.8848
9.72	-1.58965	56.8651
9.78	-1.59373	56.8991
9.84	-1.60015	56.9836
9.9	-1.60662	57.0899
9.96	-1.61057	57.1899
10.02	-1.61109	57.2667
10.08	-1.60956	57.3331
10.14	-1.60934	57.4234
10.2	-1.61308	57.5359
10.26	-1.62172	57.6538
10.32	-1.63377	57.7716
10.38	-1.6463	57.8706
10.44	-1.65791	57.9271
10.5	-1.66769	57.9504
10.56	-1.67657	57.96
10.62	-1.68476	57.9627
10.68	-1.69107	57.9732
10.74	-1.69548	57.9918
10.8	-1.69764	58.0165
10.86	-1.69732	58.0513
10.92	-1.69628	58.0949
10.98	-1.69758	58.1421
11.04	-1.70099	58.193
11.1	-1.70443	58.2558
11.16	-1.70694	58.3214
11.22	-1.70669	58.3808
11.28	-1.70294	58.4305
11.34	-1.69719	58.4778
11.4	-1.69073	58.5336
11.46	-1.68516	58.6042
11.52	-1.68292	58.7053
11.58	-1.68442	58.8363
11.64	-1.68901	58.9864
11.7	-1.69626	59.1378
11.76	-1.70313	59.2748
11.82	-1.70746	59.3795
11.88	-1.70923	59.4591
11.94	-1.71013	59.5233
12	-1.71151	59.5851
12.06	-1.714	59.6621
12.12	-1.71735	59.7475
12.18	-1.71995	59.8351
12.24	-1.72071	59.913
12.3	-1.72042	59.9641
12.36	-1.72043	59.9946
12.42	-1.72036	60.0289
12.48	-1.72006	60.0504
12.54	-1.71953	60.0549
12.6	-1.71835	60.0512
12.66	-1.7169	60.0402
12.72	-1.71667	60.0206
12.78	-1.71857	60.0026
12.84	-1.72218	59.9914
12.9	-1.72703	59.9845
12.96	-1.73209	59.9757
13.02	-1.73592	59.9563
13.08	-1.73787	59.9354
13.14	-1.7385	59.9242
13.2	-1.73999	59.9329
13.26	-1.74415	59.9584
13.32	-1.75022	59.9923
13.38	-1.75746	60.0202
13.44	-1.76363	60.0282
13.5	-1.76666	60.0041
13.56	-1.76824	59.9572
13.62	-1.77167	59.9127
13.68	-1.77789	59.8797
13.74	-1.78793	59.8543
13.8	-1.80117	59.8319
13.86	-1.81315	59.8026
13.92	-1.82211	59.7442
13.98	-1.82831	59.6772
14.04	-1.83124	59.6157
14.1	-1.83156	59.5704
14.16	-1.8283	59.5569
14.22	-1.82013	59.5882
14.28	-1.80687	59.6407
14.34	-1.79062	59.7111
14.4	-1.7732	59.816
14.46	-1.75773	59.9628
14.52	-1.7452	60.137
14.58	-1.73485	60.342
14.64	-1.72518	60.5635
14.7	-1.71439	60.7734
14.76	-1.7017	60.958
14.82	-1.68755	61.1288
14.88	-1.67374	61.2848
14.94	-1.66085	61.4352
15	-1.64856	61.5882
15.06	-1.63608	61.7369
15.12	-1.62179	61.8624
15.18	-1.60457	61.9638
15.24	-1.58565	62.0624
15.3	-1.56685	62.1631
15.36	-1.54923	62.2667
15.42	-1.53345	62.383
15.48	-1.51848	62.5046
15.54	-1.50275	62.6179
15.6	-1.48657	62.7197
15.66	-1.47121	62.8031
15.72	-1.45782	62.8702
15.78	-1.44711	62.9349
15.84	-1.43775	62.9919
15.9	-1.42753	63.036
15.96	-1.41587	63.0879
16.02	-1.40361	63.1475
16.08	-1.39145	63.2257
16.14	-1.38092	63.3351
16.2	-1.37221	63.4714
16.26	-1.36483	63.6101
16.32	-1.35737	63.7576
16.38	-1.35008	63.9004
16.44	-1.34353	64.0201
16.5	-1.33747	64.1223
16.56	-1.33164	64.2187
16.62	-1.32569	64.3107
16.68	-1.31913	64.3963
16.74	-1.31093	64.4843
16.8	-1.3014	64.5812
16.86	-1.29163	64.6891
16.92	-1.28222	64.8018
16.98	-1.27499	64.9438
17.04	-1.26919	65.1029
17.1	-1.26224	65.2916
17.16	-1.25259	65.4824
17.22	-1.24096	65.6526
17.28	-1.22645	65.7836
17.34	-1.20973	65.9028
17.4	-1.19333	65.9842
17.46	-1.1772	66.0384
17.52	-1.16088	66.1011
17.58	-1.14558	66.1679
17.64	-1.1328	66.2339
17.7	-1.12203	66.3123
17.76	-1.11324	66.4183
17.82	-1.1045	66.5324
17.88	-1.0937	66.6643
17.94	-1.08119	66.8083
18	-1.06803	66.9739
18.06	-1.05404	67.1773
18.12	-1.04086	67.4228
18.18	-1.02841	67.6687
18.24	-1.01438	67.9207
18.3	-0.998221	68.164
18.36	-0.981469	68.3649
18.42	-0.964798	68.5332
18.48	-0.949817	68.709
18.54	-0.93833	68.9002
18.6	-0.929462	69.0968
18.66	-0.921765	69.3019
18.72	-0.91244	69.4801
18.78	-0.900758	69.6243
18.84	-0.888025	69.7137
18.9	-0.876734	69.7706
18.96	-0.867807	69.8013
19.02	-0.860831	69.8348
19.08	-0.853917	69.8409
19.14	-0.844233	69.8152
19.2	-0.829992	69.7571
19.26	-0.811146	69.6788
19.32	-0.789751	69.5867
19.38	-0.768133	69.5104
19.44	-0.747917	69.4596
19.5	-0.729734	69.4345
19.56	-0.712715	69.4389
19.62	-0.697038	69.4673
19.68	-0.683954	69.5149
19.74	-0.674027	69.5684
19.8	-0.667139	69.6294
19.86	-0.663466	69.6894
19.92	-0.66102	69.7396
19.98	-0.655402	69.8026
20.04	-0.645595	69.8747
20.1	-0.632405	69.9395
20.16	-0.617261	70.0085
20.22	-0.602937	70.0961
20.28	-0.59132	70.1825
20.34	-0.581466	70.2468
20.4	-0.572542	70.2803
20.46	-0.564156	70.2618
20.52	-0.554502	70.1798
20.58	-0.541222	70.0439
20.64	-0.523337	69.8845
20.7	-0.497838	69.7058
20.76	-0.460748	69.5238
20.82	-0.482955	69.3424
20.88	-0.502113	69.1344
20.94	-0.522304	68.8945
21	-0.478164	68.6331
21.06	-0.445851	68.3513
21.12	-0.424215	68.0845
21.18	-0.408254	67.864
21.24	-0.39537	67.6952
21.3	-0.383539	67.5906
21.36	-0.370532	67.5496
21.42	-0.358428	67.5242
21.48	-0.348316	67.5068
21.54	-0.340096	67.5188
21.6	-0.333234	67.5492
21.66	-0.326647	67.5843
21.72	-0.318285	67.6345
21.78	-0.307268	67.7015
21.84	-0.29415	67.7732
21.9	-0.279951	67.8535
21.96	-0.265672	67.9474
22.02	-0.252365	68.0545
22.08	-0.238611	68.1686
22.14	-0.222678	68.2769
22.2	-0.203757	68.3749
22.26	-0.180714	68.4642
22.32	-0.155058	68.5398
22.38	-0.129225	68.613
22.44	-0.105386	68.686
22.5	-0.0850775	68.7576
22.56	-0.0678681	68.8368
22.62	-0.0510058	68.9258
22.68	-0.0337127	69.0132
22.74	-0.0151025	69.1112
22.8	0.00625891	69.2266
22.86	0.0290867	69.3638
22.92	0.0508694	69.533
22.98	0.0709458	69.7265
23.04	0.0874154	69.9516
23.1	0.0991528	70.1956
23.16	0.105675	70.4345
23.22	0.107585	70.6541
23.28	0.105837	70.8349
23.34	0.102713	70.9634
23.4	0.099954	71.0368
23.46	0.098562	71.057
23.52	0.100241	71.0195
23.58	0.104334	70.9687
23.64	0.110011	70.9113
23.7	0.114921	70.8615
23.76	0.117515	70.8139
23.82	0.116437	70.7672
23.88	0.112325	70.7225
23.94	0.106007	70.6767
24	0.0985199	70.6268
24.06	0.0913639	70.5897
24.12	0.0848886	70.5814
24.18	0.0786538	70.5898
24.24	0.072563	70.5871
24.3	0.0664986	70.5774
24.36	0.0604347	70.5707
24.42	0.0546641	70.572
24.48	0.0497259	70.5962
24.54	0.0459687	70.6608
24.6	0.043134	70.7647
24.66	0.0406534	70.9062
24.72	0.0377504	71.0923
24.78	0.0340509	71.2898
24.84	0.0287301	71.5062
24.9	0.0233076	71.7364
24.96	0.0193301	71.9484
25.02	0.0176965	72.1313
25.08	0.0185667	72.2861
25.14	0.0217947	72.4031
25.2	0.0257797	72.4696
25.26	0.0291634	72.4881
25.32	0.0316004	72.4634
25.38	0.0326624	72.4128
25.44	0.0331306	72.3592
25.5	0.0350105	72.3181
25.56	0.0382513	72.285
25.62	0.0419349	72.2445
25.68	0.0463847	72.1864
25.74	0.0495381	72.0995
25.8	0.0511401	71.9952
25.86	0.0537572	71.8979
25.92	0.0584496	71.827
25.98	0.0661674	71.7728
26.04	0.0769655	71.7406
26.1	0.0871272	71.7141
26.16	0.0930029	71.7278
26.22	0.0944519	71.7906
26.28	0.090966	71.9119
26.34	0.0835183	72.0932
26.4	0.0757262	72.3493
26.46	0.0692117	72.6477
26.52	0.0642278	72.9475
26.58	0.0610875	73.2595
26.64	0.0600432	73.5722
26.7	0.0591615	73.8648
26.76	0.0585261	74.1365
26.82	0.0582327	74.4121
26.88	0.0578765	74.6712
26.94	0.0589454	74.9069
27	0.0618339	75.121
27.06	0.0639453	75.3036
27.12	0.064425	75.4457
27.18	0.0622016	75.5503
27.24	0.0567386	75.6411
27.3	0.0496646	75.7259
27.36	0.0435897	75.7981
27.42	0.0391729	75.8458
27.48	0.03832	75.901
27.54	0.040196	75.9226
27.6	0.043273	75.9051
27.66	0.0474596	75.8488
27.72	0.0509114	75.7844
27.78	0.054077	75.6892
27.84	0.0574767	75.6035
27.9	0.06229	75.5265
27.96	0.0684131	75.4781
28.02	0.0761648	75.4373
28.08	0.0841595	75.419
28.14	0.0912045	75.4036
28.2	0.0960155	75.3852
28.26	0.0989023	75.353
28.32	0.101328	75.2997
28.38	0.104648	75.2259
28.44	0.110582	75.1089
28.5	0.119239	74.9505
28.56	0.128212	74.75
28.62	0.14289	74.515
28.68	0.133087	74.2089
28.74	0.132622	73.878
28.8	0.13133	73.5301
28.86	0.131633	73.1637
28.92	0.12462	72.7706
28.98	0.138251	72.3545
29.04	0.137375	71.9309
29.1	0.131968	71.5077
29.16	0.121312	71.1027
29.22	0.109378	70.7342
29.28	0.0975555	70.434
29.34	0.0870342	70.1963
29.4	0.0791392	70.0284
29.46	0.0748219	69.924
29.52	0.0734851	69.8877
29.58	0.07171	69.912
29.64	0.066319	69.9854
29.7	0.0529444	70.1036
29.76	0.026551	70.2717
29.82	0.057931	70.4914
29.88	0.0860319	70.7711
29.94	0.115761	71.1118
30	0.0813356	71.5055
30.06	0.0592768	71.9402
30.12	0.047546	72.4044
30.18	0.0397362	72.8535
30.24	0.0332868	73.259
30.3	0.0281505	73.6139
30.36	0.0236473	73.9056
30.42	0.0214692	74.1565
30.48	0.0229196	74.3937
30.54	0.0274343	74.631
30.6	0.0334604	74.8636
30.66	0.0393733	75.1011
30.72	0.0429784	75.3258
30.78	0.0432822	75.5339
30.84	0.0406954	75.7167
30.9	0.0353706	75.8791
30.96	0.0266291	76.0189
31.02	0.0168614	76.1266
31.08	0.0062685	76.2171
31.14	-0.00458022	76.2937
31.2	-0.0133586	76.3611
31.26	-0.020586	76.4262
31.32	-0.0268559	76.4984
31.38	-0.0319092	76.5711
31.44	-0.0352589	76.6636
31.5	-0.035119	76.7799
31.56	-0.0331287	76.9085
31.62	-0.0300762	77.0138
31.68	-0.0273517	77.0856
31.74	-0.0271726	77.0993
31.8	-0.0313326	77.0507
31.86	-0.0375586	76.9586
31.92	-0.0432752	76.8551
31.98	-0.0477386	76.7452
32.04	-0.0495348	76.6309
32.1	-0.0489033	76.5181
32.16	-0.0462775	76.4081
32.22	-0.0431585	76.3062
32.28	-0.0389968	76.2338
32.34	-0.034192	76.2012
32.4	-0.0294957	76.2062
32.46	-0.0241478	76.2561
32.52	-0.0194308	76.3442
32.58	-0.0161044	76.4329
32.64	-0.0147629	76.508
32.7	-0.0151085	76.569
32.76	-0.0169851	76.6223
32.82	-0.0195671	76.6922
32.88	-0.0216707	76.798
32.94	-0.0221301	76.9487
33	-0.0210454	77.1387
33.06	-0.0197174	77.3126
33.12	-0.0190193	77.4374
33.18	-0.0197108	77.51
33.24	-0.0222707	77.54
33.3	-0.0252074	77.5316
33.36	-0.0272893	77.4944
33.42	-0.0280026	77.4484
33.48	-0.0271548	77.3721
33.54	-0.0253252	77.2603
33.6	-0.0244441	77.1191
33.66	-0.0247476	76.978
33.72	-0.0266154	76.8349
33.78	-0.03086	76.7383
33.84	-0.0364163	76.685
33.9	-0.0436208	76.6706
33.96	-0.0522827	76.6919
34.02	-0.0613521	76.7316
34.08	-0.0703648	76.7728
34.14	-0.0797164	76.8285
34.2	-0.0883298	76.8974
34.26	-0.0964033	76.9925
34.32	-0.104807	77.1061
34.38	-0.112443	77.2337
34.44	-0.120074	77.3556
34.5	-0.130119	77.4753
34.56	-0.141936	77.5877
34.62	-0.154446	77.6873
34.68	-0.167257	77.7791
34.74	-0.177405	77.8709
34.8	-0.183982	77.9488
34.86	-0.188059	78.0058
34.92	-0.190888	78.0532
34.98	-0.19376	78.0781
35.04	-0.197474	78.0926
35.1	-0.200295	78.0987
35.16	-0.200836	78.0842
35.22	-0.198687	78.0504
35.28	-0.194301	78.0038
35.34	-0.189117	77.9003
35.4	-0.184628	77.7525
35.46	-0.180956	77.5632
35.52	-0.177387	77.3538
35.58	-0.173667	77.1248
35.64	-0.16973	76.9161
35.7	-0.165014	76.7158
35.76	-0.160768	76.5286
35.82	-0.157873	76.3443
35.88	-0.157067	76.1548
35.94	-0.159375	75.9469
36	-0.164705	75.736
36.06	-0.171543	75.5151
36.12	-0.178258	75.2929
36.18	-0.183431	75.1103
36.24	-0.18676	74.9463
36.3	-0.188687	74.8087
36.36	-0.190342	74.7209
36.42	-0.192396	74.6714
36.48	-0.196073	74.6071
36.54	-0.200479	74.5691
36.6	-0.204984	74.5416
36.66	-0.210335	74.5167
36.72	-0.215538	74.5056
36.78	-0.21978	74.5412
36.84	-0.223666	74.6057
36.9	-0.22736	74.7071
36.96	-0.230671	74.8427
37.02	-0.235355	75.0174
37.08	-0.241217	75.2321
37.14	-0.247782	75.4928
37.2	-0.254659	75.7982
37.26	-0.261501	76.1481
37.32	-0.268568	76.5391
37.38	-0.27667	76.9441
37.44	-0.286035	77.378
37.5	-0.296576	77.8026
37.56	-0.30552	78.205
37.62	-0.318188	78.5823
37.68	-0.30455	78.9643
37.74	-0.298282	79.3252
37.8	-0.29001	79.6945
37.86	-0.281861	80.0867
37.92	-0.266112	80.5022
37.98	-0.273792	80.9141
38.04	-0.269991	81.2897
38.1	-0.264717	81.6213
38.16	-0.257329	81.8839
38.22	-0.249215	82.0715
38.28	-0.239977	82.186
38.34	-0.231562	82.262
38.4	-0.223907	82.3061
38.46	-0.217939	82.3415
38.52	-0.2142	82.3787
38.58	-0.211294	82.4323
38.64	-0.208345	82.4995
38.7	-0.20532	82.6107
38.76	-0.202094	82.7514
38.82	-0.198081	82.9003
38.88	-0.193621	83.0471
38.94	-0.189566	83.1903
39	-0.186518	83.3085
39.06	-0.185246	83.4311
39.12	-0.185964	83.5554
39.18	-0.187332	83.6902
39.24	-0.187947	83.8461
39.3	-0.1873	84.0065
39.36	-0.186551	84.1691
39.42	-0.186588	84.3034
39.48	-0.188417	84.3952
39.54	-0.192342	84.4287
39.6	-0.196851	84.4079
39.66	-0.200354	84.3184
39.72	-0.201864	84.1846
39.78	-0.201639	84.0242
39.84	-0.200655	83.8531
39.9	-0.200136	83.6849
39.96	-0.199753	83.5313
40.02	-0.200476	83.4146
40.08	-0.201543	83.324
40.14	-0.201867	83.2664
40.2	-0.200877	83.2352
40.26	-0.19714	83.2233
40.32	-0.190379	83.2303
40.38	-0.181753	83.2617
40.44	-0.173705	83.2989
40.5	-0.170276	83.3447
40.56	-0.170022	83.3871
40.62	-0.172286	83.4704
40.68	-0.175125	83.6044
40.74	-0.174822	83.8078
40.8	-0.16982	84.0782
40.86	-0.162543	84.3937
40.92	-0.154936	84.7106
40.98	-0.14878	85.0083
41.04	-0.145385	85.2699
41.1	-0.143702	85.4831
41.16	-0.144422	85.6558
41.22	-0.146239	85.767
41.28	-0.149313	85.8225
41.34	-0.15426	85.8331
41.4	-0.160617	85.8088
41.46	-0.167735	85.735
41.52	-0.176108	85.6478
41.58	-0.18518	85.5553
41.64	-0.193787	85.4762
41.7	-0.201264	85.4234
41.76	-0.207042	85.4257
41.82	-0.209897	85.4353
41.88	-0.209454	85.4352
41.94	-0.207668	85.412
42	-0.205482	85.3605
42.06	-0.202888	85.3141
42.12	-0.200672	85.3066
42.18	-0.199068	85.3515
42.24	-0.197148	85.4458
42.3	-0.19561	85.5726
42.36	-0.194913	85.7047
42.42	-0.194745	85.8211
42.48	-0.195217	85.935
42.54	-0.196017	86.0406
42.6	-0.196397	86.1411
42.66	-0.195952	86.2246
42.72	-0.193074	86.2899
42.78	-0.186169	86.3228
42.84	-0.174869	86.3153
42.9	-0.159333	86.2669
42.96	-0.142088	86.1877
43.02	-0.126285	86.0997
43.08	-0.115283	86.0012
43.14	-0.109041	85.8969
43.2	-0.106637	85.7938
43.26	-0.105727	85.7022
43.32	-0.103805	85.6212
43.38	-0.0995725	85.5508
43.44	-0.0929669	85.4999
43.5	-0.084492	85.4695
43.56	-0.0741962	85.4532
43.62	-0.0635101	85.4717
43.68	-0.0534586	85.5155
43.74	-0.0456326	85.5754
43.8	-0.0377471	85.642
43.86	-0.0303261	85.7058
43.92	-0.0237581	85.7346
43.98	-0.0163643	85.723
44.04	-0.011213	85.661
44.1	-0.01105	85.5518
44.16	-0.0145872	85.3818
44.22	-0.0177899	85.1597
44.28	-0.0178841	84.9063
44.34	-0.00597375	84.6451
44.4	0.0179688	84.3653
44.46	0.0479799	84.0719
44.52	0.0786365	83.7607
44.58	0.104386	83.4239
44.64	0.12021	83.0424
44.7	0.126914	82.6508
44.76	0.129106	82.2541
44.82	0.129381	81.8709
44.88	0.131298	81.5347
44.94	0.135856	81.2574
45	0.142824	81.0142
45.06	0.15269	80.812
45.12	0.163862	80.6274
45.18	0.175213	80.4578
45.24	0.185793	80.3112
45.3	0.194867	80.2064
45.36	0.20208	80.1107
45.42	0.206918	80.0715
45.48	0.209451	80.0646
45.54	0.209962	80.066
45.6	0.208909	80.0596
45.66	0.207947	80.0915
45.72	0.208905	80.1367
45.78	0.211721	80.1844
45.84	0.217115	80.2449
45.9	0.224409	80.3109
45.96	0.23189	80.3693
46.02	0.2397	80.3822
46.08	0.246976	80.3363
46.14	0.253006	80.2427
46.2	0.258426	80.1381
46.26	0.261934	80.0457
46.32	0.263026	79.9927
46.38	0.261923	79.9884
46.44	0.258233	80.022
46.5	0.254381	80.0774
46.56	0.251103	80.1595
46.62	0.249909	80.2024
46.68	0.251136	80.2432
46.74	0.254394	80.2985
46.8	0.257769	80.3633
46.86	0.259245	80.404
46.92	0.258207	80.48
46.98	0.256201	80.5495
47.04	0.252446	80.6209
47.1	0.247084	80.7007
47.16	0.241564	80.8048
47.22	0.234695	80.9317
47.28	0.227423	81.0898
47.34	0.222723	81.2537
47.4	0.219961	81.3882
47.46	0.221543	81.4784
47.52	0.227749	81.515
47.58	0.235746	81.4994
47.64	0.243276	81.4385
47.7	0.249316	81.3447
47.76	0.252025	81.209
47.82	0.251892	81.0704
47.88	0.250514	80.9331
47.94	0.249288	80.792
48	0.250378	80.6443
48.06	0.254008	80.5033
48.12	0.259777	80.3336
48.18	0.266434	80.1379
48.24	0.273079	79.9131
48.3	0.278692	79.6757
48.36	0.28357	79.4161
48.42	0.287873	79.1627
48.48	0.290842	78.9241
48.54	0.292259	78.7129
48.6	0.291923	78.5459
48.66	0.289838	78.4312
48.72	0.286527	78.3591
48.78	0.283782	78.3242
48.84	0.282972	78.3029
48.9	0.284903	78.2471
48.96	0.28956	78.1478
49.02	0.295613	77.9931
49.08	0.30214	77.7786
49.14	0.307449	77.526
49.2	0.310019	77.2788
49.26	0.31004	77.0357
49.32	0.307752	76.8128
49.38	0.303214	76.6164
49.44	0.298072	76.4427
49.5	0.2932	76.266
49.56	0.287634	76.1266
49.62	0.283343	75.9941
49.68	0.280085	75.8577
49.74	0.27679	75.7267
49.8	0.274422	75.6096
49.86	0.273543	75.4852
49.92	0.272678	75.3597
49.98	0.272315	75.247
50.04	0.272256	75.1525
50.1	0.270779	75.09
50.16	0.269234	75.0603
50.22	0.268091	75.0908
50.28	0.267558	75.1673
50.34	0.268331	75.2657
50.4	0.270442	75.3745
50.46	0.272341	75.4951
50.52	0.274113	75.5977
50.58	0.275841	75.6897
50.64	0.277358	75.7615
50.7	0.2797	75.8059
50.76	0.283644	75.8021
50.82	0.287344	75.7682
50.88	0.290312	75.7057
50.94	0.292559	75.6161
51	0.293643	75.5024
51.06	0.293099	75.374
51.12	0.29216	75.2408
51.18	0.291054	75.0992
51.24	0.289242	74.9756
51.3	0.287515	74.8801
51.36	0.286807	74.8344
51.42	0.287043	74.8137
51.48	0.288185	74.8109
51.54	0.290848	74.7891
51.6	0.295286	74.7301
51.66	0.300826	74.6281
51.72	0.307344	74.5186
51.78	0.314264	74.3893
51.84	0.32019	74.2731
51.9	0.323651	74.1931
51.96	0.325255	74.1279
52.02	0.326511	74.0492
52.08	0.328576	73.9691
52.14	0.332296	73.8754
52.2	0.336914	73.7258
52.26	0.341004	73.5288
52.32	0.344287	73.305
52.38	0.346042	73.0575
52.44	0.346771	72.7862
52.5	0.348247	72.5168
52.56	0.348939	72.2444
52.62	0.348987	71.9503
52.68	0.349287	71.6543
52.74	0.348495	71.3869
52.8	0.334457	71.1652
52.86	0.325467	70.9834
52.92	0.317861	70.7772
52.98	0.309109	70.5392
53.04	0.303618	70.2419
53.1	0.312778	69.8869
53.16	0.318506	69.5114
53.22	0.320314	69.1897
53.28	0.316989	68.938
53.34	0.300607	68.7885
53.4	0.271835	68.711
53.46	0.236311	68.7079
53.52	0.199001	68.7819
53.58	0.165712	68.9137
53.64	0.141622	69.0795
53.7	0.125504	69.2992
53.76	0.11271	69.5613
53.82	0.100342	69.8444
53.88	0.0848346	70.1276
53.94	0.0662028	70.4078
54	0.0477349	70.6895
54.06	0.0297559	70.9651
54.12	0.0126993	71.2162
54.18	-0.00372034	71.4394
54.24	-0.0198519	71.6169
54.3	-0.0373804	71.7296
54.36	-0.053766	71.8027
54.42	-0.0664368	71.828
54.48	-0.0747961	71.817
54.54	-0.0793878	71.7987
54.6	-0.0819251	71.7932
54.66	-0.0859443	71.7588
54.72	-0.0938574	71.7021
54.78	-0.106422	71.6243
54.84	-0.123839	71.5168
54.9	-0.144576	71.3847
54.96	-0.167439	71.2351
55.02	-0.193033	71.105
55.08	-0.219699	71.004
55.14	-0.245196	70.9233
55.2	-0.269636	70.8323
55.26	-0.29102	70.6832
55.32	-0.307162	70.4701
55.38	-0.317248	70.215
55.44	-0.322682	69.9172
55.5	-0.325548	69.6168
55.56	-0.326872	69.3516
55.62	-0.329076	69.19
55.68	-0.333643	69.0758
55.74	-0.341698	68.9977
55.8	-0.351792	68.92
55.86	-0.362393	68.851
55.92	-0.371027	68.7203
55.98	-0.378145	68.5689
56.04	-0.38522	68.4031
56.1	-0.393817	68.2332
56.16	-0.409449	68.0589
56.22	-0.43148	67.8677
56.28	-0.458002	67.6472
56.34	-0.488197	67.3939
56.4	-0.52036	67.1314
56.46	-0.551714	66.8664
56.52	-0.583357	66.6057
56.58	-0.614747	66.3577
56.64	-0.643284	66.1372
56.7	-0.666898	65.9008
56.76	-0.684167	65.6802
56.82	-0.69575	65.4772
56.88	-0.704094	65.2855
56.94	-0.710607	65.0968
57	-0.716897	64.9531
57.06	-0.723134	64.813
57.12	-0.728766	64.6706
57.18	-0.734184	64.5265
57.24	-0.740526	64.401
57.3	-0.749388	64.285
57.36	-0.761658	64.1885
57.42	-0.77719	64.1152
57.48	-0.793704	64.0637
57.54	-0.808482	64.0098
57.6	-0.821442	63.9385
57.66	-0.833335	63.8612
57.72	-0.844359	63.7952
57.78	-0.85532	63.7407
57.84	-0.866944	63.723
57.9	-0.878139	63.7572
57.96	-0.887673	63.8286
58.02	-0.895556	63.9398
58.08	-0.903139	64.0853
58.14	-0.91065	64.2453
58.2	-0.918937	64.3878
58.26	-0.929115	64.5307
58.32	-0.940243	64.6464
58.38	-0.950928	64.7241
58.44	-0.961045	64.7694
58.5	-0.97007	64.8209
58.56	-0.977319	64.8387
58.62	-0.986073	64.8275
58.68	-0.995653	64.8203
58.74	-1.00528	64.8112
58.8	-1.0144	64.7704
58.86	-1.02273	64.7134
58.92	-1.02926	64.654
58.98	-1.03629	64.5813
59.04	-1.04543	64.489
59.1	-1.05615	64.392
59.16	-1.06787	64.2911
59.22	-1.0791	64.156
59.28	-1.0891	63.9864
59.34	-1.0974	63.7998
59.4	-1.10426	63.6038
59.46	-1.11057	63.4118
59.52	-1.11699	63.2528
59.58	-1.1241	63.127
59.64	-1.13177	63.0252
59.7	-1.14034	62.9381
59.76	-1.14968	62.8574
59.82	-1.15816	62.7813
59.88	-1.16668	62.6855
59.94	-1.17801	62.5897
60	-1.19273	62.5055
60.06	-1.20955	62.4225
60.12	-1.22847	62.32
60.18	-1.24903	62.2072
60.24	-1.26848	62.053
60.3	-1.28832	61.8519
60.36	-1.31053	61.6021
60.42	-1.33419	61.3207
60.48	-1.35756	61.0093
60.54	-1.38068	60.7151
60.6	-1.40174	60.4535
60.66	-1.41975	60.2333
60.72	-1.43681	60.039
60.78	-1.45377	59.8821
60.84	-1.47032	59.729
60.9	-1.48577	59.5605
60.96	-1.50044	59.3963
61.02	-1.51473	59.2619
61.08	-1.52732	59.1596
61.14	-1.54009	59.0932
61.2	-1.55357	59.109
61.26	-1.56693	59.1733
61.32	-1.58209	59.2506
61.38	-1.59958	59.3434
61.44	-1.61728	59.4608
61.5	-1.63487	59.5543
61.56	-1.65299	59.6443
61.62	-1.66876	59.748
61.68	-1.68321	59.8583
61.74	-1.69641	59.9454
61.8	-1.69877	60.0014
61.86	-1.7073	60.0234
61.92	-1.71851	60.0879
61.98	-1.72877	60.1975
62.04	-1.73789	60.3768
62.1	-1.75568	60.6211
62.16	-1.76633	60.92
62.22	-1.77695	61.2026
62.28	-1.79114	61.4368
62.34	-1.80903	61.5848
62.4	-1.82905	61.6786
62.46	-1.85003	61.71
62.52	-1.87103	61.673
62.58	-1.8904	61.5957
62.64	-1.9076	61.5145
62.7	-1.92139	61.4061
62.76	-1.93235	61.2618
62.82	-1.93831	61.086
62.88	-1.93964	60.8846
62.94	-1.93781	60.6506
63	-1.93728	60.3696
63.06	-1.93758	60.0607
63.12	-1.93742	59.7784
63.18	-1.93656	59.5196
63.24	-1.93449	59.2946
63.3	-1.93034	59.1021
63.36	-1.92705	58.9564
63.42	-1.92719	58.8115
63.48	-1.93057	58.6609
63.54	-1.93681	58.4908
63.6	-1.94355	58.3167
63.66	-1.94828	58.132
63.72	-1.95184	57.947
63.78	-1.95378	57.7687
63.84	-1.95374	57.5986
63.9	-1.95201	57.428
63.96	-1.94835	57.2525
64.02	-1.94094	57.0645
64.08	-1.93207	56.8825
64.14	-1.92382	56.7083
64.2	-1.91709	56.5446
64.26	-1.91218	56.4228
64.32	-1.90899	56.3359
64.38	-1.9094	56.2504
64.44	-1.91243	56.1759
64.5	-1.91797	56.1278
64.56	-1.92699	56.0759
64.62	-1.9388	55.9969
64.68	-1.95042	55.8973
64.74	-1.9606	55.7735
64.8	-1.96824	55.6428
64.86	-1.97314	55.5152
64.92	-1.97849	55.415
64.98	-1.9839	55.3752
65.04	-1.98741	55.3975
65.1	-1.98772	55.4517
65.16	-1.97923	55.5212
65.22	-1.96149	55.6135
65.28	-1.93817	55.72
65.34	-1.91349	55.8614
65.4	-1.89076	56.0472
65.46	-1.87415	56.2784
65.52	-1.86174	56.5406
65.58	-1.85161	56.7986
65.64	-1.84368	57.0195
65.7	-1.83931	57.2287
65.76	-1.83958	57.4273
65.82	-1.8456	57.5985
65.88	-1.85517	57.7537
65.94	-1.86665	57.888
66	-1.87857	57.9671
66.06	-1.88952	57.986
66.12	-1.8995	57.9795
66.18	-1.90998	57.97
66.24	-1.92086	57.9478
66.3	-1.93078	57.9192
66.36	-1.93855	57.9053
66.42	-1.94308	57.8947
66.48	-1.94489	57.8708
66.54	-1.94601	57.8748
66.6	-1.94704	57.9126
66.66	-1.94841	57.9736
66.72	-1.94968	58.0511
66.78	-1.94922	58.1286
66.84	-1.94591	58.1722
66.9	-1.94088	58.1913
66.96	-1.93795	58.1961
67.02	-1.9398	58.1828
67.08	-1.94612	58.1602
67.14	-1.95736	58.1341
67.2	-1.97372	58.0924
67.26	-1.99212	58.0044
67.32	-2.0117	57.9067
67.38	-2.03319	57.82
67.44	-2.05617	57.7304
67.5	-2.07901	57.6125
67.56	-2.09863	57.5093
67.62	-2.11236	57.3984
67.68	-2.12143	57.2354
67.74	-2.12757	57.0643
67.8	-2.1321	56.9348
67.86	-2.1378	56.8419
67.92	-2.14456	56.7834
67.98	-2.14931	56.7723
68.04	-2.14978	56.7728
68.1	-2.14616	56.772
68.16	-2.1415	56.7662
68.22	-2.13919	56.7691
68.28	-2.14082	56.8042
68.34	-2.14603	56.8711
68.4	-2.15355	56.942
68.46	-2.16037	56.989
68.52	-2.16574	57.0071
68.58	-2.17082	56.9859
68.64	-2.17637	56.9449
68.7	-2.18269	56.8898
68.76	-2.19038	56.8417
68.82	-2.19851	56.7907
68.88	-2.2054	56.742
68.94	-2.20908	56.7019
69	-2.20923	56.6668
69.06	-2.2079	56.6303
69.12	-2.20527	56.6107
69.18	-2.19965	56.6272
69.24	-2.1916	56.6706
69.3	-2.17993	56.7383
69.36	-2.16353	56.8353
69.42	-2.14531	56.9772
69.48	-2.12949	57.1538
69.54	-2.11771	57.3531
69.6	-2.11061	57.5769
69.66	-2.10717	57.8123
69.72	-2.10457	58.0185
69.78	-2.10202	58.1862
69.84	-2.0998	58.3331
69.9	-2.09939	58.476
69.96	-2.1013	58.6173
70.02	-2.10572	58.7548
70.08	-2.11156	58.8749
70.14	-2.11601	58.9654
70.2	-2.11721	59.0101
70.26	-2.11533	59.0192
70.32	-2.11032	59.0108
70.38	-2.10346	59.0013
70.44	-2.09798	58.9833
70.5	-2.09444	58.9643
70.56	-2.09017	58.948
70.62	-2.08652	58.9333
70.68	-2.08382	58.9111
70.74	-2.08127	58.8869
70.8	-2.07986	58.8842
70.86	-2.08017	58.9078
70.92	-2.08004	58.9368
70.98	-2.07894	58.9697
71.04	-2.07699	59.0291
71.1	-2.07487	59.1113
71.16	-2.07437	59.2012
71.22	-2.07395	59.305
71.28	-2.07134	59.4253
71.34	-2.06564	59.5479
71.4	-2.05718	59.6534
71.46	-2.0461	59.7509
71.52	-2.03401	59.8512
71.58	-2.02327	59.9606
71.64	-2.01611	60.0655
71.7	-2.01288	60.163
71.76	-2.01028	60.2628
71.82	-2.00861	60.3606
71.88	-2.00906	60.4365
71.94	-2.01097	60.5001
72	-2.0129	60.5831
72.06	-2.01665	60.6755
72.12	-2.02239	60.7444
72.18	-2.02815	60.7786
72.24	-2.03262	60.8
72.3	-2.03545	60.8066
72.36	-2.0374	60.7753
72.42	-2.03915	60.7295
72.48	-2.04084	60.7195
72.54	-2.04193	60.7346
72.6	-2.04274	60.745
72.66	-2.04276	60.7688
72.72	-2.04035	60.8182
72.78	-2.03702	60.8825
72.84	-2.03479	60.9535
72.9	-2.03405	61.0387
72.96	-2.0335	61.1425
73.02	-2.03219	61.2575
73.08	-2.02884	61.3586
73.14	-2.02369	61.4451
73.2	-2.01672	61.5331
73.26	-2.00974	61.6253
73.32	-2.00555	61.718
73.38	-2.00352	61.8155
73.44	-2.00306	61.9148
73.5	-2.00445	61.9978
73.56	-2.00606	62.0452
73.62	-2.00711	62.0574
73.68	-2.00845	62.0521
73.74	-2.00938	62.0447
73.8	-2.0093	62.0211
73.86	-2.00807	61.9821
73.92	-2.00365	61.9362
73.98	-1.99537	61.8572
74.04	-1.98577	61.7296
74.1	-1.9789	61.5751
74.16	-1.97893	61.4119
74.22	-1.98663	61.2358
74.28	-1.99956	61.0522
74.34	-2.01154	60.8439
74.4	-2.01738	60.6041
74.46	-2.01539	60.3389
74.52	-2.0077	60.0631
74.58	-1.9991	59.7985
74.64	-1.99355	59.5743
74.7	-1.99165	59.3802
74.76	-1.99391	59.1957
74.82	-1.99549	59.0172
74.88	-1.9934	58.8374
74.94	-1.98867	58.6492
75	-1.98137	58.4576
75.06	-1.97199	58.2654
75.12	-1.96417	58.0771
75.18	-1.95771	57.8937
75.24	-1.9525	57.7171
75.3	-1.9493	57.5602
75.36	-1.94681	57.4399
75.42	-1.94584	57.3475
75.48	-1.94781	57.2772
75.54	-1.95053	57.2069
75.6	-1.95278	57.1398
75.66	-1.95356	57.0562
75.72	-1.95233	56.9412
75.78	-1.94993	56.8055
75.84	-1.94769	56.6963
75.9	-1.9455	56.618
75.96	-1.94228	56.5781
76.02	-1.93695	56.5893
76.08	-1.92862	56.6429
76.14	-1.91868	56.71
76.2	-1.90817	56.7719
76.26	-1.89859	56.8376
76.32	-1.89047	56.882
76.38	-1.88279	56.9029
76.44	-1.87537	56.9145
76.5	-1.86874	56.9276
76.56	-1.86486	56.9344
76.62	-1.86467	56.9579
76.68	-1.86899	57.0076
76.74	-1.87471	57.0301
76.8	-1.88142	57.0291
76.86	-1.88743	56.9885
76.92	-1.8924	56.8959
76.98	-1.89662	56.7596
77.04	-1.90103	56.6434
77.1	-1.90462	56.5271
77.16	-1.90597	56.4224
77.22	-1.90368	56.3534
77.28	-1.89737	56.3152
77.34	-1.88907	56.288
77.4	-1.88161	56.2812
77.46	-1.87811	56.3006
77.52	-1.87888	56.3191
77.58	-1.88114	56.3168
77.64	-1.88414	56.287
77.7	-1.88587	56.2354
77.76	-1.88611	56.1661
77.82	-1.88802	56.1041
77.88	-1.89426	56.0708
77.94	-1.90227	56.0386
78	-1.91188	56.0048
78.06	-1.92167	55.9613
78.12	-1.93033	55.8973
78.18	-1.93856	55.7997
78.24	-1.94721	55.716
78.3	-1.95652	55.6417
78.36	-1.9658	55.5649
78.42	-1.97286	55.4906
78.48	-1.97551	55.4372
78.54	-1.97481	55.3871
78.6	-1.97297	55.3471
78.66	-1.97169	55.3464
78.72	-1.97262	55.3894
78.78	-1.97521	55.4481
78.84	-1.97769	55.5072
78.9	-1.97718	55.5499
78.96	-1.97291	55.5637
79.02	-1.96526	55.5547
79.08	-1.95814	55.5546
79.14	-1.95356	55.5777
79.2	-1.95211	55.6254
79.26	-1.95387	55.6893
79.32	-1.9572	55.751
79.38	-1.95951	55.7868
79.44	-1.96044	55.8101
79.5	-1.96244	55.8313
79.56	-1.96748	55.8463
79.62	-1.97582	55.8573
79.68	-1.98562	55.8612
79.74	-1.99548	55.838
79.8	-2.00512	55.7637
79.86	-2.01427	55.6442
79.92	-2.0236	55.515
79.98	-2.0353	55.3843
80.04	-2.04985	55.2328
80.1	-2.06306	55.0724
80.16	-2.07123	54.9291
80.22	-2.07381	54.7869
80.28	-2.07299	54.6486
80.34	-2.07086	54.5664
80.4	-2.06867	54.5596
80.46	-2.06698	54.5956
80.52	-2.06446	54.6456
80.58	-2.0595	54.7059
80.64	-2.0508	54.7629
80.7	-2.04001	54.8319
80.76	-2.03054	54.9285
80.82	-2.02442	55.0633
80.88	-2.01889	55.2244
80.94	-2.0129	55.3919
81	-2.00628	55.5273
81.06	-1.99841	55.6215
81.12	-1.99027	55.7005
81.18	-1.98654	55.7999
81.24	-1.98787	55.9017
81.3	-1.99287	55.9958
81.36	-1.99967	56.0924
81.42	-2.0054	56.1675
81.48	-2.00972	56.1816
81.54	-2.01512	56.1729
81.6	-2.02284	56.1692
81.66	-2.03175	56.1648
81.72	-2.04139	56.1596
81.78	-2.04867	56.147
81.84	-2.05142	56.114
81.9	-2.05007	56.0858
81.96	-2.04716	56.0707
82.02	-2.04553	56.0691
82.08	-2.04513	56.0969
82.14	-2.04489	56.148
82.2	-2.04372	56.1887
82.26	-2.04151	56.2083
82.32	-2.03845	56.2151
82.38	-2.03609	56.2233
82.44	-2.03453	56.2369
82.5	-2.03358	56.2492
82.56	-2.0335	56.2635
82.62	-2.03427	56.281
82.68	-2.0363	56.304
82.74	-2.0415	56.3412
82.8	-2.05067	56.398
82.86	-2.06324	56.4755
82.92	-2.07797	56.5654
82.98	-2.09445	56.6581
83.04	-2.10923	56.7479
83.1	-2.11958	56.8598
83.16	-2.12444	56.9877
83.22	-2.12386	57.146
83.28	-2.11824	57.3345
83.34	-2.11136	57.5571
83.4	-2.10625	57.795
83.46	-2.10499	58.0473
83.52	-2.10896	58.3107
83.58	-2.116	58.5818
83.64	-2.12282	58.8377
83.7	-2.12693	59.0632
83.76	-2.12451	59.2533
83.82	-2.11885	59.3968
83.88	-2.11408	59.5131
83.94	-2.11172	59.6439
84	-2.11411	59.8063
84.06	-2.12219	60.0101
84.12	-2.13093	60.2313
84.18	-2.13797	60.4345
84.24	-2.14253	60.611
84.3	-2.14362	60.7645
84.36	-2.14505	60.8684
84.42	-2.1476	60.9563
84.48	-2.15031	61.0578
84.54	-2.1544	61.1463
84.6	-2.16006	61.1998
84.66	-2.16569	61.2397
84.72	-2.1721	61.274
84.78	-2.18031	61.288
84.84	-2.18926	61.2765
84.9	-2.19852	61.2587
84.96	-2.20615	61.2205
85.02	-2.2103	61.1387
85.08	-2.21132	61.048
85.14	-2.20938	60.9832
85.2	-2.20428	60.9494
85.26	-2.1971	60.9707
85.32	-2.188	61.0528
85.38	-2.17673	61.1558
85.44	-2.16282	61.2635
85.5	-2.14721	61.3854
85.56	-2.13154	61.51
85.62	-2.11717	61.6446
85.68	-2.10321	61.8078
85.74	-2.09324	61.9993
85.8	-2.08657	62.1685
85.86	-2.08301	62.3261
85.92	-2.08434	62.4695
85.98	-2.09033	62.5818
86.04	-2.09909	62.6473
86.1	-2.11126	62.7039
86.16	-2.12401	62.7306
86.22	-2.13495	62.7042
86.28	-2.1445	62.6389
86.34	-2.15159	62.5567
86.4	-2.15622	62.4561
86.46	-2.15847	62.3763
86.52	-2.15756	62.3419
86.58	-2.15415	62.3444
86.64	-2.14776	62.37
86.7	-2.13873	62.4238
86.76	-2.12753	62.4923
86.82	-2.11422	62.574
86.88	-2.09964	62.6785
86.94	-2.08645	62.8152
87	-2.07398	62.971
87.06	-2.06194	63.1392
87.12	-2.05049	63.3045
87.18	-2.03936	63.4535
87.24	-2.02865	63.5777
87.3	-2.01953	63.702
87.36	-2.01444	63.8328
87.42	-2.01452	63.9523
87.48	-2.01949	64.0427
87.54	-2.02637	64.1022
87.6	-2.0337	64.106
87.66	-2.04213	64.0274
87.72	-2.05086	63.9003
87.78	-2.05897	63.7685
87.84	-2.06702	63.6377
87.9	-2.0767	63.5046
87.96	-2.08568	63.3745
88.02	-2.09369	63.2604
88.08	-2.09947	63.1422
88.14	-2.10344	63.0146
88.2	-2.10578	62.8843
88.26	-2.1062	62.7787
88.32	-2.10421	62.6893
88.38	-2.10106	62.6143
88.44	-2.09667	62.5477
88.5	-2.08825	62.4999
88.56	-2.07576	62.4641
88.62	-2.06164	62.439
88.68	-2.04764	62.4356
88.74	-2.03478	62.478
88.8	-2.02205	62.5725
88.86	-2.01047	62.7088
88.92	-1.99938	62.8493
88.98	-1.98843	62.9959
89.04	-1.97907	63.1394
89.1	-1.97601	63.2638
89.16	-1.9825	63.3366
89.22	-1.99696	63.3784
89.28	-2.017	63.381
89.34	-2.03845	63.3056
89.4	-2.05877	63.1535
89.46	-2.07584	62.9768
89.52	-2.09039	62.7955
89.58	-2.10349	62.5958
89.64	-2.11644	62.4071
89.7	-2.12859	62.2258
89.76	-2.13709	62.0183
89.82	-2.14141	61.7759
89.88	-2.14176	61.5465
89.94	-2.13915	61.3521
90	-2.13449	61.1998
90.06	-2.12865	61.1334
90.12	-2.12222	61.1378
90.18	-2.11324	61.1653
90.24	-2.10391	61.2004
90.3	-2.09528	61.252
90.36	-2.08737	61.2889
90.42	-2.0825	61.3226
90.48	-2.08156	61.3732
90.54	-2.08228	61.4229
90.6	-2.08283	61.4708
90.66	-2.08452	61.5272
90.72	-2.0877	61.5769
90.78	-2.0928	61.6228
90.84	-2.09978	61.6882
90.9	-2.11029	61.7426
90.96	-2.12283	61.7639
91.02	-2.13431	61.7591
91.08	-2.14439	61.7458
91.14	-2.15228	61.7148
91.2	-2.15728	61.6621
91.26	-2.15932	61.618
91.32	-2.15832	61.5969
91.38	-2.15472	61.5721
91.44	-2.15077	61.5514
91.5	-2.14685	61.5658
91.56	-2.14275	61.5957
91.62	-2.13928	61.6314
91.68	-2.13575	61.6652
91.74	-2.13053	61.6783
91.8	-2.1238	61.6764
91.86	-2.11584	61.6778
91.92	-2.10772	61.6889
91.98	-2.10019	61.7149
92.04	-2.09396	61.7735
92.1	-2.08897	61.829
92.16	-2.0854	61.8787
92.22	-2.08317	61.9091
92.28	-2.08353	61.927
92.34	-2.08644	61.9245
92.4	-2.09077	61.9111
92.46	-2.0957	61.8768
92.52	-2.09772	61.8318
92.58	-2.09544	61.7782
92.64	-2.09062	61.7199
92.7	-2.08605	61.6862
92.76	-2.08508	61.6881
92.82	-2.08771	61.7144
92.88	-2.09202	61.7419
92.94	-2.09453	61.7494
93	-2.09326	61.7226
93.06	-2.08736	61.6661
93.12	-2.08029	61.6114
93.18	-2.07473	61.5837
93.24	-2.07062	61.5835
93.3	-2.06796	61.5896
93.36	-2.06507	61.5905
93.42	-2.06055	61.5564
93.48	-2.05434	61.481
93.54	-2.04931	61.3993
93.6	-2.04838	61.3403
93.66	-2.05307	61.2995
93.72	-2.0627	61.2854
93.78	-2.07416	61.2904
93.84	-2.08698	61.2898
93.9	-2.09756	61.2474
93.96	-2.10715	61.2011
94.02	-2.11645	61.1418
94.08	-2.12654	61.0541
94.14	-2.13448	60.9517
94.2	-2.13925	60.861
94.26	-2.13945	60.7419
94.32	-2.13651	60.6274
94.38	-2.13398	60.561
94.44	-2.1335	60.5311
94.5	-2.1353	60.522
94.56	-2.13775	60.5155
94.62	-2.13832	60.4771
94.68	-2.13559	60.389
94.74	-2.12864	60.284
94.8	-2.12097	60.2106
94.86	-2.11447	60.1941
94.92	-2.11028	60.2445
94.98	-2.10969	60.3427
95.04	-2.1125	60.4523
95.1	-2.11572	60.5217
95.16	-2.12033	60.5579
95.22	-2.1265	60.5639
95.28	-2.13179	60.5468
95.34	-2.13681	60.5179
95.4	-2.13926	60.5019
95.46	-2.13617	60.4803
95.52	-2.12968	60.4493
95.58	-2.12487	60.4249
95.64	-2.12528	60.402
95.7	-2.13254	60.363
95.76	-2.14569	60.2899
95.82	-2.16041	60.1664
95.88	-2.17096	59.9746
95.94	-2.17386	59.7345
96	-2.17106	59.4763
96.06	-2.167	59.2373
96.12	-2.16483	59.0422
96.18	-2.16643	58.892
96.24	-2.17333	58.749
96.3	-2.18733	58.5835
96.36	-2.2048	58.3768
96.42	-2.22186	58.1315
96.48	-2.23466	57.862
96.54	-2.24283	57.589
96.6	-2.24322	57.329
96.66	-2.23535	57.119
96.72	-2.22437	56.9544
96.78	-2.21613	56.8203
96.84	-2.21222	56.7186
96.9	-2.21254	56.651
96.96	-2.21762	56.58
97.02	-2.22387	56.4766
97.08	-2.22978	56.3562
97.14	-2.23326	56.235
97.2	-2.23489	56.1228
97.26	-2.23525	56.0332
97.32	-2.23487	55.9978
97.38	-2.23355	56.0128
97.44	-2.23261	56.0643
97.5	-2.23442	56.1288
97.56	-2.23872	56.1887
97.62	-2.24447	56.223
97.68	-2.24996	56.2179
97.74	-2.2541	56.1678
97.8	-2.25558	56.0825
97.86	-2.25495	55.9854
97.92	-2.25498	55.9078
97.98	-2.25587	55.8602
98.04	-2.25629	55.8517
98.1	-2.25516	55.88
98.16	-2.2494	55.9425
98.22	-2.23849	56.037
98.28	-2.22513	56.1757
98.34	-2.21171	56.3596
98.4	-2.19917	56.5841
98.46	-2.1893	56.8376
98.52	-2.17966	57.108
98.58	-2.16933	57.3837
98.64	-2.15957	57.6422
98.7	-2.15135	57.8859
98.76	-2.14657	58.1187
98.82	-2.14644	58.3296
98.88	-2.14921	58.4824
98.94	-2.15274	58.5757
99	-2.15587	58.6143
99.06	-2.15913	58.5789
99.12	-2.16332	58.4821
99.18	-2.16879	58.3694
99.24	-2.17388	58.2609
99.3	-2.17834	58.1486
99.36	-2.18111	58.0504
99.42	-2.18022	57.9751
99.48	-2.17665	57.901
99.54	-2.17123	57.8236
99.6	-2.16621	57.7563
99.66	-2.16288	57.7005
99.72	-2.15955	57.6527
99.78	-2.15523	57.6132
99.84	-2.15114	57.5539
99.9	-2.14483	57.4674
99.96	-2.13599	57.3704
100.02	-2.12844	57.2731
100.08	-2.12289	57.1672
100.14	-2.12029	57.0735
100.2	-2.12132	57.0143
100.26	-2.12455	56.9667
100.32	-2.1285	56.9044
100.38	-2.13217	56.8414
100.44	-2.13368	56.7773
100.5	-2.13302	56.6891
100.56	-2.13154	56.5951
100.62	-2.12872	56.5109
100.68	-2.12452	56.4416
100.74	-2.11806	56.3933
100.8	-2.10983	56.3678
100.86	-2.10269	56.3464
100.92	-2.09909	56.3208
100.98	-2.10051	56.2873
101.04	-2.10755	56.2352
101.1	-2.11935	56.167
101.16	-2.13397	56.0697
101.22	-2.14974	55.9503
101.28	-2.1636	55.8017
101.34	-2.17651	55.6423
101.4	-2.18982	55.4741
101.46	-2.20208	55.3184
101.52	-2.21276	55.1692
101.58	-2.22484	55.0325
101.64	-2.23626	54.8965
101.7	-2.24359	54.7552
101.76	-2.24485	54.6192
101.82	-2.24125	54.5009
101.88	-2.23394	54.4074
101.94	-2.22502	54.3651
102	-2.21648	54.3895
102.06	-2.21058	54.454
102.12	-2.20725	54.5294
102.18	-2.2054	54.6049
102.24	-2.20462	54.669
102.3	-2.204	54.7121
102.36	-2.20286	54.7388
102.42	-2.20189	54.7674
102.48	-2.2009	54.8077
102.54	-2.19851	54.8616
102.6	-2.19392	54.9165
102.66	-2.18647	54.9739
102.72	-2.17573	55.0193
102.78	-2.16479	55.0622
102.84	-2.15571	55.0882
102.9	-2.15285	55.1116
102.96	-2.15482	55.1209
103.02	-2.15969	55.1456
103.08	-2.1643	55.1713
103.14	-2.1686	55.1687
103.2	-2.17003	55.1484
103.26	-2.17015	55.1485
103.32	-2.17165	55.1289
103.38	-2.17429	55.0717
103.44	-2.17751	55.0367
103.5	-2.18081	55.0132
103.56	-2.18384	54.9793
103.62	-2.18588	54.9533
103.68	-2.18741	54.9564
103.74	-2.18791	54.9559
103.8	-2.18686	54.9394
103.86	-2.18441	54.9087
103.92	-2.1786	54.8665
103.98	-2.16814	54.8255
104.04	-2.15449	54.7973
104.1	-2.13984	54.8005
104.16	-2.12471	54.8347
104.22	-2.11246	54.9211
104.28	-2.10613	55.0439
104.34	-2.10432	55.1883
104.4	-2.1066	55.3317
104.46	-2.11402	55.4585
104.52	-2.12288	55.5406
104.58	-2.12777	55.5816
104.64	-2.12714	55.6201
104.7	-2.12286	55.6703
104.76	-2.11668	55.7475
104.82	-2.11083	55.8716
104.88	-2.10857	56.0463
104.94	-2.11103	56.223
105	-2.11613	56.3836
105.06	-2.12038	56.5258
105.12	-2.12308	56.6416
105.18	-2.12323	56.7247
105.24	-2.11988	56.795
105.3	-2.10866	56.867
105.36	-2.09014	56.9555
105.42	-2.06859	57.0593
105.48	-2.04959	57.1917
105.54	-2.0369	57.367
105.6	-2.0347	57.5876
105.66	-2.04238	57.8083
105.72	-2.05406	58.0035
105.78	-2.06364	58.1557
105.84	-2.06837	58.2631
105.9	-2.06772	58.3287
105.96	-2.06341	58.3944
106.02	-2.05734	58.4855
106.08	-2.05041	58.6028
106.14	-2.04283	58.7191
106.2	-2.03425	58.8463
106.26	-2.02585	58.9571
106.32	-2.02305	59.0342
106.38	-2.0264	59.0663
106.44	-2.03398	59.0567
106.5	-2.04303	58.9848
106.56	-2.04989	58.8688
106.62	-2.04979	58.7296
106.68	-2.04368	58.6017
106.74	-2.03673	58.5048
106.8	-2.03494	58.4394
106.86	-2.03981	58.3874
106.92	-2.04868	58.3274
106.98	-2.05922	58.2279
107.04	-2.06979	58.0744
107.1	-2.07669	57.8776
107.16	-2.07972	57.6679
107.22	-2.08129	57.4532
107.28	-2.08018	57.2383
107.34	-2.07551	57.0286
107.4	-2.06785	56.8438
107.46	-2.05759	56.6639
107.52	-2.04922	56.4761
107.58	-2.04605	56.2984
107.64	-2.04653	56.1445
107.7	-2.04856	55.9841
107.76	-2.05206	55.8222
107.82	-2.05565	55.6684
107.88	-2.06295	55.5158
107.94	-2.07825	55.3605
108	-2.10017	55.2069
108.06	-2.12597	55.041
108.12	-2.14976	54.8585
108.18	-2.16795	54.6571
108.24	-2.17809	54.4252
108.3	-2.18277	54.1739
108.36	-2.18457	53.9242
108.42	-2.187	53.6835
108.48	-2.18835	53.4598
108.54	-2.18799	53.2613
108.6	-2.18548	53.0821
108.66	-2.17919	52.9144
108.72	-2.17056	52.7656
108.78	-2.16143	52.6494
108.84	-2.15	52.5878
108.9	-2.13838	52.5762
108.96	-2.13186	52.6016
109.02	-2.13227	52.646
109.08	-2.14072	52.6765
109.14	-2.15734	52.6716
109.2	-2.10905	52.6221
109.26	-2.1312	52.524
109.32	-2.14963	52.3952
109.38	-2.1637	52.2575
109.44	-2.17517	52.1068
109.5	-2.18492	51.9616
109.56	-2.19205	51.842
109.62	-2.19708	51.7377
109.68	-2.19977	51.6302
109.74	-2.20166	51.5383
109.8	-2.20328	51.4676
109.86	-2.20366	51.4211
109.92	-2.20105	51.4101
109.98	-2.1936	51.4433
110.04	-2.18048	51.5054
110.1	-2.16287	51.6039
110.16	-2.14265	51.7459
110.22	-2.12231	51.9165
110.28	-2.10481	52.1117
110.34	-2.08912	52.322
110.4	-2.07482	52.5272
110.46	-2.06296	52.7107
110.52	-2.05551	52.8823
110.58	-2.05049	53.0494
110.64	-2.0481	53.2248
110.7	-2.0494	53.386
110.76	-2.05322	53.534
110.82	-2.05714	53.6727
110.88	-2.06128	53.7811
110.94	-2.06751	53.8503
111	-2.07481	53.8965
111.06	-2.08195	53.9293
111.12	-2.08766	53.9423
111.18	-2.0897	53.9512
111.24	-2.0868	53.9708
111.3	-2.07977	54.0207
111.36	-2.07132	54.105
111.42	-2.06366	54.2165
111.48	-2.05962	54.341
111.54	-2.0581	54.4444
111.6	-2.05716	54.5051
111.66	-2.05624	54.516
111.72	-2.05388	54.4847
111.78	-2.05105	54.4386
111.84	-2.04831	54.425
111.9	-2.04493	54.4481
111.96	-2.04065	54.4904
112.02	-2.03708	54.5482
112.08	-2.03435	54.594
112.14	-2.03356	54.6168
112.2	-2.03689	54.6275
112.26	-2.04348	54.6351
112.32	-2.05007	54.6352
112.38	-2.05308	54.6484
112.44	-2.05092	54.6636
112.5	-2.04444	54.676
112.56	-2.03661	54.6927
112.62	-2.03051	54.7428
112.68	-2.02797	54.8211
112.74	-2.02998	54.9043
112.8	-2.03427	54.9729
112.86	-2.03742	55.0216
112.92	-2.03791	55.0343
112.98	-2.03647	55.0258
113.04	-2.03445	55.0242
113.1	-2.03372	55.0498
113.16	-2.037	55.1009
113.22	-2.043	55.1496
113.28	-2.05062	55.1726
113.34	-2.05888	55.155
113.4	-2.06606	55.1078
113.46	-2.0719	55.0574
113.52	-2.07858	55.0315
113.58	-2.08594	55.0354
113.64	-2.09352	55.0803
113.7	-2.10045	55.1475
113.76	-2.10484	55.21
113.82	-2.10667	55.2756
113.88	-2.10602	55.3568
113.94	-2.10355	55.4378
114	-2.10021	55.5287
114.06	-2.0954	55.6379
114.12	-2.08812	55.7494
114.18	-2.07988	55.8679
114.24	-2.07157	56.0089
114.3	-2.06696	56.1661
114.36	-2.07008	56.3253
114.42	-2.07943	56.4778
114.48	-2.0934	56.5922
114.54	-2.10949	56.6458
114.6	-2.12223	56.6396
114.66	-2.12983	56.6108
114.72	-2.13307	56.5851
114.78	-2.13216	56.5835
114.84	-2.12974	56.617
114.9	-2.1295	56.6945
114.96	-2.12991	56.7949
115.02	-2.13233	56.9084
115.08	-2.13565	57.0178
115.14	-2.13771	57.1165
115.2	-2.13803	57.1729
115.26	-2.1358	57.1942
115.32	-2.1275	57.1923
115.38	-2.1154	57.1965
115.44	-2.1029	57.2195
115.5	-2.09309	57.2837
115.56	-2.08948	57.3815
115.62	-2.09446	57.495
115.68	-2.10653	57.5914
115.74	-2.12204	57.6566
115.8	-2.13503	57.6898
115.86	-2.14165	57.7047
115.92	-2.14238	57.7141
115.98	-2.13812	57.7323
116.04	-2.12828	57.7657
116.1	-2.11742	57.8272
116.16	-2.1104	57.9184
116.22	-2.10913	58.0208
116.28	-2.11586	58.1188
116.34	-2.12775	58.216
116.4	-2.14228	58.2789
116.46	-2.15671	58.2799
116.52	-2.16793	58.2524
116.58	-2.1736	58.2117
116.64	-2.17707	58.1812
116.7	-2.17934	58.1835
116.76	-2.17959	58.2194
116.82	-2.17626	58.2756
116.88	-2.16636	58.3653
116.94	-2.14842	58.477
117	-2.12552	58.6221
117.06	-2.10048	58.8235
117.12	-2.07858	59.0764
117.18	-2.06142	59.3595
117.24	-2.05009	59.656
117.3	-2.04232	59.9483
117.36	-2.03601	60.2353
117.42	-2.02901	60.5135
117.48	-2.02656	60.7903
117.54	-2.0287	61.0722
117.6	-2.03332	61.3568
117.66	-2.04172	61.6138
117.72	-2.0527	61.8267
117.78	-2.06281	61.9806
117.84	-2.07412	62.086
117.9	-2.08531	62.1538
117.96	-2.09164	62.1897
118.02	-2.09039	62.2157
118.08	-2.08078	62.2765
118.14	-2.06254	62.3732
118.2	-2.10955	62.5054
118.26	-2.08693	62.685
118.32	-2.06908	62.9175
118.38	-2.05523	63.1671
118.44	-2.04464	63.4292
118.5	-2.03643	63.6868
118.56	-2.0298	63.9257
118.62	-2.02466	64.1372
118.68	-2.02234	64.3417
118.74	-2.02299	64.5141
118.8	-2.02617	64.6531
118.86	-2.03197	64.7719
118.92	-2.03996	64.8631
118.98	-2.05023	64.9172
119.04	-2.06206	64.9517
119.1	-2.07262	64.9651
119.16	-2.08131	64.9651
119.22	-2.08732	64.9528
119.28	-2.09157	64.9403
119.34	-2.0943	64.9465
119.4	-2.09605	64.9869
119.46	-2.09694	65.0366
119.52	-2.09623	65.1103
119.58	-2.09191	65.1933
119.64	-2.08475	65.2584
119.7	-2.07662	65.31
119.76	-2.06851	65.3444
119.82	-2.06254	65.345
119.88	-2.05832	65.3454
[truncated: 5,700 more rows]

## Sheet: Figure 2d_experimental 
Time_s	MSD_um2	Time_s	MSD_um2	Time_s	MSD_um2	Time_s	MSD_um2	Time_s	MSD_um2	Time_s	MSD_um2	Time_s	MSD_um2	Time_s	MSD_um2	Time_s	MSD_um2	Time_s	MSD_um2	Time_s	MSD_um2	Time_s	MSD_um2	Time_s	MSD_um2	Time_s	MSD_um2	Time_s	MSD_um2	Time_s	MSD_um2	Time_s	MSD_um2	Time_s	MSD_um2
0.06	14.2632	0.06	14.5625	0.06	34.7904	0.06	36.4286	0.06	39.3609	0.06	24.942	0.06	26.1659	0.06	34.375	0.06	17.9665	0.06	27.8293	0.06	31.8199	0.06	11.339	0.18	48.3657	0.18	23.0918	0.18	12.478	0.18	18.373	0.18	24.472	0.18	26.342
0.12	55.7802	0.12	57.3462	0.12	137.148	0.12	142.748	0.12	154.283	0.12	96.6823	0.12	100.074	0.12	134.655	0.12	70.7073	0.12	109.476	0.12	123.055	0.12	44.6007	0.36	192.408	0.36	91.8489	0.36	49.4169	0.36	72.7008	0.36	97.3259	0.36	104.634
0.18	123.034	0.18	127.078	0.18	304.238	0.18	315.307	0.18	341.353	0.18	211.757	0.18	217.549	0.18	297.553	0.18	156.649	0.18	242.283	0.18	269.753	0.18	98.7428	0.54	430.33	0.54	205.602	0.54	110.243	0.54	161.963	0.54	217.708	0.54	233.681
0.24	214.495	0.24	222.407	0.24	533.162	0.24	549.889	0.24	596.577	0.24	367.564	0.24	375.52	0.24	519.842	0.24	274.17	0.24	423.276	0.24	468.445	0.24	172.689	0.72	759.372	0.72	363.542	0.72	194.41	0.72	284.9	0.72	384.338	0.72	411.609
0.3	328.531	0.3	341.815	0.3	820.545	0.3	841.75	0.3	915.384	0.3	561.604	0.3	570.945	0.3	797.783	0.3	421.615	0.3	648.781	0.3	714.824	0.3	265.251	0.9	1175.86	0.9	564.542	0.9	301.178	0.9	440.08	0.9	595.584	0.9	636.007
0.36	463.198	0.36	483.436	0.36	1162.11	0.36	1185.33	0.36	1292.5	0.36	791.423	0.36	800.964	0.36	1126.68	0.36	597.069	0.36	914.379	0.36	1004.32	0.36	374.979	1.08	1675.22	1.08	807.251	1.08	429.627	1.08	625.84	1.08	849.401	1.08	903.85
0.42	616.384	0.42	645.194	0.42	1553.22	0.42	1574.81	0.42	1722.14	0.42	1054.06	0.42	1062.36	0.42	1501.35	0.42	798.372	0.42	1215.25	0.42	1331.78	0.42	500.267	1.26	2252.29	1.26	1090.06	1.26	578.724	1.26	840.398	1.26	1143.49	1.26	1211.79
0.48	785.843	0.48	824.897	0.48	1988.92	0.48	2003.93	0.48	2197.92	0.48	1345.52	0.48	1351.08	0.48	1916.3	0.48	1023.26	0.48	1546.18	0.48	1691.12	0.48	639.391	1.44	2901.38	1.44	1411.25	1.44	747.319	1.44	1081.89	1.44	1475.38	1.44	1556.1
0.54	969.161	0.54	1020.14	0.54	2463.73	0.54	2466.28	0.54	2713.2	0.54	1661.54	0.54	1662.51	0.54	2365.73	0.54	1269.27	0.54	1901.63	0.54	2075.83	0.54	790.442	1.62	3616.47	1.62	1769.02	1.62	934.176	1.62	1348.46	1.62	1842.47	1.62	1932.79
0.6	1163.73	0.6	1228.27	0.6	2971.5	0.6	2955.25	0.6	3261.03	0.6	1997.41	0.6	1991.2	0.6	2843.08	0.6	1533.86	0.6	2275.82	0.6	2478.7	0.6	951.269	1.8	4391.16	1.8	2161.45	1.8	1137.9	1.8	1638.32	1.8	2242	1.8	2337.7
0.66	1366.96	0.66	1446.59	0.66	3506.19	0.66	3464.31	0.66	3834.52	0.66	2348.61	0.66	2331.61	0.66	3341.86	0.66	1814.46	0.66	2662.96	0.66	2891.97	0.66	1119.71	1.98	5218.93	1.98	2586.54	1.98	1357.08	1.98	1949.69	1.98	2671.18	1.98	2766.57
0.72	1577.13	0.72	1673	0.72	4063.07	0.72	3989.15	0.72	4428.74	0.72	2712.93	0.72	2682.35	0.72	3857.37	0.72	2109.49	0.72	3058.6	0.72	3311.38	0.72	1294.05	2.16	6093.55	2.16	3042.55	2.16	1590.57	2.16	2281.58	2.16	3127.38	2.16	3215.27
0.78	1792.6	0.78	1905.5	0.78	4637.53	0.78	4525.8	0.78	5038.84	0.78	3088.2	0.78	3041.75	0.78	4384.97	0.78	2417.49	0.78	3458.4	0.78	3732.36	0.78	1472.69	2.34	7008.9	2.34	3527.71	2.34	1837.19	2.34	2632.97	2.34	3607.91	2.34	3679.68
0.84	2011.62	0.84	2141.97	0.84	5224.72	0.84	5070.26	0.84	5659.92	0.84	3471.6	0.84	3406.98	0.84	4919.71	0.84	2736.8	0.84	3858.09	0.84	4149.67	0.84	1653.9	2.52	7958.91	2.52	4040.15	2.52	2095.58	2.52	3003.12	2.52	4110.07	2.52	4155.74
0.9	2232.47	0.9	2380.29	0.9	5819.65	0.9	5618.28	0.9	6287.1	0.9	3859.94	0.9	3775.13	0.9	5456.62	0.9	3065.79	0.9	4253.54	0.9	4558.62	0.9	1835.94	2.7	8937.61	2.7	4577.95	2.7	2364.39	2.7	3391.26	2.7	4631.1	2.7	4639.37
0.96	2453.52	0.96	2618.37	0.96	6417.56	0.96	6166.41	0.96	6915.46	0.96	4250.42	0.96	4143.3	0.96	5991.05	0.96	3402.74	0.96	4640.62	0.96	4954.49	0.96	2017.12	2.88	9939.15	2.88	5139.18	2.88	2642.23	2.88	3796.66	2.88	5168.18	2.88	5126.61
1.02	2673.23	1.02	2854.21	1.02	7013.65	1.02	6711.12	1.02	7540.14	1.02	4640.67	1.02	4508.34	1.02	6518.49	1.02	3745.92	1.02	5015.43	1.02	5333.1	1.02	2195.75	3.06	10957.9	3.06	5721.84	3.06	2927.66	3.06	4218.58	3.06	5718.37	3.06	5613.53
1.08	2890.14	1.08	3085.77	1.08	7603.26	1.08	7249.28	1.08	8156.51	1.08	5028.56	1.08	4867.46	1.08	7034.67	1.08	4093.62	1.08	5374.45	1.08	5690.85	1.08	2370.19	3.24	11988.2	3.24	6323.84	3.24	3219.19	3.24	4656.42	3.24	6278.64	3.24	6096.29
1.14	3102.81	1.14	3311.07	1.14	8182.3	1.14	7777.88	1.14	8760.1	1.14	5412.1	1.14	5218.2	1.14	7535.54	1.14	4444.31	1.14	5714.45	1.14	6024.49	1.14	2538.85	3.42	13024.7	3.42	6943.03	3.42	3515.32	3.42	5109.45	3.42	6845.84	3.42	6571.23
1.2	3309.78	1.2	3528.32	1.2	8747.13	1.2	8294.1	1.2	9346.55	1.2	5789.21	1.2	5558.21	1.2	8017.5	1.2	4796.34	1.2	6032.47	1.2	6330.98	1.2	2700.27	3.6	14062.5	3.6	7577.13	3.6	3814.51	3.6	5576.93	3.6	7416.81	3.6	7034.87
1.26	3509.76	1.26	3735.9	1.26	9294.6	1.26	8795.87	1.26	9911.71	1.26	6157.58	1.26	5885.03	1.26	8477.06	1.26	5148.21	1.26	6325.85	1.26	6607.81	1.26	2853.1	3.78	15097.1	3.78	8223.78	3.78	4115.16	3.78	6058.19	3.78	7988.24	3.78	7484.04
1.32	3701.62	1.32	3932.29	1.32	9822	1.32	9281.23	1.32	10451.4	1.32	6515.17	1.32	6195.86	1.32	8911.37	1.32	5498.41	1.32	6592.31	1.32	6853.03	1.32	2996.12	3.96	16124.2	3.96	8880.5	3.96	4415.65	3.96	6552.44	3.96	8556.83	3.96	7915.81
1.38	3884.44	1.38	4116.15	1.38	10327.2	1.38	9748.34	1.38	10962.1	1.38	6860.16	1.38	6488.49	1.38	9318.03	1.38	5845.34	1.38	6830.15	1.38	7065.07	1.38	3128.26	4.14	17140.3	4.14	9544.7	4.14	4714.33	4.14	7059.37	4.14	9119.27	4.14	8327.64
1.44	4057.43	1.44	4286.41	1.44	10808.3	1.44	10195.7	1.44	11440.5	1.44	7191.22	1.44	6761.38	1.44	9695.03	1.44	6187.61	1.44	7038.08	1.44	7243.23	1.44	3248.67	4.32	18142	4.32	10213.7	4.32	5009.57	4.32	7578.13	4.32	9672.33	4.32	8717.46
1.5	4220.04	1.5	4442.29	1.5	11264.7	1.5	10622.5	1.5	11883.5	1.5	7507.48	1.5	7012.92	1.5	10041.2	1.5	6524.07	1.5	7215.5	1.5	7387.05	1.5	3356.73	4.5	19127.1	4.5	10884.8	4.5	5299.78	4.5	8107.88	4.5	10212.8	4.5	9083.57
1.56	4371.83	1.56	4583.25	1.56	11696.6	1.56	11028.1	1.56	12288.9	1.56	7807.7	1.56	7241.69	1.56	10356.2	1.56	6853.71	1.56	7362.51	1.56	7496.78	1.56	3452.05	4.68	20093.6	4.68	11555.2	4.68	5583.45	4.68	8647.8	4.68	10737.6	4.68	9424.76
1.62	4512.49	1.62	4709.04	1.62	12104.6	1.62	11412.5	1.62	12654.8	1.62	8090.74	1.62	7446.68	1.62	10640	1.62	7175.38	1.62	7479.79	1.62	7572.98	1.62	3534.43	4.86	21040.4	4.86	12222.2	4.86	5859.14	4.86	9196.94	4.86	11243.9	4.86	9740.27
1.68	4641.85	1.68	4819.75	1.68	12489.7	1.68	11776.2	1.68	12980.3	1.68	8355.6	1.68	7626.9	1.68	10893	1.68	7488.34	1.68	7568.41	1.68	7616.37	1.68	3603.88	5.04	21966.8	5.04	12882.9	5.04	6125.39	5.04	9754.15	5.04	11729	5.04	10029.9
1.74	4759.99	1.74	4915.74	1.74	12853.3	1.74	12119.7	1.74	13264.9	1.74	8601.71	1.74	7781.63	1.74	11117	1.74	7791.96	1.74	7630.06	1.74	7628.51	1.74	3660.71	5.22	22873	5.22	13534.7	5.22	6380.92	5.22	10318.4	5.22	12190.6	5.22	10293.8
1.8	4867.4	1.8	4997.63	1.8	13197.5	1.8	12443.9	1.8	13509	1.8	8829.03	1.8	7910.36	1.8	11313.9	1.8	8085.76	1.8	7666.9	1.8	7611.39	1.8	3705.43	5.4	23759.5	5.4	14174.9	5.4	6624.52	5.4	10888.7	5.4	12626.4	5.4	10532.6
1.86	4964.71	1.86	5066.31	1.86	13524.7	1.86	12749.9	1.86	13713.1	1.86	9038.04	1.86	8013.07	1.86	11486.2	1.86	8369.51	1.86	7681.52	1.86	7567.62	1.86	3738.84	5.58	24627.2	5.58	14801	5.58	6855.05	5.58	11464.4	5.58	13034.5	5.58	10747.3
1.92	5052.72	1.92	5122.93	1.92	13837.6	1.92	13039.4	1.92	13878.5	1.92	9229.23	1.92	8090.11	1.92	11637.1	1.92	8643.31	1.92	7676.8	1.92	7499.81	1.92	3761.89	5.76	25477.6	5.76	15410.5	5.76	7071.46	5.76	12044.5	5.76	13413.2	5.76	10939.1
1.98	5132.31	1.98	5168.87	1.98	14138.9	1.98	13314.1	1.98	14006.9	1.98	9403.2	1.98	8141.78	1.98	11770.1	1.98	8907.6	1.98	7655.65	1.98	7410.96	1.98	3775.72	5.94	26312.4	5.94	16001.3	5.94	7272.85	5.94	12627.8	5.94	13761	5.94	11109.4
2.04	5204.47	2.04	5205.57	2.04	14432.1	2.04	13576.3	2.04	14100.5	2.04	9560.42	2.04	8168.44	2.04	11888.3	2.04	9162.86	2.04	7621.28	2.04	7303.99	2.04	3781.53	6.12	27133.6	6.12	16571.2	6.12	7458.33	6.12	13213.6	6.12	14076.6	6.12	11260.1
2.1	5270.25	2.1	5234.51	2.1	14720.7	2.1	13828.3	2.1	14161.9	2.1	9701.63	2.1	8170.9	2.1	11995.2	2.1	9409.52	2.1	7577.08	2.1	7181.93	2.1	3780.59	6.3	27943.7	6.3	17118.3	6.3	7627.13	6.3	13801.2	6.3	14359.1	6.3	11392.8
2.16	5330.79	2.16	5257.27	2.16	15008.3	2.16	14072.5	2.16	14194.2	2.16	9828.1	2.16	8150.27	2.16	12094.1	2.16	9648.3	2.16	7526.3	2.16	7047.81	2.16	3774.28	6.48	28745.2	6.48	17640.6	6.48	7778.52	6.48	14389.8	6.48	14607.6	6.48	11509.7
2.22	5387.39	2.22	5275.55	2.22	15298.7	2.22	14311.4	2.22	14200.4	2.22	9941.14	2.22	8108.04	2.22	12188.8	2.22	9880.27	2.22	7472.07	2.22	6904.58	2.22	3764.05	6.66	29540.7	6.66	18136.4	6.66	7911.88	6.66	14979.1	6.66	14821.3	6.66	11612.7
2.28	5441.47	2.28	5291.04	2.28	15596.1	2.28	14547.8	2.28	14183.6	2.28	10042.2	2.28	8045.93	2.28	12283.1	2.28	10106.3	2.28	7417.79	2.28	6755.49	2.28	3751.45	6.84	30333.3	6.84	18604.1	6.84	8026.62	6.84	15568.4	6.84	14999.7	6.84	11703.8
2.34	5494.53	2.34	5305.49	2.34	15904.2	2.34	14784.4	2.34	14147.2	2.34	10132.8	2.34	7965.59	2.34	12380.3	2.34	10327.5	2.34	7366.11	2.34	6603.36	2.34	3738.02	7.02	31125.8	7.02	19042.2	7.02	8122.21	7.02	16157.6	7.02	15142.4	7.02	11785.2
2.4	5548	2.4	5320.63	2.4	16227.1	2.4	15024	2.4	14094.7	2.4	10214.7	2.4	7868.56	2.4	12484	2.4	10545	2.4	7320.07	2.4	6450.9	2.4	3725.34	7.2	31920.9	7.2	19449.3	7.2	8198.15	7.2	16746.1	7.2	15249.3	7.2	11858.8
2.46	5603.24	2.46	5338.21	2.46	16568.8	2.46	15269	2.46	14030.2	2.46	10289.2	2.46	7756.29	2.46	12597.8	2.46	10759.3	2.46	7282.84	2.46	6300.55	2.46	3714.91	7.38	32721.2	7.38	19824	7.38	8254.13	7.38	17333.3	7.38	15320.2	7.38	11926.4
2.52	5661.71	2.52	5359.93	2.52	16933.4	2.52	15521.6	2.52	13957.6	2.52	10358.5	2.52	7630.5	2.52	12725.3	2.52	10971.5	2.52	7257.54	2.52	6154.77	2.52	3708.22	7.56	33529.8	7.56	20164.9	7.56	8289.87	7.56	17919.2	7.56	15355.3	7.56	11990
2.58	5724.85	2.58	5387.44	2.58	17324.4	2.58	15783.9	2.58	13880.5	2.58	10424.1	2.58	7493.01	2.58	12869.5	2.58	11182.8	2.58	7247.4	2.58	6015.64	2.58	3706.73	7.74	34348.9	7.74	20470.9	7.74	8305.23	7.74	18503.3	7.74	15354.9	7.74	12051.3
2.64	5794.08	2.64	5422.44	2.64	17745.4	2.64	16058.5	2.64	13802.5	2.64	10488.5	2.64	7346.07	2.64	13034.1	2.64	11394.1	2.64	7255.06	2.64	5885.27	2.64	3711.88	7.92	35180.6	7.92	20741.1	7.92	8300.21	7.92	19085.7	7.92	15319.6	7.92	12111.7
2.7	5870.85	2.7	5466.58	2.7	18199.2	2.7	16347.6	2.7	13727.6	2.7	10553.8	2.7	7191.77	2.7	13222.4	2.7	11606.5	2.7	7282.71	2.7	5765.62	2.7	3725.08	8.1	36027.1	8.1	20974.5	8.1	8274.99	8.1	19666	8.1	15250.3	8.1	12172.7
2.76	5956.48	2.76	5521.41	2.76	18688.2	2.76	16653.2	2.76	13659.4	2.76	10622.5	2.76	7032.25	2.76	13437.3	2.76	11821.2	2.76	7332.62	2.76	5657.82	2.76	3747.64	8.28	36889.8	8.28	21170.1	8.28	8229.86	8.28	20243.6	8.28	15147.7	8.28	12235.4
2.82	6052.16	2.82	5588.35	2.82	19214.6	2.82	16976.8	2.82	13601.5	2.82	10697.2	2.82	6868.99	2.82	13681.3	2.82	12039.2	2.82	7406.81	2.82	5563.71	2.82	3780.72	8.46	37769.6	8.46	21327.5	8.46	8165.23	8.46	20818.4	8.46	15013.2	8.46	12300.7
2.88	6158.99	2.88	5668.69	2.88	19780.3	2.88	17320.2	2.88	13557.5	2.88	10780.1	2.88	6703.89	2.88	13956.1	2.88	12261.4	2.88	7506.63	2.88	5484.73	2.88	3825.36	8.64	38666.2	8.64	21446.1	8.64	8081.66	8.64	21390.6	8.64	14848.4	8.64	12369
2.94	6277.86	2.94	5763.56	2.94	20386.2	2.94	17684.6	2.94	13530.5	2.94	10873.7	2.94	6539.37	2.94	14263.2	2.94	12488.9	2.94	7634.2	2.94	5422.35	2.94	3882.42	8.82	39579.6	8.82	21525.4	8.82	7979.86	8.82	21959.4	8.82	14654.9	8.82	12440.6
3	6409.48	3	5873.83	3	21032.3	3	18070.9	3	13523.2	3	10980	3	6378.36	3	14603.7	3	12723.1	3	7789.91	3	5377.44	3	3952.58	9	40508.8	9	21565.4	9	7860.72	9	22524.2	9	14434.5	9	12515.5
3.06	6554.39	3.06	6000.12	3.06	21717.9	3.06	18479.6	3.06	13538.2	3.06	11101.2	3.06	6223.3	3.06	14978	3.06	12965.8	3.06	7973.34	3.06	5350.51	3.06	4036.32	9.18	41451.9	9.18	21566.1	9.18	7725.17	9.18	23084.5	9.18	14189.2	9.18	12593.1
3.12	6712.93	3.12	6142.82	3.12	22442.2	3.12	18911.3	3.12	13578.1	3.12	11239.5	3.12	6076.49	3.12	15385.6	3.12	13218	3.12	8183.7	3.12	5342.1	3.12	4133.95	9.36	42406.3	9.36	21527.7	9.36	7574.29	9.36	23639.8	9.36	13921.3	9.36	12672.9
3.18	6885.18	3.18	6302.04	3.18	23203.8	3.18	19366.1	3.18	13645.3	3.18	11397	3.18	5940.05	3.18	15825.9	3.18	13480.8	3.18	8419.8	3.18	5352.62	3.18	4245.53	9.54	43369.3	9.54	21450.4	9.54	7409.23	9.54	24189.5	9.54	13633.1	9.54	12754
3.24	7071.03	3.24	6477.62	3.24	24001	3.24	19843.6	3.24	13741.5	3.24	11575.1	3.24	5815.7	3.24	16297.5	3.24	13755.5	3.24	8679.94	3.24	5382.13	3.24	4370.92	9.72	44337.9	9.72	21334.8	9.72	7231.22	9.72	24733	9.72	13326.8	9.72	12835
3.3	7270.19	3.3	6669.09	3.3	24831.4	3.3	20342.6	3.3	13867	3.3	11775.3	3.3	5705.34	3.3	16798.4	3.3	14042.8	3.3	8962.16	3.3	5430.18	3.3	4509.72	9.9	45308.2	9.9	21181.7	9.9	7041.48	9.9	25269.9	9.9	13005.1	9.9	12914.7
3.36	7482.22	3.36	6875.73	3.36	25692.4	3.36	20862.5	3.36	14023.1	3.36	11998.3	3.36	5610.53	3.36	17326.6	3.36	14343.6	3.36	9263.84	3.36	5497.18	3.36	4661.36	10.08	46276	10.08	20992	10.08	6841.28	10.08	25800.1	10.08	12670.2	10.08	12991.2
3.42	7706.46	3.42	7096.57	3.42	26581	3.42	21401.8	3.42	14210.8	3.42	12244.6	3.42	5533.1	3.42	17879.5	3.42	14658.5	3.42	9582.25	3.42	5581.9	3.42	4825.12	10.26	47237.6	10.26	20766.7	10.26	6631.88	10.26	26323.1	10.26	12324.8	10.26	13062.9
3.48	7942.01	3.48	7330.48	3.48	27493.9	3.48	21958.4	3.48	14429.8	3.48	12514.1	3.48	5474.23	3.48	18454.2	3.48	14988.4	3.48	9914.65	3.48	5683.39	3.48	5000.09	10.44	48189.1	10.44	20507.2	10.44	6414.68	10.44	26838.3	10.44	11971.4	10.44	13127.9
3.54	8187.86	3.54	7576.11	3.54	28427.8	3.54	22530.2	3.54	14680	3.54	12806.7	3.54	5434.46	3.54	19049	3.54	15333.6	3.54	10257.9	3.54	5800.87	3.54	5185.22	10.62	49126.9	10.62	20214.7	10.62	6191.06	10.62	27345.6	10.62	11612.4	10.62	13184.2
3.6	8442.96	3.6	7832	3.6	29380.2	3.6	23115.2	3.6	14961	3.6	13122.3	3.6	5414.25	3.6	19660.8	3.6	15693.7	3.6	10609.3	3.6	5933.06	3.6	5379.38	10.8	50046.5	10.8	19890.9	10.8	5962.37	10.8	27844.1	10.8	11250.3	10.8	13229.8
3.66	8706.22	3.66	8096.53	3.66	30347.2	3.66	23711.2	3.66	15271.4	3.66	13460.7	3.66	5414.05	3.66	20286.2	3.66	16068.3	3.66	10966.3	3.66	6079.04	3.66	5581.33	10.98	50944.6	10.98	19537.4	10.98	5730.03	10.98	28333.6	10.98	10887.8	10.98	13262.8
3.72	8976.45	3.72	8368.03	3.72	31324.8	3.72	24316.7	3.72	15610	3.72	13820.6	3.72	5433.93	3.72	20923.1	3.72	16456.4	3.72	11326.3	3.72	6237.53	3.72	5789.79	11.16	51817.7	11.16	19156.2	11.16	5495.5	11.16	28813.9	11.16	10527.2	11.16	13281.1
3.78	9252.4	3.78	8644.74	3.78	32309.5	3.78	24929.5	3.78	15975.2	3.78	14200.4	3.78	5473.99	3.78	21568.1	3.78	16857.4	3.78	11686.7	3.78	6407.35	3.78	6003.38	11.34	52662	11.34	18749.2	11.34	5260.22	11.34	29284.7	11.34	10170.9	11.34	13282.8
3.84	9532.78	3.84	8924.87	3.84	33297.5	3.84	25548	3.84	16365.5	3.84	14598.5	3.84	5533.86	3.84	22217.7	3.84	17270.7	3.84	12044.7	3.84	6587.09	3.84	6220.72	11.52	53473.9	11.52	18318.3	11.52	5025.6	11.52	29745.5	11.52	9821.36	11.52	13266
3.9	9816.25	3.9	9206.63	3.9	34284.5	3.9	26170.8	3.9	16779.3	3.9	15013.3	3.9	5612.96	3.9	22868.8	3.9	17694.9	3.9	12397.5	3.9	6775.85	3.9	6440.42	11.7	54250.3	11.7	17865.6	11.7	4793.07	11.7	30195.8	11.7	9480.83	11.7	13229.2
3.96	10101.5	3.96	9488.22	3.96	35267.3	3.96	26796.8	3.96	17214.1	3.96	15443	3.96	5711.14	3.96	23517.5	3.96	18129.3	3.96	12742.2	3.96	6972.19	3.96	6661.09	11.88	54988.7	11.88	17393.3	11.88	4564.1	11.88	30635.4	11.88	9151.58	11.88	13170.9
4.02	10387.2	4.02	9767.84	4.02	36241.8	4.02	27424.6	4.02	17667.4	4.02	15885.7	4.02	5827.73	4.02	24160.7	4.02	18573.5	4.02	13076.6	4.02	7175.2	4.02	6881.3	12.06	55686.8	12.06	16903.4	12.06	4340.16	12.06	31064	12.06	8835.76	12.06	13089.7
4.08	10672.3	4.08	10043.7	4.08	37205	4.08	28053.8	4.08	18137	4.08	16339.7	4.08	5961.89	4.08	24795.2	4.08	19026.4	4.08	13397.7	4.08	7383.64	4.08	7099.69	12.24	56341.9	12.24	16398.3	12.24	4122.68	12.24	31481.6	12.24	8535.41	12.24	12984.5
4.14	10955.4	4.14	10314.1	4.14	38153.7	4.14	28684.4	4.14	18620	4.14	16803.2	4.14	6112.79	4.14	25416.5	4.14	19487.2	4.14	13702.8	4.14	7595.96	4.14	7314.89	12.42	56952.3	12.42	15880.1	12.42	3913.03	12.42	31887.9	12.42	8252.41	12.42	12854.9
4.2	11235.4	4.2	10577.3	4.2	39085	4.2	29316.3	4.2	19113.7	4.2	17274	4.2	6279.02	4.2	26021.1	4.2	19955.6	4.2	13989.8	4.2	7811.73	4.2	7525.59	12.6	57517.3	12.6	15350.9	12.6	3712.54	12.6	32283.9	12.6	7988.55	12.6	12700.4
4.26	11511.2	4.26	10831.8	4.26	39997.2	4.26	29948.9	4.26	19615.2	4.26	17749.5	4.26	6459.23	4.26	26606.3	4.26	20430.7	4.26	14256.8	4.26	8029.61	4.26	7730.52	12.78	58035.8	12.78	14813.2	12.78	3522.47	12.78	32669.1	12.78	7745.4	12.78	12521
4.32	11781.7	4.32	11076.2	4.32	40889.4	4.32	30581.4	4.32	20121.6	4.32	18227.8	4.32	6652.2	4.32	27167.9	4.32	20912	4.32	14502.5	4.32	8248.63	4.32	7928.48	12.96	58507.4	12.96	14269	12.96	3344	12.96	33044.4	12.96	7524.39	12.96	12317.1
4.38	12045.9	4.38	11308.9	4.38	41760	4.38	31213.3	4.38	20629.9	4.38	18707.2	4.38	6856.65	4.38	27703.4	4.38	21398.4	4.38	14725.5	4.38	8467.41	4.38	8118.4	13.14	58933.3	13.14	13720.5	13.14	3178.2	13.14	33410.1	13.14	7326.61	13.14	12089.4
4.44	12303.1	4.44	11528.9	4.44	42608.4	4.44	31843	4.44	21137	4.44	19185.6	4.44	7071.19	4.44	28210.6	4.44	21888.8	4.44	14925.1	4.44	8685.16	4.44	8299.31	13.32	59314.6	13.32	13170.1	13.32	3026	13.32	33766.6	13.32	7153.1	13.32	11838.9
4.5	12552.6	4.5	11735.1	4.5	43434.6	4.5	32468.8	4.5	21641	4.5	19660.7	4.5	7294.12	4.5	28687.8	4.5	22383.1	4.5	15101.4	4.5	8900.97	4.5	8470.38	13.5	59652.6	13.5	12619.8	13.5	2888.33	13.5	34114.6	13.5	7004.65	13.5	11567.3
4.56	12793.9	4.56	11926.6	4.56	44238.9	4.56	33089.7	4.56	22138.9	4.56	20130.2	4.56	7523.47	4.56	29133.8	4.56	22880	4.56	15255	4.56	9113.93	4.56	8630.95	13.68	59949.3	13.68	12072	13.68	2765.97	13.68	34454.3	13.68	6881.84	13.68	11276.3
4.62	13026.4	4.62	12102.9	4.62	45022.2	4.62	33704.6	4.62	22627.5	4.62	20592.4	4.62	7757.45	4.62	29547.7	4.62	23377.9	4.62	15386.6	4.62	9322.65	4.62	8780.54	13.86	60206.8	13.86	11528.9	13.86	2659.58	13.86	34786.2	13.86	6784.99	13.86	10968.1
4.68	13250.1	4.68	12263.5	4.68	45785.9	4.68	34313.1	4.68	23104.1	4.68	21045.5	4.68	7994.21	4.68	29928.7	4.68	23875.9	4.68	15498.2	4.68	9526.24	4.68	8918.82	14.04	60427.9	14.04	10992.8	14.04	2569.74	14.04	35110.6	14.04	6714.33	14.04	10645
4.74	13464.7	4.74	12408.1	4.74	46531.5	4.74	34914.3	4.74	23566.7	4.74	21487.1	4.74	8232.09	4.74	30278.6	4.74	24372.8	4.74	15591.8	4.74	9723.64	4.74	9045.65	14.22	60615.4	14.22	10465.8	14.22	2496.94	14.22	35428.3	14.22	6669.98	14.22	10309.6
4.8	13670.6	4.8	12536.9	4.8	47260.5	4.8	35507.9	4.8	24013.8	4.8	21914.9	4.8	8469.35	4.8	30598.3	4.8	24867	4.8	15669.4	4.8	9913.41	4.8	9161.08	14.4	60772.6	14.4	9950.29	14.4	2441.56	14.4	35739.6	14.4	6651.82	14.4	9964.78
4.86	13867.9	4.86	12650.1	4.86	47974.4	4.86	36093.6	4.86	24444.5	4.86	22326.9	4.86	8704.59	4.86	30888.5	4.86	25357.7	4.86	15732.9	4.86	10094.5	4.86	9265.35	14.58	60902.9	14.58	9448.53	14.58	2403.91	14.58	36045.4	14.58	6659.56	14.58	9613.41
4.92	14057.4	4.92	12748.2	4.92	48674.7	4.92	36671.9	4.92	24858.1	4.92	22721.4	4.92	8935.72	4.92	31151.2	4.92	25844.3	4.92	15785.2	4.92	10266.1	4.92	9358.94	14.76	61009.9	14.76	8962.76	14.76	2384.25	14.76	36344.1	14.76	6692.86	14.76	9258.77
4.98	14239.6	4.98	12832	4.98	49363.8	4.98	37242.8	4.98	25253.1	4.98	23096.7	4.98	9161.12	4.98	31388	4.98	26325.9	4.98	15829	4.98	10427.1	4.98	9442.45	14.94	61097	14.94	8495.19	14.94	2382.76	14.94	36635.5	14.94	6751.26	14.94	8904.03
5.04	14415.1	5.04	12902.3	5.04	50043.7	5.04	37807.9	5.04	25628.3	5.04	23451.5	5.04	9379.27	5.04	31600.7	5.04	26802	5.04	15867.7	5.04	10577.1	5.04	9516.61	15.12	61167.7	15.12	8047.98	15.12	2399.57	15.12	36919.3	15.12	6834.12	15.12	8552.44
5.1	14584.9	5.1	12960.3	5.1	50716.8	5.1	38368.6	5.1	25982.8	5.1	23785	5.1	9588.71	5.1	31791.9	5.1	27271.9	5.1	15903.3	5.1	10715.1	5.1	9582.25	15.3	61225.7	15.3	7623.19	15.3	2434.65	15.3	37195.9	15.3	6940.69	15.3	8207.31
5.16	14749.7	5.16	13007.2	5.16	51385.2	5.16	38925.6	5.16	26316.4	5.16	24096.2	5.16	9788.55	5.16	31963.9	5.16	27735	5.16	15938.7	5.16	10840.5	5.16	9640.32	15.48	61275	15.48	7222.76	15.48	2487.99	15.48	37466.8	15.48	7070.13	15.48	7871.97
5.22	14910.5	5.22	13044.1	5.22	52051.8	5.22	39480.4	5.22	26628.6	5.22	24384.6	5.22	9977.82	5.22	32119.4	5.22	28190.9	5.22	15976.4	5.22	10953.7	5.22	9691.81	15.66	61319.7	15.66	6848.48	15.66	2559.42	15.66	37731.8	15.66	7221.51	15.66	7549.76
5.28	15068.2	5.28	13072.5	5.28	52720.6	5.28	40033.1	5.28	26919.7	5.28	24649.8	5.28	10155.8	5.28	32262	5.28	28638.6	5.28	16018.7	5.28	11054.2	5.28	9737.87	15.84	61364.3	15.84	6501.98	15.84	2648.67	15.84	37990.5	15.84	7393.81	15.84	7243.94
5.34	15223.9	5.34	13093.9	5.34	53394.6	5.34	40586	5.34	27189.6	5.34	24891.5	5.34	10321.9	5.34	32393.2	5.34	29078.1	5.34	16067.8	5.34	11141.6	5.34	9779.66	16.02	61413.2	16.02	6184.63	16.02	2755.4	16.02	38243.6	16.02	7585.77	16.02	6957.65
5.4	15378.5	5.4	13109.9	5.4	54076.5	5.4	41139.5	5.4	27438.2	5.4	25109.9	5.4	10475.8	5.4	32515.9	5.4	29509.2	5.4	16126.4	5.4	11216	5.4	9818.35	16.2	61470	16.2	5897.74	16.2	2879.14	16.2	38492	16.2	7796.15	16.2	6693.92
5.46	15533	5.46	13122.1	5.46	54769	5.46	41694.7	5.46	27664.8	5.46	25306	5.46	10617.6	5.46	32633.2	5.46	29931.6	5.46	16197.2	5.46	11277.9	5.46	9855.15	16.38	61538.7	16.38	5642.33	16.38	3019.32	16.38	38736.9	16.38	8023.55	16.38	6455.6
5.52	15688.2	5.52	13131.9	5.52	55474.7	5.52	42251.9	5.52	27868.9	5.52	25480.5	5.52	10747.3	5.52	32748	5.52	30345.2	5.52	16282	5.52	11327.4	5.52	9891.21	16.56	61623.4	16.56	5419.24	16.56	3175.27	16.56	38979.5	16.56	8266.47	16.56	6245.19
5.58	15845	5.58	13141	5.58	56195.6	5.58	42812.9	5.58	28051.2	5.58	25634.6	5.58	10865.5	5.58	32863.7	5.58	30749.6	5.58	16382.1	5.58	11365.1	5.58	9927.72	16.74	61727.6	16.74	5229.26	16.74	3346.17	16.74	39220.8	16.74	8523.35	16.74	6065.04
5.64	16004.5	5.64	13150.9	5.64	56934.2	5.64	43377.5	5.64	28213.6	5.64	25769.7	5.64	10972.3	5.64	32983.9	5.64	31145	5.64	16499.1	5.64	11390.6	5.64	9965.85	16.92	61854.7	16.92	5072.91	16.92	3531.14	16.92	39461	16.92	8792.58	16.92	5917.07
5.7	16167.7	5.7	13163.2	5.7	57691.7	5.7	43946.2	5.7	28357.2	5.7	25887	5.7	11068	5.7	33112.4	5.7	31531.1	5.7	16634.4	5.7	11404.5	5.7	10006.8	17.1	62007.5	17.1	4950.53	17.1	3729.22	17.1	39700.4	17.1	9072.54	17.1	5802.85
5.76	16335.3	5.76	13179.6	5.76	58470.4	5.76	44520.1	5.76	28483.1	5.76	25987.5	5.76	11152.6	5.76	33251.6	5.76	31908.3	5.76	16789.8	5.76	11407.5	5.76	10051.5	17.28	62187.3	17.28	4862.3	17.28	3939.3	17.28	39939	17.28	9361.62	17.28	5723.54
5.82	16508.2	5.82	13201.4	5.82	59271.1	5.82	45099.2	5.82	28592.6	5.82	26072.4	5.82	11226.5	5.82	33404.8	5.82	32277	5.82	16966.1	5.82	11400	5.82	10101.3	17.46	62395	17.46	4808.37	17.46	4160.26	17.46	40177.8	17.46	9658.12	17.46	5679.87
5.88	16687.1	5.88	13230.1	5.88	60092.7	5.88	45685.1	5.88	28686.7	5.88	26143.1	5.88	11289.8	5.88	33574.5	5.88	32638	5.88	17163.7	5.88	11382.9	5.88	10156.9	17.64	62630.2	17.64	4788.77	17.64	4390.89	17.64	40417.7	17.64	9960.33	17.64	5672.15
5.94	16872.6	5.94	13267.1	5.94	60935	5.94	46276.4	5.94	28766.7	5.94	26201.5	5.94	11342.7	5.94	33763.2	5.94	32991.8	5.94	17382.7	5.94	11357.2	5.94	10219.2	17.82	62892.5	17.82	4803.45	17.82	4629.97	17.82	40658.9	17.82	10266.6	17.82	5700.28
6	17065.2	6	13313.3	6	61797.2	6	46874	6	28834.7	6	26249.1	6	11385.5	6	33972.1	6	33339.4	6	17622.4	6	11324	6	10289	18	63181.9	18	4852.2	18	4876.17	18	40901.9	18	10575.3	18	5763.71
6.06	17265.3	6.06	13370	6.06	62678.6	6.06	47477.8	6.06	28893.2	6.06	26287.7	6.06	11418.2	6.06	34202.9	6.06	33682	6.06	17881.8	6.06	11284.3	6.06	10367.1	18.18	63497.2	18.18	4934.92	18.18	5128.22	18.18	41147.2	18.18	10884.7	18.18	5861.52
6.12	17473.3	6.12	13437.9	6.12	63578.1	6.12	48089.8	6.12	28944.4	6.12	26318.8	6.12	11441.2	6.12	34456.6	6.12	34020.6	6.12	18160	6.12	11239.3	6.12	10453.8	18.36	63836.6	18.36	5051.23	18.36	5384.81	18.36	41395	18.36	11193.4	18.36	5992.57
6.18	17689	6.18	13517.8	6.18	64494.3	6.18	48708.8	6.18	28990.6	6.18	26343.9	6.18	11454.9	6.18	34733.7	6.18	34356.7	6.18	18456	6.18	11190.5	6.18	10549.6	18.54	64197.6	18.54	5200.85	18.54	5644.59	18.54	41645.8	18.54	11499.8	18.54	6155.3
6.24	17912.5	6.24	13610.1	6.24	65425.6	6.24	49335.6	6.24	29033.1	6.24	26364.6	6.24	11459.9	6.24	35033.8	6.24	34691.6	6.24	18768	6.24	11139.7	6.24	10654.6	18.72	64578	18.72	5383.3	18.72	5906.22	18.72	41901.6	18.72	11802.4	18.72	6347.95
6.3	18143.4	6.3	13715	6.3	66370.8	6.3	49970.8	6.3	29073.7	6.3	26382.8	6.3	11457.3	6.3	35356.4	6.3	35026.4	6.3	19094.4	6.3	11088.5	6.3	10769	18.9	64975.9	18.9	5598.05	18.9	6168.35	18.9	42163.5	18.9	12099.8	18.9	6568.49
6.36	18381.5	6.36	13832.6	6.36	67329.6	6.36	50615.3	6.36	29113.7	6.36	26400.8	6.36	11448	6.36	35701.7	6.36	35362.4	6.36	19432.7	6.36	11038.2	6.36	10892.6	19.08	65388.6	19.08	5844.43	19.08	6429.67	19.08	42431.9	19.08	12390.5	19.08	6814.67
6.42	18626.3	6.42	13962.6	6.42	68299.8	6.42	51267.8	6.42	29154.8	6.42	26420.8	6.42	11433.3	6.42	36068.1	6.42	35700.7	6.42	19780.3	6.42	10990.8	6.42	11025.1	19.26	65814.2	19.26	6121.7	19.26	6688.81	19.26	42706.6	19.26	12673.1	19.26	7084.11
6.48	18877.1	6.48	14104.6	6.48	69279.6	6.48	51930.4	6.48	29198.7	6.48	26444.8	6.48	11414.1	6.48	36453.5	6.48	36042.7	6.48	20135.1	6.48	10947.8	6.48	11166.1	19.44	66250.5	19.44	6429.13	19.44	6944.42	19.44	42987.5	19.44	12946.4	19.44	7374.28
6.54	19133.4	6.54	14258.2	6.54	70266.8	6.54	52603.3	6.54	29248.5	6.54	26475.1	6.54	11391.7	6.54	36854.5	6.54	36389.5	6.54	20494.6	6.54	10911.2	6.54	11315.1	19.62	66694.6	19.62	6765.8	19.62	7195.23	19.62	43274.8	19.62	13209.2	19.62	7682.51
6.6	19394.1	6.6	14422.5	6.6	71259.2	6.6	53285.7	6.6	29305.8	6.6	26513.2	6.6	11367.4	6.6	37269.8	6.6	36741.9	6.6	20855.9	6.6	10881.9	6.6	11471.5	19.8	67143.5	19.8	7130.62	19.8	7439.99	19.8	43568.6	19.8	13460.1	19.8	8006.04
6.66	19658.6	6.66	14596.7	6.66	72254.1	6.66	53978.2	6.66	29372.5	6.66	26560.4	6.66	11342.2	6.66	37696.2	6.66	37100.5	6.66	21216.6	6.66	10861	6.66	11634.4	19.98	67594.4	19.98	7522.3	19.98	7677.4	19.98	43868.4	19.98	13698.3	19.98	8342.03
6.72	19926	6.72	14779.6	6.72	73248.7	6.72	54679.4	6.72	29449.7	6.72	26618.3	6.72	11317.4	6.72	38130.8	6.72	37465.7	6.72	21573.7	6.72	10849.5	6.72	11802.9	20.16	68044.2	20.16	7939.44	20.16	7906.31	20.16	44174.4	20.16	13922.5	20.16	8687.47
6.78	20195.5	6.78	14970.3	6.78	74240.2	6.78	55389.2	6.78	29538.1	6.78	26688.3	6.78	11294	6.78	38570.5	6.78	37837.5	6.78	21924.6	6.78	10848.3	6.78	11976.2	20.34	68490.6	20.34	8380.23	20.34	8125.65	20.34	44486.4	20.34	14132.1	20.34	9039.48
6.84	20466.3	6.84	15167.3	6.84	75226.2	6.84	56107.5	6.84	29639.9	6.84	26771.3	6.84	11272.6	6.84	39012.3	6.84	38216.4	6.84	22266.7	6.84	10858.6	6.84	12153.3	20.52	68930.1	20.52	8842.89	20.52	8334.34	20.52	44803.7	20.52	14326.2	20.52	9395.12
6.9	20737.6	6.9	15369.5	6.9	76204	6.9	56834.1	6.9	29757.2	6.9	26867.8	6.9	11253.6	6.9	39453	6.9	38602.9	6.9	22597.6	6.9	10881.3	6.9	12333.1	20.7	69359.7	20.7	9325.53	20.7	8531.34	20.7	45126	20.7	14504.2	20.7	9751.49
6.96	21008.5	6.96	15575.4	6.96	77168.6	6.96	57566.8	6.96	29892.3	6.96	26978.1	6.96	11237.6	6.96	39888.5	6.96	38997.3	6.96	22914.7	6.96	10917.5	6.96	12514.5	20.88	69776.5	20.88	9826.1	20.88	8715.69	20.88	45453.3	20.88	14665.8	20.88	10105.8
7.02	21278.3	7.02	15783.7	7.02	78117.5	7.02	58306.1	7.02	30047.5	7.02	27102.2	7.02	11224.8	7.02	40315.5	7.02	39399.7	7.02	23215.8	7.02	10967.1	7.02	12696.6	21.06	70177.7	21.06	10342.4	21.06	8886.58	21.06	45785.5	21.06	14810.6	21.06	10455.5
7.08	21546.2	7.08	15992.9	7.08	79048.4	7.08	59049.6	7.08	30225.4	7.08	27239.7	7.08	11215.5	7.08	40730.6	7.08	39810.1	7.08	23498.7	7.08	11030.9	7.08	12878.1	21.24	70560.2	21.24	10872.2	21.24	9043.25	21.24	46122.9	21.24	14938.5	21.24	10798.1
7.14	21811.7	7.14	16201.5	7.14	79959.8	7.14	59797.1	7.14	30426.4	7.14	27390.3	7.14	11210.2	7.14	41131.6	7.14	40228.3	7.14	23761.2	7.14	11108.9	7.14	13058.2	21.42	70921.7	21.42	11413.3	21.42	9185.07	21.42	46465.5	21.42	15049.5	21.42	11131.4
7.2	22074.1	7.2	16408.3	7.2	80850.4	7.2	60549	7.2	30651.3	7.2	27554	7.2	11209.1	7.2	41515.2	7.2	40654.2	7.2	24002.4	7.2	11201.6	7.2	13235.6	21.6	71260.7	21.6	11963.2	21.6	9311.46	21.6	46813.5	21.6	15143.8	21.6	11453.5
7.26	22332.9	7.26	16611.8	7.26	81719.5	7.26	61303.5	7.26	30901.1	7.26	27729.9	7.26	11212.5	7.26	41879.7	7.26	41087.7	7.26	24221.7	7.26	11309.5	7.26	13409.4	21.78	71575.6	21.78	12519.7	21.78	9421.98	21.78	47167.7	21.78	15221.7	21.78	11762.8
7.32	22587.5	7.32	16810.7	7.32	82567.1	7.32	62059	7.32	31176.6	7.32	27917	7.32	11220.5	7.32	42222.9	7.32	41528.1	7.32	24419.1	7.32	11433	7.32	13578.8	21.96	71865.6	21.96	13080.5	21.96	9516.29	21.96	47527.9	21.96	15283.6	21.96	12058
7.38	22837.5	7.38	17003.8	7.38	83392.8	7.38	62814.5	7.38	31478.2	7.38	28114.3	7.38	11233.2	7.38	42542.7	7.38	41975.2	7.38	24594.9	7.38	11571.7	7.38	13742.7	22.14	72129.4	22.14	13643.6	22.14	9594.1	22.14	47894.8	22.14	15330	22.14	12338.2
7.44	23082.5	7.44	17189.7	7.44	84195.5	7.44	63569.2	7.44	31804.9	7.44	28320.5	7.44	11251.3	7.44	42836.5	7.44	42428.9	7.44	24749.4	7.44	11725.5	7.44	13900.3	22.32	72367.3	22.32	14206.8	22.32	9655.21	22.32	48268.3	22.32	15361.5	22.32	12602.7
7.5	23322.2	7.5	17367.5	7.5	84975.3	7.5	64322.1	7.5	32155.5	7.5	28534.6	7.5	11275.1	7.5	43102.6	7.5	42888.9	7.5	24883.4	7.5	11893.9	7.5	14051	22.5	72578.8	22.5	14768.1	22.5	9699.52	22.5	48648.7	22.5	15378.8	22.5	12851.8
7.56	23556.4	7.56	17536.1	7.56	85733.3	7.56	65071.9	7.56	32528.7	7.56	28755.7	7.56	11305	7.56	43340.2	7.56	43354.8	7.56	24997.6	7.56	12075.9	7.56	14194	22.68	72765	22.68	15325.4	22.68	9727.04	22.68	49036.3	22.68	15382.4	22.68	13085.4
7.62	23785.1	7.62	17694.7	7.62	86470.4	7.62	65818	7.62	32922.3	7.62	28981.9	7.62	11341	7.62	43548.8	7.62	43826.1	7.62	25093.7	7.62	12270.7	7.62	14329	22.86	72927.6	22.86	15876.9	22.86	9737.83	22.86	49431.1	22.86	15373.2	22.86	13303.5
7.68	24008.1	7.68	17842.6	7.68	87187.1	7.68	66560.2	7.68	33334.5	7.68	29211.8	7.68	11383.5	7.68	43727.7	7.68	44302.5	7.68	25173.1	7.68	12477.4	7.68	14455.6	23.04	73068.4	23.04	16420.4	23.04	9732.02	23.04	49833.4	23.04	15351.8	23.04	13506.7
7.74	24225.7	7.74	17979.1	7.74	87884.3	7.74	67297.1	7.74	33764.5	7.74	29443.7	7.74	11432.1	7.74	43878.2	7.74	44783.5	7.74	25238	7.74	12694.5	7.74	14573.3	23.22	73189.2	23.22	16954.1	23.22	9709.79	23.22	50243.4	23.22	15319.1	23.22	13695.3
7.8	24437.9	7.8	18104	7.8	88562.8	7.8	68028.8	7.8	34208.9	7.8	29675.3	7.8	11486.5	7.8	44000.9	7.8	45268.3	7.8	25290.1	7.8	12920.7	7.8	14682.2	23.4	73292.2	23.4	17476	23.4	9671.45	23.4	50660.9	23.4	15275.9	23.4	13870
7.86	24645.2	7.86	18216.8	7.86	89222.7	7.86	68755.5	7.86	34663.7	7.86	29905.4	7.86	11546.4	7.86	44095.8	7.86	45756.2	7.86	25330.9	7.86	13153.9	7.86	14782.2	23.58	73380.1	23.58	17984.4	23.58	9617.35	23.58	51085.5	23.58	15223.1	23.58	14031.7
7.92	24847.9	7.92	18317.6	7.92	89865.7	7.92	69477.5	7.92	35126.4	7.92	30132.3	7.92	11611.8	7.92	44163.7	7.92	46247.2	7.92	25362	7.92	13392.6	7.92	14873.4	23.76	73455.3	23.76	18477.2	23.76	9547.92	23.76	51517	23.76	15161.5	23.76	14181.4
7.98	25046.6	7.98	18406.5	7.98	90493.8	7.98	70194.6	7.98	35594.9	7.98	30353.7	7.98	11682.4	7.98	44206	7.98	46740.8	7.98	25385.7	7.98	13635.4	7.98	14956	23.94	73520.7	23.94	18952.6	23.94	9463.63	23.94	51955	23.94	15092.1	23.94	14320.2
8.04	25241.7	8.04	18483.9	8.04	91109.7	8.04	70906	8.04	36065.4	8.04	30567.6	8.04	11757.7	8.04	44225.1	8.04	47236.3	8.04	25403.8	8.04	13880.1	8.04	15030.5	24.12	73578.4	24.12	19408.7	24.12	9365.09	24.12	52399.6	24.12	15015.9	24.12	14449
8.1	25433.9	8.1	18550.3	8.1	91715.3	8.1	71611.5	8.1	36535.8	8.1	30772.1	8.1	11836.9	8.1	44222.9	8.1	47732.4	8.1	25418.5	8.1	14124.4	8.1	15097.3	24.3	73631.4	24.3	19843.7	24.3	9252.96	24.3	52850.4	24.3	14934	24.3	14568.9
8.16	25623.8	8.16	18606.3	8.16	92313.1	8.16	72312.3	8.16	37004.5	8.16	30965.2	8.16	11919.6	8.16	44201.3	8.16	48228	8.16	25431.5	8.16	14366.7	8.16	15157.1	24.48	73681.8	24.48	20255.7	24.48	9128.01	24.48	53307.3	24.48	14847.4	24.48	14681.2
8.22	25812.4	8.22	18652.7	8.22	92904.9	8.22	73008.8	8.22	37471.1	8.22	31145.7	8.22	12005.3	8.22	44162.9	8.22	48722.6	8.22	25445	8.22	14605.1	8.22	15210.5	24.66	73731.7	24.66	20643.4	24.66	8991.02	24.66	53770.1	24.66	14757.2	24.66	14787
8.28	26000.3	8.28	18690.5	8.28	93492.7	8.28	73701.1	8.28	37932.6	8.28	31312.5	8.28	12093.3	8.28	44111.4	8.28	49215.3	8.28	25460.6	8.28	14837.9	8.28	15258.2	24.84	73783	24.84	21004.9	24.84	8842.96	24.84	54238.4	24.84	14664.5	24.84	14887.6
8.34	26188.4	8.34	18720.7	8.34	94078.2	8.34	74389.1	8.34	38385.8	8.34	31463.9	8.34	12183.7	8.34	44048.6	8.34	49705	8.34	25480.1	8.34	15063.6	8.34	15301	25.02	73838.3	25.02	21339	25.02	8684.88	25.02	54711.8	25.02	14570.3	25.02	14984.1
8.4	26377.4	8.4	18744.6	8.4	94662.8	8.4	75072.7	8.4	38829	8.4	31599.1	8.4	12276.3	8.4	43977.4	8.4	50191.1	8.4	25505.2	8.4	15281	8.4	15340	25.2	73899.6	25.2	21644.4	25.2	8517.88	25.2	55190.1	25.2	14475.7	25.2	15077.8
8.46	26568.2	8.46	18763.5	8.46	95249.8	8.46	75752.8	8.46	39261.6	8.46	31716.6	8.46	12370.8	8.46	43901.1	8.46	50673.1	8.46	25537.8	8.46	15488.9	8.46	15375.9	25.38	73969.1	25.38	21920.2	25.38	8343.11	25.38	55673.3	25.38	14381.6	25.38	15169.7
8.52	26761.4	8.52	18778.7	8.52	95840.1	8.52	76430.9	8.52	39682.4	8.52	31815.2	8.52	12466.8	8.52	43822.9	8.52	51151	8.52	25579.2	8.52	15686.3	8.52	15409.8	25.56	74048.2	25.56	22165.4	25.56	8161.77	25.56	56161.2	25.56	14288.9	25.56	15260.6
8.58	26957.9	8.58	18791.5	8.58	96435.3	8.58	77109.9	8.58	40090.3	8.58	31894.5	8.58	12563.7	8.58	43746.2	8.58	51624.2	8.58	25630.5	8.58	15871.8	8.58	15442.5	25.74	74138.2	25.74	22379.3	25.74	7975.09	25.74	56654	25.74	14198.3	25.74	15351.3
8.64	27158.5	8.64	18803.4	8.64	97036.3	8.64	77791.8	8.64	40485	8.64	31954.3	8.64	12661.4	8.64	43674.5	8.64	52091.6	8.64	25692.8	8.64	16044.8	8.64	15475.2	25.92	74239.9	25.92	22561.3	25.92	7784.34	25.92	57151	25.92	14110.6	25.92	15442.4
8.7	27363.8	8.7	18815.7	8.7	97643.8	8.7	78477.2	8.7	40865	8.7	31994.1	8.7	12759.9	8.7	43610.9	8.7	52552.7	8.7	25766.8	8.7	16204.8	8.7	15508.6	26.1	74354.3	26.1	22711.3	26.1	7590.74	26.1	57651.6	26.1	14026.4	26.1	15534.3
8.76	27574.4	8.76	18829.9	8.76	98257.6	8.76	79167.1	8.76	41228.5	8.76	32013.9	8.76	12859.1	8.76	43557.7	8.76	53006.3	8.76	25853.5	8.76	16351.3	8.76	15543.7	26.28	74481.3	26.28	22828.9	26.28	7395.54	26.28	58155.5	26.28	13946.3	26.28	15627.1
8.82	27790.8	8.82	18847.6	8.82	98877.1	8.82	79862.7	8.82	41573.4	8.82	32012.6	8.82	12959.1	8.82	43516.9	8.82	53451.4	8.82	25953.1	8.82	16484.2	8.82	15581.5	26.46	74619.6	26.46	22914.2	26.46	7200.05	26.46	58662.2	26.46	13870.4	26.46	15721
8.88	28013.4	8.88	18869.9	8.88	99502.7	8.88	80564.7	8.88	41899.7	8.88	31990	8.88	13059.8	8.88	43490.8	8.88	53886.7	8.88	26066	8.88	16603.1	8.88	15622.9	26.64	74769.2	26.64	22967.4	26.64	7005.51	26.64	59171.4	26.64	13799.2	26.64	15815.5
8.94	28242.5	8.94	18898.3	8.94	100135	8.94	81273.1	8.94	42206.8	8.94	31946.4	8.94	13161	8.94	43481.3	8.94	54311.9	8.94	26191.9	8.94	16707.7	8.94	15668.6	26.82	74929.3	26.82	22988.7	26.82	6813.1	26.82	59682.8	26.82	13733	26.82	15910.3
9	28478.6	9	18934	9	100774	9	81988.6	9	42493.2	9	31881.6	9	13262.4	9	43490	9	54726.7	9	26330.6	9	16797.9	9	15719.3	27	75097.7	27	22978.3	27	6624.02	27	60196.3	27	13672	27	16004.8
9.06	28721.8	9.06	18978.2	9.06	101420	9.06	82710.6	9.06	42758.3	9.06	31796.4	9.06	13364.5	9.06	43519.6	9.06	55131.4	9.06	26481.4	9.06	16874.1	9.06	15775.6	27.18	75272.1	27.18	22936.4	27.18	6439.4	27.18	60711.3	27.18	13616.3	27.18	16098
9.12	28972.2	9.12	19031.8	9.12	102072	9.12	83438.7	9.12	43001.7	9.12	31691.5	9.12	13467.4	9.12	43571	9.12	55525.4	9.12	26643.8	9.12	16936.6	9.12	15838.2	27.36	75450.3	27.36	22863.7	27.36	6260.35	27.36	61227.8	27.36	13566.1	27.36	16189.1
9.18	29229.9	9.18	19095.8	9.18	102730	9.18	84170.2	9.18	43222.4	9.18	31567.4	9.18	13571.7	9.18	43644.9	9.18	55908.3	9.18	26816.6	9.18	16985.7	9.18	15907.6	27.54	75631	27.54	22760.6	27.54	6088.01	27.54	61745.1	27.54	13521.6	27.54	16276.9
9.24	29494.6	9.24	19171	9.24	103391	9.24	84904.7	9.24	43420.6	9.24	31424.3	9.24	13677.3	9.24	43741.1	9.24	56279.9	9.24	26998.6	9.24	17022.4	9.24	15984	27.72	75811.8	27.72	22628	27.72	5923.43	27.72	62263.6	27.72	13482.8	27.72	16360.4
9.3	29765.9	9.3	19258	9.3	104057	9.3	85642.5	9.3	43595.9	9.3	31263.9	9.3	13784.4	9.3	43859.6	9.3	56640.3	9.3	27188.3	9.3	17047.6	9.3	16067.8	27.9	75989.3	27.9	22466.6	27.9	5767.68	27.9	62783.2	27.9	13449.9	27.9	16438.2
9.36	30043.8	9.36	19357.3	9.36	104726	9.36	86382.8	9.36	43749.6	9.36	31086.7	9.36	13892.9	9.36	43999.7	9.36	56989.3	9.36	27384.3	9.36	17062.2	9.36	16159.1	28.08	76161.4	28.08	22277.3	28.08	5621.76	28.08	63303.4	28.08	13422.8	28.08	16509.1
9.42	30327.6	9.42	19469.1	9.42	105398	9.42	87124.1	9.42	43880.8	9.42	30894.8	9.42	14002.7	9.42	44160.9	9.42	57327.4	9.42	27584.7	9.42	17067.4	9.42	16257.8	28.26	76326.5	28.26	22060.9	28.26	5486.63	28.26	63824.3	28.26	13401.8	28.26	16571.7
9.48	30616.9	9.48	19593.3	9.48	106073	9.48	87865.9	9.48	43991.1	9.48	30689	9.48	14113.8	9.48	44342.5	9.48	57655.3	9.48	27788	9.48	17064.6	9.48	16363.8	28.44	76481.1	28.44	21818	28.44	5363.15	28.44	64345.7	28.44	13386.9	28.44	16624.6
9.54	30910.9	9.54	19729.9	9.54	106749	9.54	88608.2	9.54	44082.7	9.54	30471.8	9.54	14226.7	9.54	44543.6	9.54	57973.5	9.54	27992.5	9.54	17055.7	9.54	16477	28.62	76621.4	28.62	21549.9	28.62	5252.11	28.62	64867.4	28.62	13377.8	28.62	16666.4
9.6	31208.8	9.6	19878.6	9.6	107423	9.6	89350	9.6	44159.7	9.6	30245.1	9.6	14342	9.6	44763	9.6	58282.1	9.6	28196.4	9.6	17042	9.6	16597	28.8	76744.6	28.8	21257.9	28.8	5154.24	28.8	65388.9	28.8	13374.5	28.8	16695.8
9.66	31509.8	9.66	20039	9.66	108094	9.66	90090.6	9.66	44224.6	9.66	30011.1	9.66	14459.6	9.66	44997.8	9.66	58581	9.66	28397.9	9.66	17025	9.66	16723.3	28.98	76848.3	28.98	20943.1	28.98	5070.19	28.98	65910.3	28.98	13376.9	28.98	16711.5
9.72	31813.1	9.72	20210.3	9.72	108760	9.72	90828.9	9.72	44280.1	9.72	29771.5	9.72	14579.1	9.72	45247	9.72	58871	9.72	28595.4	9.72	17006.5	9.72	16855.3	29.16	76930.9	29.16	20606.7	29.16	5000.49	29.16	66431.4	29.16	13384.8	29.16	16712.2
9.78	32117.5	9.78	20392.2	9.78	109420	9.78	91564.4	9.78	44329.2	9.78	29528.4	9.78	14700.6	9.78	45508.3	9.78	59153.4	9.78	28787.4	9.78	16988.1	9.78	16992.6	29.34	76988.8	29.34	20250	29.34	4945.57	29.34	66952	29.34	13397.8	29.34	16696.9
9.84	32422.3	9.84	20583.6	9.84	110071	9.84	92296	9.84	44375.3	9.84	29284.9	9.84	14824.2	9.84	45779.1	9.84	59429.2	9.84	28972.5	9.84	16971	9.84	17134.3	29.52	77020.4	29.52	19874.5	29.52	4905.81	29.52	67471.8	29.52	13415.6	29.52	16664.5
9.9	32726.4	9.9	20783.7	9.9	110712	9.9	93021.6	9.9	44421.3	9.9	29042.7	9.9	14949.8	9.9	46058.1	9.9	59699.8	9.9	29149.4	9.9	16957	9.9	17279.8	29.7	77023.6	29.7	19481.5	29.7	4881.46	29.7	67990.5	29.7	13437.8	29.7	16614.1
9.96	33029	9.96	20991.3	9.96	111340	9.96	93740.2	9.96	44469.2	9.96	28804.5	9.96	15077.2	9.96	46343.2	9.96	59967	9.96	29317	9.96	16947.2	9.96	17428.2	29.88	76996.3	29.88	19072.7	29.88	4872.69	29.88	68508	29.88	13464.1	29.88	16545.2
10.02	33329.1	10.02	21205.3	10.02	111955	10.02	94450.8	10.02	44521.6	10.02	28572	10.02	15206.2	10.02	46632.7	10.02	60231.6	10.02	29474.3	10.02	16942.8	10.02	17578.7	30.06	76936.2	30.06	18649.8	30.06	4879.6	30.06	69024	30.06	13494	30.06	16457.3
10.08	33625.9	10.08	21424.6	10.08	112554	10.08	95152.5	10.08	44579.7	10.08	28346.9	10.08	15336.6	10.08	46924	10.08	60495.2	10.08	29620.4	10.08	16944.5	10.08	17730.4	30.24	76842.6	30.24	18214.6	30.24	4902.19	30.24	69538.4	30.24	13527	30.24	16350.2
10.14	33918.8	10.14	21647.7	10.14	113138	10.14	95843.3	10.14	44645.6	10.14	28131.3	10.14	15467.5	10.14	47213.6	10.14	60758.6	10.14	29754.7	10.14	16953	10.14	17882.5	30.42	76715	30.42	17768.9	30.42	4940.34	30.42	70051	30.42	13563.4	30.42	16224
10.2	34207	10.2	21873.5	10.2	113705	10.2	96521.4	10.2	44720	10.2	27926.9	10.2	15598.4	10.2	47499	10.2	61023.1	10.2	29876.8	10.2	16969	10.2	18034	30.6	76553.9	30.6	17314.8	30.6	4993.83	30.6	70562.1	30.6	13602.9	30.6	16079.2
10.26	34490.1	10.26	22100.6	10.26	114255	10.26	97186.8	10.26	44804.4	10.26	27735.4	10.26	15729.2	10.26	47777.9	10.26	61289.6	10.26	29986.3	10.26	16992.7	10.26	18184.2	30.78	76359.2	30.78	16854.4	30.78	5062.39	30.78	71071.6	30.78	13645.1	30.78	15916.4
10.32	34767.5	10.32	22327.7	10.32	114786	10.32	97839.4	10.32	44899.2	10.32	27557.7	10.32	15859.5	10.32	48048.2	10.32	61558.9	10.32	30083.1	10.32	17024.4	10.32	18332.1	30.96	76131.2	30.96	16390	30.96	5145.64	30.96	71579.9	30.96	13689.6	30.96	15736.5
10.38	35038.7	10.38	22553.2	10.38	115299	10.38	98478.9	10.38	45004.5	10.38	27394.7	10.38	15988.6	10.38	48308.3	10.38	61831.6	10.38	30167.2	10.38	17064.9	10.38	18477	31.14	75871.2	31.14	15923.5	31.14	5243.24	31.14	72087.1	31.14	13736.4	31.14	15540.5
10.44	35303.5	10.44	22775.7	10.44	115794	10.44	99104.4	10.44	45120.7	10.44	27247.2	10.44	16115.8	10.44	48556.1	10.44	62108.4	10.44	30238.8	10.44	17114.3	10.44	18617.9	31.32	75580.7	31.32	15457.2	31.32	5354.73	31.32	72593.7	31.32	13784.9	31.32	15329.9
10.5	35561.7	10.5	22994	10.5	116270	10.5	99718	10.5	45248.4	10.5	27115.2	10.5	16241	10.5	48789.4	10.5	62389.8	10.5	30298.6	10.5	17172.2	10.5	18754.2	31.5	75262.3	31.5	14993.1	31.5	5479.57	31.5	73099.7	31.5	13835	31.5	15106.3
10.56	35813	10.56	23206.8	10.56	116727	10.56	100319	10.56	45388.1	10.56	26999.1	10.56	16363.9	10.56	49007.8	10.56	62676.7	10.56	30346.9	10.56	17238.5	10.56	18885.1	31.68	74918.7	31.68	14533.3	31.68	5617.12	31.68	73605.5	31.68	13886.4	31.68	14871.6
10.62	36057.7	10.62	23412.9	10.62	117167	10.62	100909	10.62	45542.2	10.62	26899.3	10.62	16483.8	10.62	49210.5	10.62	62969.8	10.62	30384.4	10.62	17313.4	10.62	19010.1	31.86	74552.8	31.86	14079.7	31.86	5766.64	31.86	74111.1	31.86	13938.9	31.86	14627.6
10.68	36295.8	10.68	23611.2	10.68	117589	10.68	101489	10.68	45711.5	10.68	26815.9	10.68	16601	10.68	49397.3	10.68	63269.5	10.68	30412.1	10.68	17396.4	10.68	19128.6	32.04	74168	32.04	13634.2	32.04	5927.36	32.04	74616.7	32.04	13992	32.04	14376.5
10.74	36527.6	10.74	23800.9	10.74	117996	10.74	102061	10.74	45895.3	10.74	26748.4	10.74	16714.6	10.74	49568.4	10.74	63576.4	10.74	30430.9	10.74	17487	10.74	19240.4	32.22	73768	32.22	13198.6	32.22	6098.58	32.22	75122.6	32.22	14045.4	32.22	14120.4
10.8	36753.4	10.8	23981.2	10.8	118389	10.8	102628	10.8	46093	10.8	26695.5	10.8	16823.6	10.8	49723.6	10.8	63890.8	10.8	30442.2	10.8	17585.3	10.8	19345	32.4	73356.6	32.4	12774.7	32.4	6279.42	32.4	75628.3	32.4	14098.7	32.4	13861.9
10.86	36973.7	10.86	24151.4	10.86	118769	10.86	103190	10.86	46302.9	10.86	26656.7	10.86	16927.1	10.86	49863	10.86	64213	10.86	30447	10.86	17690.7	10.86	19442.3	32.58	72937.7	32.58	12363.9	32.58	6469.06	32.58	76133.9	32.58	14151.6	32.58	13603.2
10.92	37189.1	10.92	24310.9	10.92	119139	10.92	103747	10.92	46523	10.92	26630.5	10.92	17024.9	10.92	49986.9	10.92	64543.1	10.92	30446.9	10.92	17803.1	10.92	19532	32.76	72515.7	32.76	11967.7	32.76	6666.52	32.76	76639	32.76	14203.6	32.76	13347.1
10.98	37400.2	10.98	24459.3	10.98	119499	10.98	104303	10.98	46752.2	10.98	26615.4	10.98	17116.6	10.98	50095.4	10.98	64880.8	10.98	30443.2	10.98	17920.8	10.98	19614.3	32.94	72094.8	32.94	11587.7	32.94	6870.69	32.94	77143.4	32.94	14254.4	32.94	13096
11.04	37607.8	11.04	24596.6	11.04	119853	11.04	104859	11.04	46989.2	11.04	26610.5	11.04	17201.9	11.04	50190.3	11.04	65225.9	11.04	30437.7	11.04	18043.2	11.04	19689.2	33.12	71679.4	33.12	11225.1	33.12	7080.43	33.12	77647	33.12	14303.7	33.12	12852.6
11.1	37812.7	11.1	24722.8	11.1	120200	11.1	105416	11.1	47230.6	11.1	26615	11.1	17279.6	11.1	50273.1	11.1	65577.8	11.1	30431.6	11.1	18170	11.1	19757.1	33.3	71273.2	33.3	10881.1	33.3	7294.65	33.3	78149.8	33.3	14351.1	33.3	12619.7
11.16	38015.5	11.16	24838	11.16	120544	11.16	105976	11.16	47474.5	11.16	26627.1	11.16	17348.6	11.16	50345	11.16	65936.3	11.16	30426.6	11.16	18300.3	11.16	19818.2	33.48	70880.5	33.48	10556.9	33.48	7512.16	33.48	78651.8	33.48	14396.4	33.48	12399.8
11.22	38217.2	11.22	24942.5	11.22	120884	11.22	106539	11.22	47718.6	11.22	26645.8	11.22	17408.6	11.22	50407.4	11.22	66300.4	11.22	30424.2	11.22	18433.2	11.22	19872.9	33.66	70505.1	33.66	10253.9	33.66	7731.8	33.66	79152.9	33.66	14439.6	33.66	12195.4
11.28	38418.3	11.28	25036.7	11.28	121222	11.28	107103	11.28	47960.8	11.28	26669.8	11.28	17459	11.28	50462	11.28	66669.3	11.28	30425.9	11.28	18568.2	11.28	19921.8	33.84	70150.9	33.84	9973.09	33.84	7952.35	33.84	79653.3	33.84	14480.5	33.84	12009
11.34	38619.6	11.34	25121.3	11.34	121558	11.34	107669	11.34	48200.2	11.34	26696.6	11.34	17500.6	11.34	50511.4	11.34	67042.6	11.34	30433	11.34	18704.8	11.34	19965.4	34.02	69821.3	34.02	9715.54	34.02	8172.59	34.02	80152.9	34.02	14519.1	34.02	11842.8
11.4	38821.7	11.4	25197.1	11.4	121893	11.4	108237	11.4	48436.8	11.4	26724.7	11.4	17534.1	11.4	50557.5	11.4	67419.5	11.4	30446.8	11.4	18842.1	11.4	20004.3	34.2	69519.3	34.2	9482.24	34.2	8391.36	34.2	80651.8	34.2	14555.7	34.2	11698.8
11.46	39025.3	11.46	25264.7	11.46	122227	11.46	108806	11.46	48668.4	11.46	26752.4	11.46	17559.7	11.46	50603.2	11.46	67799.4	11.46	30469	11.46	18979.4	11.46	20039.3	34.38	69247.7	34.38	9274.14	34.38	8607.4	34.38	81149.7	34.38	14590.3	34.38	11578.9
11.52	39231.3	11.52	25325.3	11.52	122562	11.52	109377	11.52	48893.4	11.52	26779.5	11.52	17577.4	11.52	50650.8	11.52	68181.7	11.52	30500.5	11.52	19115.7	11.52	20071.2	34.56	69008.8	34.56	9092.18	34.56	8819.62	34.56	81646.6	34.56	14623.4	34.56	11484.6
11.58	39440.2	11.58	25379.8	11.58	122898	11.58	109949	11.58	49111	11.58	26805.1	11.58	17587.1	11.58	50703.4	11.58	68566.1	11.58	30542.2	11.58	19250.4	11.58	20100.7	34.74	68804.6	34.74	8937.15	34.74	9026.96	34.74	82142.7	34.74	14655.3	34.74	11417.1
11.64	39652.9	11.64	25429.3	11.64	123236	11.64	110524	11.64	49321.3	11.64	26826.6	11.64	17588.9	11.64	50763.6	11.64	68951.9	11.64	30594.8	11.64	19383	11.64	20128.6	34.92	68636.4	34.92	8809.67	34.92	9228.36	34.92	82637.7	34.92	14686.2	34.92	11377.2
11.7	39869.8	11.7	25475.1	11.7	123574	11.7	111101	11.7	49525.2	11.7	26843.1	11.7	17584.4	11.7	50833.5	11.7	69338.4	11.7	30658.8	11.7	19512.7	11.7	20155.7	35.1	68505.2	35.1	8710.5	35.1	9422.87	35.1	83131.9	35.1	14716.7	35.1	11365.5
11.76	40091.4	11.76	25518.5	11.76	123915	11.76	111681	11.76	49722.9	11.76	26853.5	11.76	17574.8	11.76	50915.9	11.76	69725	11.76	30734.6	11.76	19638.9	11.76	20182.8	35.28	68411.7	35.28	8640.14	35.28	9609.6	35.28	83625.4	35.28	14747	35.28	11382.3
11.82	40318.2	11.82	25560.6	11.82	124261	11.82	112266	11.82	49914.2	11.82	26856.1	11.82	17560.8	11.82	51012.2	11.82	70111.1	11.82	30822.6	11.82	19761.4	11.82	20210.8	35.46	68356.1	35.46	8598.96	35.46	9787.71	35.46	84118.4	35.46	14777.4	35.46	11427.7
11.88	40550.7	11.88	25602.8	11.88	124611	11.88	112857	11.88	50097.9	11.88	26850.1	11.88	17543.3	11.88	51124.1	11.88	70496.4	11.88	30922.5	11.88	19879.4	11.88	20240.4	35.64	68337.9	35.64	8587.2	35.64	9956.4	35.64	84611.3	35.64	14808.4	35.64	11501.1
11.94	40789.2	11.94	25646.2	11.94	124967	11.94	113455	11.94	50272.1	11.94	26834.6	11.94	17522.1	11.94	51253.2	11.94	70880.1	11.94	31034.2	11.94	19993.1	11.94	20272.3	35.82	68356.5	35.82	8604.78	35.82	10114.9	35.82	85104.4	35.82	14840.3	35.82	11602.3
12	41034.2	12	25692.3	12	125327	12	114063	12	50434.7	12	26808.6	12	17497.4	12	51401.4	12	71261.7	12	31157	12	20101.8	12	20307.2	36	68410.8	36	8651.43	36	10262.4	36	85598.1	36	14873.3	36	11730.4
12.06	41285.9	12.06	25742.1	12.06	125692	12.06	114679	12.06	50586.5	12.06	26771.5	12.06	17470.2	12.06	51569.8	12.06	71640	12.06	31289.8	12.06	20205.5	12.06	20345.8	36.18	68499.4	36.18	8726.92	36.18	10398.5	36.18	86093.2	36.18	14907.8	36.18	11884.4
12.12	41544.3	12.12	25797	12.12	126060	12.12	115306	12.12	50728.4	12.12	26723.2	12.12	17441.7	12.12	51759.4	12.12	72013.3	12.12	31431.8	12.12	20304.4	12.12	20388.6	36.36	68620.3	36.36	8830.74	36.36	10522.4	36.36	86590.4	36.36	14943.9	36.36	12063.2
12.18	41809.4	12.18	25858	12.18	126430	12.18	115942	12.18	50859.4	12.18	26663.4	12.18	17413.1	12.18	51971	12.18	72381.5	12.18	31581.7	12.18	20397.8	12.18	20436.2	36.54	68771.7	36.54	8962.23	36.54	10633.6	36.54	87090.4	36.54	14982	36.54	12265.4
12.24	42081.1	12.24	25926.2	12.24	126801	12.24	116585	12.24	50978.7	12.24	26591.9	12.24	17385.9	12.24	52205.3	12.24	72743.5	12.24	31738.6	12.24	20485.4	12.24	20489	36.72	68951.3	36.72	9120.74	36.72	10731.7	36.72	87593.9	36.72	15022.4	36.72	12489.4
12.3	42359.1	12.3	26002.3	12.3	127171	12.3	117235	12.3	51086.4	12.3	26507.3	12.3	17360.6	12.3	52462.4	12.3	73098.9	12.3	31901.1	12.3	20567.6	12.3	20547.3	36.9	69156.9	36.9	9305.29	36.9	10816.2	36.9	88101.3	36.9	15065.3	36.9	12733.6
12.36	42643.1	12.36	26087.2	12.36	127538	12.36	117891	12.36	51181.8	12.36	26408.9	12.36	17338.3	12.36	52741.7	12.36	73447.3	12.36	32067.7	12.36	20644.8	12.36	20611.4	37.08	69385.9	37.08	9514.92	37.08	10886.9	37.08	88613.5	37.08	15111.1	37.08	12995.9
12.42	42933	12.42	26181.4	12.42	127900	12.42	118551	12.42	51263.8	12.42	26296.2	12.42	17320	12.42	53042.6	12.42	73787.9	12.42	32237.1	12.42	20717.3	12.42	20681.4	37.26	69635.6	37.26	9748.6	37.26	10943.6	37.26	89131	37.26	15160.2	37.26	13274.4
12.48	43227.8	12.48	26285.5	12.48	128253	12.48	119215	12.48	51332.2	12.48	26169.2	12.48	17307.2	12.48	53365	12.48	74119.9	12.48	32408	12.48	20785.1	12.48	20757.4	37.44	69903.3	37.44	10005.2	37.44	10985.9	37.44	89653.9	37.44	15212.9	37.44	13566.7
12.54	43527	12.54	26399.6	12.54	128598	12.54	119882	12.54	51387.2	12.54	26028.2	12.54	17301	12.54	53708.6	12.54	74442.2	12.54	32579.1	12.54	20847.7	12.54	20839.4	37.62	70186.1	37.62	10283.7	37.62	11013.8	37.62	90182.7	37.62	15269.4	37.62	13870.6
12.6	43829.6	12.6	26524	12.6	128934	12.6	120549	12.6	51428.9	12.6	25874.2	12.6	17302.3	12.6	54072.7	12.6	74754.6	12.6	32749.2	12.6	20905.3	12.6	20927.2	37.8	70480.9	37.8	10582.9	37.8	11027.3	37.8	90718	37.8	15330.2	37.8	14183.6
12.66	44134.8	12.66	26658.5	12.66	129258	12.66	121215	12.66	51457.7	12.66	25708.3	12.66	17311.7	12.66	54456.2	12.66	75057.1	12.66	32917.4	12.66	20958.4	12.66	21020.7	37.98	70784.8	37.98	10901.5	37.98	11026.5	37.98	91260.3	37.98	15395.4	37.98	14503.3
12.72	44441.7	12.72	26803.1	12.72	129571	12.72	121879	12.72	51473.5	12.72	25530.2	12.72	17329.8	12.72	54856.7	12.72	75350.5	12.72	33082.7	12.72	21007.4	12.72	21119.4	38.16	71094.7	38.16	11238.5	38.16	11011.5	38.16	91809.3	38.16	15465.2	38.16	14827.4
12.78	44749.4	12.78	26957.3	12.78	129873	12.78	122542	12.78	51477.4	12.78	25340.9	12.78	17357.7	12.78	55274.7	12.78	75633.9	12.78	33244.5	12.78	21053	12.78	21223	38.34	71408.1	38.34	11592.7	38.34	10982.7	38.34	92364.9	38.34	15539.6	38.34	15153.3
12.84	45056.8	12.84	27120.8	12.84	130164	12.84	123202	12.84	51470.3	12.84	25140.8	12.84	17396	12.84	55707.9	12.84	75907.3	12.84	33402.1	12.84	21095.9	12.84	21331	38.52	71722.4	38.52	11962.9	38.52	10940.5	38.52	92927.6	38.52	15618.7	38.52	15478.9
12.9	45363.1	12.9	27293	12.9	130443	12.9	123861	12.9	51452.8	12.9	24930.7	12.9	17445.4	12.9	56154.5	12.9	76170.7	12.9	33554.7	12.9	21135.7	12.9	21443	38.7	72035.1	38.7	12347.8	38.7	10885.2	38.7	93497.8	38.7	15702.3	38.7	15801.8
12.96	45667.5	12.96	27473.2	12.96	130713	12.96	124516	12.96	51424.7	12.96	24712	12.96	17506.4	12.96	56612.4	12.96	76423.9	12.96	33702.1	12.96	21173	12.96	21558.3	38.88	72344.3	38.88	12746.1	38.88	10817.3	38.88	94075.8	38.88	15790.2	38.88	16120
13.02	45968.8	13.02	27660.8	13.02	130972	13.02	125168	13.02	51388.4	13.02	24486.5	13.02	17579.8	13.02	57080.2	13.02	76667.1	13.02	33843.5	13.02	21207.7	13.02	21676.5	39.06	72648.1	39.06	13156.3	39.06	10737.5	39.06	94661.3	39.06	15882.1	39.06	16431.6
13.08	46266.6	13.08	27854.9	13.08	131221	13.08	125817	13.08	51345	13.08	24255.4	13.08	17665.7	13.08	57555.5	13.08	76900.9	13.08	33978.2	13.08	21240.6	13.08	21796.8	39.24	72944.9	39.24	13577	39.24	10646.6	39.24	95254.8	39.24	15977.5	39.24	16734.9
13.14	46559.9	13.14	28054.7	13.14	131460	13.14	126463	13.14	51295.7	13.14	24021.6	13.14	17764.5	13.14	58035.5	13.14	77125.8	13.14	34105.7	13.14	21272.7	13.14	21918.6	39.42	73233.6	39.42	14006.9	39.42	10545.2	39.42	95856.8	39.42	16076	39.42	17028.4
13.2	46848.2	13.2	28259.4	13.2	131687	13.2	127105	13.2	51241.6	13.2	23786.7	13.2	17876.8	13.2	58516.8	13.2	77342.3	13.2	34225.4	13.2	21304.5	13.2	22041.3	39.6	73513.5	39.6	14444.4	39.6	10434.2	39.6	96467.3	39.6	16177.2	39.6	17310.9
13.26	47130.7	13.26	28467.8	13.26	131903	13.26	127743	13.26	51183.6	13.26	23551.6	13.26	18002.6	13.26	58998.6	13.26	77550.8	13.26	34336.9	13.26	21336	13.26	22164	39.78	73784.1	39.78	14887.9	39.78	10314.4	39.78	97086.4	39.78	16280.6	39.78	17581.3
13.32	47407	13.32	28679.1	13.32	132109	13.32	128375	13.32	51123.1	13.32	23318.6	13.32	18141.8	13.32	59479.7	13.32	77751.6	13.32	34439.9	13.32	21367.5	13.32	22286.3	39.96	74045.1	39.96	15335.7	39.96	10186.7	39.96	97715.1	39.96	16385.6	39.96	17838.6
13.38	47676.6	13.38	28892.2	13.38	132306	13.38	128999	13.38	51061.3	13.38	23089.5	13.38	18293.8	13.38	59956.1	13.38	77945.6	13.38	34534.3	13.38	21399.1	13.38	22407.5	40.14	74296.9	40.14	15785.9	40.14	10051.8	40.14	98353.6	40.14	16491.9	40.14	18082.3
13.44	47939	13.44	29106.1	13.44	132493	13.44	129616	13.44	50998.4	13.44	22866.5	13.44	18457.8	13.44	60426.1	13.44	78133.1	13.44	34620	13.44	21431	13.44	22526.8	40.32	74539.6	40.32	16236.7	40.32	9910.75	40.32	99002.2	40.32	16599	40.32	18311.9
13.5	48193.9	13.5	29319.6	13.5	132671	13.5	130224	13.5	50934.2	13.5	22654.1	13.5	18632.6	13.5	60888.6	13.5	78315.1	13.5	34697.2	13.5	21463.2	13.5	22643.8	40.5	74774	40.5	16686.3	40.5	9764.42	40.5	99660.9	40.5	16706.5	40.5	18527.1
13.56	48441.3	13.56	29531.6	13.56	132841	13.56	130824	13.56	50870.1	13.56	22454.3	13.56	18816.6	13.56	61342.3	13.56	78492.2	13.56	34766.5	13.56	21495.2	13.56	22757.7	40.68	75001	40.68	17132.9	40.68	9613.7	40.68	100330	40.68	16813.8	40.68	18727.9
13.62	48680.9	13.62	29740.8	13.62	133004	13.62	131414	13.62	50805.6	13.62	22269.1	13.62	19008.3	13.62	61785.7	13.62	78665.4	13.62	34828.6	13.62	21527.2	13.62	22868	40.86	75221.7	40.86	17574.7	40.86	9459.45	40.86	101010	40.86	16920.7	40.86	18914.4
13.68	48912.8	13.68	29946.1	13.68	133164	13.68	131993	13.68	50741.1	13.68	22100.3	13.68	19206.6	13.68	62218.6	13.68	78835.4	13.68	34884.4	13.68	21559.3	13.68	22974.1	41.04	75437.8	41.04	18009.8	41.04	9302.65	41.04	101701	41.04	17026.8	41.04	19086.8
13.74	49137.2	13.74	30146.4	13.74	133323	13.74	132563	13.74	50676.3	13.74	21948.1	13.74	19409.8	13.74	62640.6	13.74	79003.2	13.74	34934.4	13.74	21591.4	13.74	23075.7	41.22	75650.7	41.22	18436.4	41.22	9144.23	41.22	102403	41.22	17131.5	41.22	19245.7
13.8	49354.2	13.8	30340.7	13.8	133480	13.8	133124	13.8	50610.6	13.8	21814.5	13.8	19615.6	13.8	63052.2	13.8	79169.8	13.8	34979.8	13.8	21623.8	13.8	23172.3	41.4	75862.3	41.4	18853.1	41.4	8985.16	41.4	103117	41.4	17234.5	41.4	19391.5
13.86	49564.3	13.86	30527.8	13.86	133635	13.86	133678	13.86	50544.2	13.86	21700.9	13.86	19822.9	13.86	63451.6	13.86	79336.3	13.86	35021.4	13.86	21656.2	13.86	23263.5	41.58	76074.3	41.58	19258.3	41.58	8826.42	41.58	103842	41.58	17335.3	41.58	19525.1
13.92	49767.8	13.92	30707	13.92	133786	13.92	134228	13.92	50476.2	13.92	21608.5	13.92	20030.8	13.92	63838.4	13.92	79502.7	13.92	35059.9	13.92	21688.5	13.92	23349	41.76	76288.9	41.76	19650.6	41.76	8668.99	41.76	104577	41.76	17433.2	41.76	19647.3
13.98	49965.3	13.98	30877.4	13.98	133935	13.98	134776	13.98	50406	13.98	21537.7	13.98	20237.8	13.98	64212.8	13.98	79670.1	13.98	35096.3	13.98	21721.6	13.98	23428.7	41.94	76508	41.94	20028.9	41.94	8513.83	41.94	105323	41.94	17527.9	41.94	19759.2
14.04	50157.3	14.04	31038.5	14.04	134083	14.04	135322	14.04	50333.9	14.04	21489.1	14.04	20442.5	14.04	64575.4	14.04	79840.1	14.04	35131.3	14.04	21754.5	14.04	23502.4	42.12	76733.8	42.12	20391.9	42.12	8361.88	42.12	106080	42.12	17618.6	42.12	19861.7
14.1	50344.3	14.1	31189.6	14.1	134232	14.1	135867	14.1	50261.4	14.1	21461.7	14.1	20642.8	14.1	64926.5	14.1	80014.3	14.1	35165.7	14.1	21787.9	14.1	23570.2	42.3	76968.3	42.3	20738.5	42.3	8214.07	42.3	106846	42.3	17704.8	42.3	19956
14.16	50527	14.16	31330.5	14.16	134383	14.16	136414	14.16	50188	14.16	21456.4	14.16	20838.5	14.16	65266.7	14.16	80194.1	14.16	35200.1	14.16	21822	14.16	23632	42.48	77213.9	42.48	21067.7	42.48	8071.28	42.48	107622	42.48	17785.9	42.48	20043.4
14.22	50706	14.22	31460.9	14.22	134536	14.22	136965	14.22	50115	14.22	21473.8	14.22	21027.9	14.22	65596.6	14.22	80380.3	14.22	35234.6	14.22	21856.8	14.22	23688	42.66	77472.2	42.66	21378.7	42.66	7934.41	42.66	108407	42.66	17861.3	42.66	20124.9
14.28	50881.9	14.28	31580.9	14.28	134690	14.28	137521	14.28	50042.3	14.28	21513.8	14.28	21209	14.28	65916.9	14.28	80574	14.28	35270.1	14.28	21891.3	14.28	23738.4	42.84	77745.4	42.84	21670.8	42.84	7804.26	42.84	109202	42.84	17930.6	42.84	20201.8
14.34	51055.4	14.34	31690.6	14.34	134845	14.34	138083	14.34	49970.9	14.34	21575.3	14.34	21381.4	14.34	66227.8	14.34	80776.1	14.34	35307.1	14.34	21925.2	14.34	23783.5	43.02	78035.2	43.02	21943	43.02	7681.56	43.02	110005	43.02	17993.2	43.02	20275.1
14.4	51227.2	14.4	31790.3	14.4	135004	14.4	138654	14.4	49902	14.4	21657	14.4	21544.6	14.4	66531	14.4	80986.5	14.4	35346.1	14.4	21958.4	14.4	23823.7	43.2	78343.5	43.2	22194.7	43.2	7566.99	43.2	110817	43.2	18048.7	43.2	20346
14.46	51398.1	14.46	31880.5	14.46	135169	14.46	139232	14.46	49836.1	14.46	21758.1	14.46	21696.9	14.46	66828.7	14.46	81205.3	14.46	35387.6	14.46	21991.2	14.46	23859.4	43.38	78671.2	43.38	22425.2	43.38	7461.21	43.38	111637	43.38	18096.7	43.38	20415.2
14.52	51568.7	14.52	31961.6	14.52	135340	14.52	139818	14.52	49775.6	14.52	21876.7	14.52	21836.7	14.52	67123.1	14.52	81433.3	14.52	35432.2	14.52	22022.4	14.52	23891	43.56	79018.9	43.56	22633.8	43.56	7364.83	43.56	112465	43.56	18137	43.56	20483.5
14.58	51739.7	14.58	32034.1	14.58	135518	14.58	140412	14.58	49721.9	14.58	22012	14.58	21963.6	14.58	67415.9	14.58	81670.4	14.58	35480.3	14.58	22050.7	14.58	23919.1	43.74	79386.9	43.74	22819.9	43.74	7278.4	43.74	113302	43.74	18169.3	43.74	20551.4
14.64	51911.9	14.64	32098.9	14.64	135702	14.64	141013	14.64	49674.6	14.64	22163.3	14.64	22077.7	14.64	67708.7	14.64	81916.6	14.64	35532.4	14.64	22076.8	14.64	23944.1	43.92	79775.1	43.92	22982.8	43.92	7202.46	43.92	114147	43.92	18193.6	43.92	20619.4
14.7	52085.7	14.7	32156.5	14.7	135893	14.7	141623	14.7	49633.5	14.7	22328.3	14.7	22180	14.7	68003.1	14.7	82170.9	14.7	35588.8	14.7	22100.3	14.7	23966.6	44.1	80183	44.1	23122	44.1	7137.41	44.1	115001	44.1	18209.7	44.1	20687.6
14.76	52261.8	14.76	32207.8	14.76	136091	14.76	142242	14.76	49599.9	14.76	22505.4	14.76	22269.9	14.76	68300.9	14.76	82432.8	14.76	35650	14.76	22120.9	14.76	23987	44.28	80609.9	44.28	23237.2	44.28	7083.59	44.28	115863	44.28	18217.6	44.28	20756.1
14.82	52440.8	14.82	32253.8	14.82	136295	14.82	142871	14.82	49573.2	14.82	22691.8	14.82	22347.1	14.82	68604.2	14.82	82701.5	14.82	35716.2	14.82	22137.8	14.82	24006.1	44.46	81054.4	44.46	23327.7	44.46	7041.29	44.46	116733	44.46	18217.2	44.46	20824.7
14.88	52623.1	14.88	32295.4	14.88	136505	14.88	143509	14.88	49553.6	14.88	22886.5	14.88	22411.8	14.88	68914.7	14.88	82976.4	14.88	35787.3	14.88	22151.7	14.88	24024.3	44.64	81515.1	44.64	23393.3	44.64	7010.79	44.64	117612	44.64	18208.6	44.64	20893.2
14.94	52809.3	14.94	32333.7	14.94	136720	14.94	144155	14.94	49541.5	14.94	23090.1	14.94	22463.8	14.94	69234.8	14.94	83256.8	14.94	35863.7	14.94	22162.3	14.94	24042.3	44.82	81990.2	44.82	23433.7	44.82	6992.28	44.82	118499	44.82	18191.8	44.82	20960.9
15	52999.9	15	32369.8	15	136943	15	144807	15	49535.9	15	23301.5	15	22503.1	15	69564.5	15	83542.5	15	35945.4	15	22168.4	15	24060.6	45	82477.8	45	23448.9	45	6985.87	45	119396	45	18166.8	45	21027.3
15.06	53195.2	15.06	32404.7	15.06	137174	15.06	145466	15.06	49537.2	15.06	23518.7	15.06	22530.8	15.06	69905.2	15.06	83832.8	15.06	36032.2	15.06	22169.7	15.06	24079.9	45.18	82975.7	45.18	23438.7	45.18	6991.64	45.18	120300	45.18	18133.7	45.18	21091.8
15.12	53395.3	15.12	32439.8	15.12	137413	15.12	146133	15.12	49544.1	15.12	23740.2	15.12	22547.9	15.12	70257.7	15.12	84127.6	15.12	36124.3	15.12	22166.8	15.12	24100.6	45.36	83481.4	45.36	23403.4	45.36	7009.52	45.36	121211	45.36	18092.7	45.36	21153.3
15.18	53600.3	15.18	32476.1	15.18	137659	15.18	146806	15.18	49554.7	15.18	23964.8	15.18	22555.4	15.18	70622.4	15.18	84426.3	15.18	36221.8	15.18	22159.8	15.18	24123.3	45.54	83992.2	45.54	23343	45.54	7039.39	45.54	122130	45.54	18043.9	45.54	21210.8
15.24	53810.5	15.24	32514.9	15.24	137912	15.24	147486	15.24	49568	15.24	24190.7	15.24	22553.2	15.24	71000.6	15.24	84726.4	15.24	36324.9	15.24	22149.2	15.24	24148.6	45.72	84505.6	45.72	23258	45.72	7081.04	45.72	123056	45.72	17987.4	45.72	21263.4
15.3	54025.9	15.3	32557.2	15.3	138172	15.3	148174	15.3	49585	15.3	24416.9	15.3	22541.3	15.3	71392.8	15.3	85026.7	15.3	36433.4	15.3	22134.7	15.3	24176.9	45.9	85018.6	45.9	23148.9	45.9	7134.2	45.9	123987	45.9	17923.6	45.9	21310
15.36	54246.5	15.36	32604.3	15.36	138438	15.36	148866	15.36	49604.3	15.36	24641.8	15.36	22520.5	15.36	71798.7	15.36	85326.1	15.36	36547.1	15.36	22115.7	15.36	24208.7	46.08	85528	46.08	23016.5	46.08	7198.54	46.08	124924	46.08	17852.8	46.08	21349.2
15.42	54472.2	15.42	32657.1	15.42	138708	15.42	149564	15.42	49623.9	15.42	24864.2	15.42	22492	15.42	72217.9	15.42	85623.4	15.42	36665.3	15.42	22092.6	15.42	24244.4	46.26	86030.6	46.26	22861.5	46.26	7273.65	46.26	125865	46.26	17775.7	46.26	21379.8
15.48	54702.7	15.48	32716.5	15.48	138981	15.48	150267	15.48	49642.7	15.48	25082	15.48	22457.3	15.48	72649.7	15.48	85917	15.48	36787.9	15.48	22065.3	15.48	24284.1	46.44	86523.1	46.44	22685	46.44	7359.01	46.44	126811	46.44	17692.7	46.44	21400.7
15.54	54937.8	15.54	32783.2	15.54	139254	15.54	150975	15.54	49659.9	15.54	25292.9	15.54	22417.6	15.54	73093.8	15.54	86205.7	15.54	36914.1	15.54	22034.5	15.54	24328.1	46.62	87002.3	46.62	22487.8	46.62	7454.08	46.62	127760	46.62	17604.6	46.62	21410.8
15.6	55176.9	15.6	32857.8	15.6	139527	15.6	151689	15.6	49674.9	15.6	25494.4	15.6	22374.9	15.6	73548.7	15.6	86488.9	15.6	37043.2	15.6	22001.5	15.6	24376.6	46.8	87465.2	46.8	22271.2	46.8	7558.26	46.8	128713	46.8	17512.1	46.8	21408.7
15.66	55419.6	15.66	32940.8	15.66	139797	15.66	152407	15.66	49685.8	15.66	25685.4	15.66	22329.8	15.66	74011.9	15.66	86765.9	15.66	37174.9	15.66	21967.1	15.66	24429.6	46.98	87908.9	46.98	22036.2	46.98	7670.84	46.98	129668	46.98	17416.1	46.98	21393.3
15.72	55665.4	15.72	33032.5	15.72	140063	15.72	153130	15.72	49691.3	15.72	25864.5	15.72	22283.1	15.72	74482.7	15.72	87035.7	15.72	37308.5	15.72	21932.4	15.72	24487.1	47.16	88330.6	47.16	21784.2	47.16	7791.16	47.16	130626	47.16	17317.5	47.16	21363.6
15.78	55913.9	15.78	33133.1	15.78	140324	15.78	153856	15.78	49690.8	15.78	26030.4	15.78	22235.2	15.78	74959.4	15.78	87297.5	15.78	37443.1	15.78	21897.5	15.78	24549	47.34	88728.5	47.34	21516.5	47.34	7918.53	47.34	131586	47.34	17217.2	47.34	21318.8
15.84	56164.5	15.84	33242.7	15.84	140579	15.84	154584	15.84	49686.7	15.84	26182.5	15.84	22187.6	15.84	75440.1	15.84	87551.7	15.84	37578.2	15.84	21863	15.84	24615.1	47.52	89100.2	47.52	21234.1	47.52	8052.24	47.52	132548	47.52	17116.3	47.52	21258.1
15.9	56416.4	15.9	33361.1	15.9	140826	15.9	155312	15.9	49676.5	15.9	26320.8	15.9	22141.7	15.9	75923.8	15.9	87798.5	15.9	37713.2	15.9	21830.3	15.9	24685.3	47.7	89443.7	47.7	20938.5	47.7	8191.51	47.7	133511	47.7	17015.8	47.7	21181.1
15.96	56669.1	15.96	33488.2	15.96	141066	15.96	156039	15.96	49660.1	15.96	26443.5	15.96	22098.4	15.96	76409.3	15.96	88037.1	15.96	37847.3	15.96	21800.5	15.96	24759.1	47.88	89757.6	47.88	20630.9	47.88	8335.58	47.88	134476	47.88	16916.5	47.88	21087.5
16.02	56921.9	16.02	33623.6	16.02	141298	16.02	156763	16.02	49637.1	16.02	26549.8	16.02	22059.2	16.02	76895.4	16.02	88268.2	16.02	37980	16.02	21774.8	16.02	24836.3	48.06	90041.1	48.06	20312.6	48.06	8483.64	48.06	135442	48.06	16819.3	48.06	20977.1
16.08	57174.2	16.08	33767.2	16.08	141522	16.08	157485	16.08	49606.9	16.08	26639.9	16.08	22025.9	16.08	77380.7	16.08	88491.7	16.08	38109.8	16.08	21753.8	16.08	24916.6	48.24	90293.7	48.24	19984.9	48.24	8634.89	48.24	136409	48.24	16725.2	48.24	20850
16.14	57425.3	16.14	33918.3	16.14	141739	16.14	158203	16.14	49568.1	16.14	26713.9	16.14	21998.9	16.14	77863.2	16.14	88707.8	16.14	38236.5	16.14	21739.4	16.14	24999.5	48.42	90515.1	48.42	19649	48.42	8788.57	48.42	137375	48.42	16634.9	48.42	20706.5
16.2	57674.8	16.2	34076.5	16.2	141949	16.2	158916	16.2	49519.8	16.2	26773.5	16.2	21978.5	16.2	78342.5	16.2	88915.4	16.2	38359.8	16.2	21731.9	16.2	25084.6	48.6	90705.6	48.6	19306.1	48.6	8943.9	48.6	138342	48.6	16549.2	48.6	20547.1
16.26	57922.2	16.26	34241	16.26	142152	16.26	159624	16.26	49462.5	16.26	26819.6	16.26	21966.1	16.26	78817.7	16.26	89113.8	16.26	38479.2	16.26	21732	16.26	25171.5	48.78	90865.7	48.78	18957.4	48.78	9100.15	48.78	139308	48.78	16468.7	48.78	20372.6
16.32	58167.1	16.32	34411.2	16.32	142350	16.32	160325	16.32	49395.9	16.32	26853.1	16.32	21962.9	16.32	79288.8	16.32	89302.7	16.32	38594.3	16.32	21739.9	16.32	25259.6	48.96	90996.3	48.96	18604	48.96	9256.54	48.96	140273	48.96	16394.8	48.96	20184
16.38	58408.8	16.38	34586.3	16.38	142543	16.38	161020	16.38	49319	16.38	26873.9	16.38	21970.2	16.38	79755.2	16.38	89481.9	16.38	38704.7	16.38	21755.8	16.38	25348.5	49.14	91098.2	49.14	18247.3	49.14	9412.28	49.14	141236	49.14	16328.1	49.14	19982.5
16.44	58647.2	16.44	34765.5	16.44	142733	16.44	161707	16.44	49229.5	16.44	26882.5	16.44	21987.6	16.44	80215.5	16.44	89651.5	16.44	38809.7	16.44	21780	16.44	25437.6	49.32	91173.4	49.32	17888.4	49.32	9566.58	49.32	142197	49.32	16268.9	49.32	19769.3
16.5	58881.8	16.5	34947.8	16.5	142920	16.5	162388	16.5	49128.2	16.5	26880.3	16.5	22015.9	16.5	80668.3	16.5	89811.5	16.5	38908.8	16.5	21812	16.5	25526.4	49.5	91224	49.5	17528.6	49.5	9718.73	49.5	143157	49.5	16218.1	49.5	19546.2
16.56	59112.5	16.56	35132.1	16.56	143105	16.56	163061	16.56	49015.7	16.56	26869.6	16.56	22056.2	16.56	81112.8	16.56	89961.7	16.56	39001.9	16.56	21852.4	16.56	25614.4	49.68	91253	49.68	17169.1	49.68	9867.95	49.68	144114	49.68	16175.9	49.68	19314.9
16.62	59339.1	16.62	35317.5	16.62	143289	16.62	163727	16.62	48892.9	16.62	26852.1	16.62	22108.7	16.62	81549	16.62	90102.7	16.62	39089.9	16.62	21900.3	16.62	25701	49.86	91263.1	49.86	16811.3	49.86	10013.5	49.86	145068	49.86	16143.1	49.86	19077.1
16.68	59561.5	16.68	35502.7	16.68	143473	16.68	164385	16.68	48763.1	16.68	26829.6	16.68	22173.3	16.68	81976.6	16.68	90234.9	16.68	39173.2	16.68	21955.1	16.68	25785.8	50.04	91257.6	50.04	16456.2	50.04	10154.7	50.04	146019	50.04	16119.9	50.04	18835.1
16.74	59779.9	16.74	35686.7	16.74	143658	16.74	165034	16.74	48627.9	16.74	26803.4	16.74	22250.4	16.74	82395.2	16.74	90359.2	16.74	39252.2	16.74	22015	16.74	25868.2	50.22	91239.7	50.22	16105.2	50.22	10290.9	50.22	146967	50.22	16106.8	50.22	18590.9
16.8	59994.2	16.8	35868.5	16.8	143845	16.8	165675	16.8	48489.1	16.8	26776.8	16.8	22339.8	16.8	82804.5	16.8	90477.1	16.8	39327.4	16.8	22078.4	16.8	25947.9	50.4	91212.7	50.4	15759.5	50.4	10421.4	50.4	147911	50.4	16104.2	50.4	18346.9
16.86	60204.6	16.86	36046.8	16.86	144033	16.86	166307	16.86	48347	16.86	26751.3	16.86	22441.5	16.86	83203.4	16.86	90589.8	16.86	39399.6	16.86	22143.8	16.86	26024.3	50.58	91180.3	50.58	15420.8	50.58	10545.4	50.58	148851	50.58	16112.3	50.58	18105.5
16.92	60411.4	16.92	36220.7	16.92	144224	16.92	166927	16.92	48203.3	16.92	26729	16.92	22554	16.92	83589.6	16.92	90698.9	16.92	39469.1	16.92	22209.4	16.92	26097.1	50.76	91146.4	50.76	15090.3	50.76	10662.5	50.76	149788	50.76	16131.4	50.76	17869.2
16.98	60615	16.98	36389.1	16.98	144417	16.98	167540	16.98	48060.8	16.98	26712.2	16.98	22676.2	16.98	83962.3	16.98	90805.1	16.98	39536.1	16.98	22274.8	16.98	26166.1	50.94	91114.7	50.94	14769.4	50.94	10772	50.94	150720	50.94	16161.3	50.94	17640.6
17.04	60815.7	17.04	36551.1	17.04	144615	17.04	168144	17.04	47921.1	17.04	26702.8	17.04	22808.3	17.04	84321.2	17.04	90909.6	17.04	39602.1	17.04	22338.7	17.04	26230.9	51.12	91088.4	51.12	14459.2	51.12	10873.5	51.12	151648	51.12	16202.2	51.12	17422.2
17.1	61014	17.1	36706.1	17.1	144817	17.1	168742	17.1	47784	17.1	26702.4	17.1	22949.7	17.1	84666.5	17.1	91013.3	17.1	39667.6	17.1	22399.6	17.1	26291.5	51.3	91071.1	51.3	14161.1	51.3	10966.3	51.3	152573	51.3	16253.6	51.3	17216.1
17.16	61210.3	17.16	36853.2	17.16	145025	17.16	169335	17.16	47656.5	17.16	26712.1	17.16	23099.7	17.16	84997.9	17.16	91117.5	17.16	39732.9	17.16	22455.3	17.16	26347.7	51.48	91065.8	51.48	13875.9	51.48	11050.2	51.48	153494	51.48	16315.2	51.48	17024.9
17.22	61405	17.22	36992.1	17.22	145241	17.22	169924	17.22	47539.7	17.22	26734.3	17.22	23257.6	17.22	85314.9	17.22	91222.8	17.22	39798.6	17.22	22504.5	17.22	26399.5	51.66	91075.6	51.66	13604.8	51.66	11124.7	51.66	154412	51.66	16386.4	51.66	16850.8
17.28	61598.9	17.28	37122.4	17.28	145464	17.28	170510	17.28	47432.1	17.28	26770.1	17.28	23423	17.28	85618.1	17.28	91330.5	17.28	39865.3	17.28	22546.2	17.28	26446.9	51.84	91103.1	51.84	13348.8	51.84	11189.6	51.84	155327	51.84	16466.7	51.84	16695.7
17.34	61792.2	17.34	37243.6	17.34	145696	17.34	171094	17.34	47334.6	17.34	26820.6	17.34	23595	17.34	85908.4	17.34	91442.6	17.34	39933.5	17.34	22579	17.34	26489.9	52.02	91151	52.02	13109.1	52.02	11244.4	52.02	156239	52.02	16555.3	52.02	16561.4
17.4	61985.6	17.4	37355.6	17.4	145937	17.4	171678	17.4	47247.4	17.4	26885.7	17.4	23772.1	17.4	86186.8	17.4	91559.5	17.4	40003.3	17.4	22602.5	17.4	26528.7	52.2	91221.3	52.2	12886.3	52.2	11289.1	52.2	157148	52.2	16651.3	52.2	16449.7
17.46	62179.6	17.46	37458.3	17.46	146187	17.46	172265	17.46	47170.9	17.46	26966.2	17.46	23953.7	17.46	86455.7	17.46	91682	17.46	40074.6	17.46	22616.2	17.46	26563.4	52.38	91316	52.38	12681.2	52.38	11323.4	52.38	158054	52.38	16753.8	52.38	16361.8
17.52	62374.6	17.52	37551.7	17.52	146448	17.52	172855	17.52	47105.4	17.52	27062.5	17.52	24138.9	17.52	86716.9	17.52	91810.2	17.52	40147.7	17.52	22619.6	17.52	26594.2	52.56	91436.5	52.56	12494.1	52.56	11347.3	52.56	158957	52.56	16861.9	52.56	16298.9
17.58	62571	17.58	37636.1	17.58	146719	17.58	173450	17.58	47050.6	17.58	27175.1	17.58	24326.9	17.58	86972.1	17.58	91944.8	17.58	40223	17.58	22612.4	17.58	26621.4	52.74	91583.9	52.74	12325.8	52.74	11360.6	52.74	159856	52.74	16974.9	52.74	16261.8
17.64	62769.5	17.64	37711.8	17.64	147001	17.64	174049	17.64	47005.6	17.64	27304.2	17.64	24516.1	17.64	87223.1	17.64	92086	17.64	40300.5	17.64	22593.4	17.64	26645.1	52.92	91758.9	52.92	12176.6	52.92	11363.4	52.92	160750	52.92	17091.6	52.92	16251.2
17.7	62970.4	17.7	37779	17.7	147294	17.7	174656	17.7	46971.7	17.7	27449.9	17.7	24705	17.7	87471.1	17.7	92234.3	17.7	40381.4	17.7	22562	17.7	26665.7	53.1	91961.9	53.1	12047	53.1	11355.9	53.1	161640	53.1	17211.3	53.1	16267.5
17.76	63174	17.76	37838.2	17.76	147597	17.76	175269	17.76	46945.1	17.76	27613.1	17.76	24892.6	17.76	87717.8	17.76	92390	17.76	40466.3	17.76	22518.8	17.76	26683.3	53.28	92192.9	53.28	11937.5	53.28	11338	53.28	162526	53.28	17333.3	53.28	16310.8
17.82	63380.9	17.82	37890	17.82	147911	17.82	175890	17.82	46925.5	17.82	27793.1	17.82	25077.3	17.82	87964.8	17.82	92553.8	17.82	40554.7	17.82	22464.5	17.82	26698.4	53.46	92451.4	53.46	11848.4	53.46	11309.9	53.46	163407	53.46	17456.7	53.46	16381.3
17.88	63591.4	17.88	37934.9	17.88	148234	17.88	176522	17.88	46913.9	17.88	27989.1	17.88	25257.7	17.88	88213.3	17.88	92725.5	17.88	40647.1	17.88	22398.8	17.88	26711.2	53.64	92736.8	53.64	11779.7	53.64	11271.9	53.64	164284	53.64	17581	53.64	16478.4
17.94	63805.9	17.94	37973.8	17.94	148567	17.94	177163	17.94	46909.5	17.94	28200.2	17.94	25432.6	17.94	88464.6	17.94	92904.9	17.94	40743.2	17.94	22322.8	17.94	26722	53.82	93048	53.82	11731.7	53.82	11224.3	53.82	165156	53.82	17705.5	53.82	16601.8
18	64024.8	18	38007.2	18	148908	18	177815	18	46911.9	18	28425.3	18	25601.2	18	88719.9	18	93091.8	18	40842.9	18	22237	18	26731.3	54	93383.9	54	11704.4	54	11167.3	54	166023	54	17829.6	54	16750.4
18.06	64248.4	18.06	38036.2	18.06	149258	18.06	178478	18.06	46920.1	18.06	28664.6	18.06	25762.3	18.06	88979.9	18.06	93286.5	18.06	40946.5	18.06	22141.9	18.06	26739.4	54.18	93742.6	54.18	11698.2	54.18	11101.3	54.18	166886	54.18	17952.7	54.18	16923.5
18.12	64476.9	18.12	38061.7	18.12	149616	18.12	179151	18.12	46933.1	18.12	28918.7	18.12	25914.4	18.12	89245.5	18.12	93489.8	18.12	41054	18.12	22038.6	18.12	26746.7	54.36	94121.8	54.36	11713.2	54.36	11026.7	54.36	167744	54.36	18074.1	54.36	17119.6
18.18	64710.4	18.18	38084.5	18.18	149980	18.18	179835	18.18	46950.6	18.18	29187.7	18.18	26057	18.18	89517.6	18.18	93702.1	18.18	41165.2	18.18	21926.8	18.18	26753.4	54.54	94518.8	54.54	11749.4	54.54	10943.9	54.54	168597	54.54	18193.2	54.54	17337.3
18.24	64949.1	18.24	38105.8	18.24	150351	18.24	180529	18.24	46973.3	18.24	29470.5	18.24	26189.6	18.24	89796.7	18.24	93923	18.24	41279.6	18.24	21808.5	18.24	26760	54.72	94930	54.72	11806.8	54.72	10853.6	54.72	169447	54.72	18309.5	54.72	17574.9
18.3	65192.9	18.3	38126.5	18.3	150728	18.3	181232	18.3	46999.9	18.3	29764.5	18.3	26311.7	18.3	90083.2	18.3	94153.1	18.3	41396.1	18.3	21685.4	18.3	26766.8	54.9	95353	54.9	11885.5	54.9	10756.2	54.9	170292	54.9	18422.3	54.9	17830.4
18.36	65441.9	18.36	38147.7	18.36	151111	18.36	181942	18.36	47027.8	18.36	30067.6	18.36	26422	18.36	90377.8	18.36	94392.1	18.36	41514.6	18.36	21558.7	18.36	26774.2	55.08	95784.4	55.08	11985	55.08	10652.3	55.08	171132	55.08	18531	55.08	18101.9
18.42	65695.9	18.42	38170.5	18.42	151499	18.42	182658	18.42	47054.3	18.42	30378.5	18.42	26520.2	18.42	90680.8	18.42	94639.7	18.42	41634.8	18.42	21429.5	18.42	26782.6	55.26	96220.5	55.26	12105.3	55.26	10542.5	55.26	171965	55.26	18634.9	55.26	18387
18.48	65954.6	18.48	38195.8	18.48	151891	18.48	183379	18.48	47076.9	18.48	30696.2	18.48	26606.8	18.48	90993.3	18.48	94896.3	18.48	41756.8	18.48	21300	18.48	26792.2	55.44	96657.8	55.44	12245.8	55.44	10427.6	55.44	172792	55.44	18733.3	55.44	18683.5
18.54	66217.7	18.54	38224.6	18.54	152288	18.54	184101	18.54	47095	18.54	31020.7	18.54	26681.9	18.54	91315.4	18.54	95160.5	18.54	41880.3	18.54	21171.1	18.54	26803.4	55.62	97092.9	55.62	12406.1	55.62	10308.3	55.62	173612	55.62	18825.7	55.62	18989.1
18.6	66484.6	18.6	38257.8	18.6	152687	18.6	184825	18.6	47108.6	18.6	31349.5	18.6	26746.3	18.6	91646.8	18.6	95432.6	18.6	42005.3	18.6	21044.7	18.6	26816.4	55.8	97522.2	55.8	12585.5	55.8	10185.3	55.8	174426	55.8	18911.4	55.8	19301.4
18.66	66755	18.66	38296.2	18.66	153086	18.66	185549	18.66	47117.5	18.66	31679.6	18.66	26800.5	18.66	91987	18.66	95712.3	18.66	42131.5	18.66	20922	18.66	26831.3	55.98	97942.7	55.98	12783.1	55.98	10059.3	55.98	175234	55.98	18990.1	55.98	19617.9
18.72	67028.4	18.72	38340.6	18.72	153484	18.72	186273	18.72	47121.2	18.72	32008.8	18.72	26844.8	18.72	92335.9	18.72	95998.3	18.72	42258.6	18.72	20804.3	18.72	26848.5	56.16	98351.7	56.16	12997.9	56.16	9931.08	56.16	176035	56.16	19061.3	56.16	19936.5
18.78	67304.2	18.78	38391.5	18.78	153880	18.78	186996	18.78	47116.9	18.78	32335	18.78	26879	18.78	92693	18.78	96289.9	18.78	42386.4	18.78	20693.4	18.78	26868	56.34	98746.4	56.34	13228.8	56.34	9801.48	56.34	176831	56.34	19124.6	56.34	20255.1
18.84	67582	18.84	38449.4	18.84	154273	18.84	187717	18.84	47100.8	18.84	32655.7	18.84	26903.9	18.84	93058	18.84	96587	18.84	42514.7	18.84	20590.1	18.84	26889.9	56.52	99125.7	56.52	13474.8	56.52	9671.21	56.52	177622	56.52	19179.9	56.52	20571.5
18.9	67861.2	18.9	38514.7	18.9	154663	18.9	188435	18.9	47072.8	18.9	32970	18.9	26920.8	18.9	93432.2	18.9	96888.5	18.9	42643.4	18.9	20494.9	18.9	26914.2	56.7	99487.5	56.7	13734.5	56.7	9540.97	56.7	178410	56.7	19227.1	56.7	20883.8
18.96	68141.2	18.96	38587.4	18.96	155050	18.96	189149	18.96	47031.9	18.96	33276.7	18.96	26931.2	18.96	93815.4	18.96	97193.6	18.96	42771.9	18.96	20408.9	18.96	26940.8	56.88	99830.3	56.88	14006.7	56.88	9411.51	56.88	179194	56.88	19266	56.88	21190.5
19.02	68421.4	19.02	38667.8	19.02	155432	19.02	189858	19.02	46978.6	19.02	33574.9	19.02	26936.9	19.02	94206.6	19.02	97501.3	19.02	42899.8	19.02	20332.9	19.02	26969.7	57.06	100153	57.06	14289.9	57.06	9283.56	57.06	179977	57.06	19296.8	57.06	21489.4
19.08	68701.4	19.08	38755.8	19.08	155809	19.08	190561	19.08	46912.2	19.08	33862.7	19.08	26938	19.08	94604.6	19.08	97810.7	19.08	43026.5	19.08	20267.4	19.08	27000.8	57.24	100454	57.24	14582.9	57.24	9157.83	57.24	180758	57.24	19319.4	57.24	21779.5
19.14	68980.7	19.14	38851.3	19.14	156179	19.14	191257	19.14	46830.4	19.14	34137.4	19.14	26935.5	19.14	95008.6	19.14	98122	19.14	43151.7	19.14	20212.8	19.14	27033.9	57.42	100734	57.42	14884.2	57.42	9034.98	57.42	181540	57.42	19333.9	57.42	22059.5
19.2	69258.7	19.2	38954.2	19.2	156542	19.2	191948	19.2	46732.1	19.2	34399	19.2	26929.7	19.2	95418	19.2	98434.8	19.2	43275.3	19.2	20169	19.2	27068.8	57.6	100992	57.6	15192.6	57.6	8915.67	57.6	182323	57.6	19340.4	57.6	22328.5
19.26	69535.2	19.26	39064	19.26	156901	19.26	192632	19.26	46617.2	19.26	34646.5	19.26	26921.7	19.26	95832.2	19.26	98748.6	19.26	43396.8	19.26	20136.4	19.26	27105.4	57.78	101230	57.78	15506.9	57.78	8800.54	57.78	183107	57.78	19339	57.78	22585.8
19.32	69809.5	19.32	39180.5	19.32	157256	19.32	193309	19.32	46485.4	19.32	34879.7	19.32	26912.8	19.32	96250.5	19.32	99063	19.32	43516.2	19.32	20115.4	19.32	27143.4	57.96	101447	57.96	15825.9	57.96	8690.14	57.96	183895	57.96	19330	57.96	22830.4
19.38	70081.5	19.38	39303.1	19.38	157609	19.38	193980	19.38	46337.2	19.38	35097.7	19.38	26905	19.38	96672.4	19.38	99377.2	19.38	43632.7	19.38	20106	19.38	27182.7	58.14	101645	58.14	16148.3	58.14	8585.03	58.14	184686	58.14	19313.3	58.14	23061.9
19.44	70350.7	19.44	39431.3	19.44	157958	19.44	194643	19.44	46174.8	19.44	35300.8	19.44	26899.3	19.44	97096.8	19.44	99690.2	19.44	43746.2	19.44	20108.3	19.44	27223	58.32	101826	58.32	16473.2	58.32	8485.76	58.32	185481	58.32	19289.1	58.32	23279.8
19.5	70617.2	19.5	39564.4	19.5	158303	19.5	195301	19.5	45996.8	19.5	35489	19.5	26896.6	19.5	97521	19.5	100002	19.5	43856.4	19.5	20122.5	19.5	27264.1	58.5	101991	58.5	16799.5	58.5	8392.84	58.5	186280	58.5	19257.5	58.5	23484.1
19.56	70880.7	19.56	39701.9	19.56	158645	19.56	195952	19.56	45806.6	19.56	35663.1	19.56	26897.3	19.56	97943.6	19.56	100311	19.56	43962.7	19.56	20148	19.56	27305.7	58.68	102142	58.68	17126	58.68	8306.74	58.68	187083	58.68	19218.5	58.68	23674.6
19.62	71141.3	19.62	39842.7	19.62	158985	19.62	196597	19.62	45604.4	19.62	35821.7	19.62	26901.9	19.62	98363.2	19.62	100617	19.62	44065	19.62	20184	19.62	27347.6	58.86	102280	58.86	17451.8	58.86	8227.85	58.86	187890	58.86	19172.3	58.86	23851.8
19.68	71398.8	19.68	39986.2	19.68	159324	19.68	197238	19.68	45391.1	19.68	35965.4	19.68	26910.8	19.68	98779	19.68	100919	19.68	44162.8	19.68	20229.9	19.68	27389.6	59.04	102408	59.04	17775.8	59.04	8156.5	59.04	188700	59.04	19119.1	59.04	24016
19.74	71653.5	19.74	40131.3	19.74	159663	19.74	197874	19.74	45167.9	19.74	36095.1	19.74	26925	19.74	99190	19.74	101215	19.74	44255.8	19.74	20285.3	19.74	27431.3	59.22	102528	59.22	18097	59.22	8092.96	59.22	189513	59.22	19059.2	59.22	24167.7
19.8	71905.4	19.8	40277.3	19.8	160003	19.8	198506	19.8	44935.9	19.8	36211.2	19.8	26945.7	19.8	99595.6	19.8	101505	19.8	44343.5	19.8	20349.7	19.8	27472.5	59.4	102641	59.4	18414.4	59.4	8037.29	59.4	190329	59.4	18992.9	59.4	24307.8
19.86	72154.7	19.86	40423.2	19.86	160345	19.86	199134	19.86	44696	19.86	36315	19.86	26973.5	19.86	99994.5	19.86	101788	19.86	44425.8	19.86	20422.5	19.86	27513	59.58	102751	59.58	18726.9	59.58	7989.68	59.58	191147	59.58	18920.7	59.58	24436.7
19.92	72401.8	19.92	40568.1	19.92	160689	19.92	199759	19.92	44451.8	19.92	36406.2	19.92	27008.8	19.92	100385	19.92	102065	19.92	44502.3	19.92	20502.8	19.92	27552.4	59.76	102860	59.76	19033.4	59.76	7950.33	59.76	191967	59.76	18843	59.76	24555.3
19.98	72646.8	19.98	40710.8	19.98	161037	19.98	200382	19.98	44205.8	19.98	36486	19.98	27051.3	19.98	100767	19.98	102335	19.98	44573	19.98	20589.8	19.98	27590.4	59.94	102971	59.94	19332.7	59.94	7919.36	59.94	192788	59.94	18760.5	59.94	24664.6
20.04	72890.1	20.04	40850.4	20.04	161391	20.04	201001	20.04	43960.4	20.04	36555.3	20.04	27100.6	20.04	101139	20.04	102599	20.04	44637.6	20.04	20682	20.04	27626.6	60.12	103085	60.12	19623.6	60.12	7896.83	60.12	193610	60.12	18673.7	60.12	24765.6
20.1	73131.9	20.1	40985.7	20.1	161751	20.1	201620	20.1	43717.7	20.1	36614.4	20.1	27156.6	20.1	101501	20.1	102858	20.1	44696.1	20.1	20778	20.1	27660.8	60.3	103205	60.3	19904.9	60.3	7882.78	60.3	194433	60.3	18583.4	60.3	24859.3
20.16	73372.5	20.16	41116.1	20.16	162118	20.16	202239	20.16	43476.3	20.16	36664.4	20.16	27219.4	20.16	101852	20.16	103109	20.16	44748.2	20.16	20877.5	20.16	27692.6	60.48	103332	60.48	20175.3	60.48	7877.17	60.48	195257	60.48	18490.4	60.48	24946.5
20.22	73612.5	20.22	41240.5	20.22	162491	20.22	202860	20.22	43238.3	20.22	36706.8	20.22	27288.9	20.22	102193	20.22	103355	20.22	44794.3	20.22	20978.9	20.22	27721.8	60.66	103470	60.66	20433.8	60.66	7879.88	60.66	196082	60.66	18395.2	60.66	25028
20.28	73852.1	20.28	41358.2	20.28	162871	20.28	203485	20.28	43005.7	20.28	36743.1	20.28	27365.1	20.28	102523	20.28	103596	20.28	44834.6	20.28	21080.6	20.28	27748.2	60.84	103621	60.84	20679.2	60.84	7890.8	60.84	196908	60.84	18298.7	60.84	25104.7
20.34	74091.7	20.34	41468.5	20.34	163257	20.34	204116	20.34	42781.8	20.34	36774.2	20.34	27447.5	20.34	102843	20.34	103830	20.34	44869.5	20.34	21182.2	20.34	27771.6	61.02	103787	61.02	20910.3	61.02	7909.91	61.02	197736	61.02	18201.5	61.02	25177
20.4	74332	20.4	41571	20.4	163651	20.4	204755	20.4	42568.8	20.4	36802	20.4	27534.7	20.4	103152	20.4	104059	20.4	44899.3	20.4	21282.4	20.4	27792	61.2	103967	61.2	21126.3	61.2	7937.24	61.2	198565	61.2	18104.3	61.2	25245.6
20.46	74573.2	20.46	41665.1	20.46	164053	20.46	205403	20.46	42368.9	20.46	36827.6	20.46	27627.6	20.46	103452	20.46	104283	20.46	44924.6	20.46	21379.8	20.46	27809.4	61.38	104162	61.38	21326.2	61.38	7972.56	61.38	199396	61.38	18007.7	61.38	25311
20.52	74815.9	20.52	41750.7	20.52	164463	20.52	206058	20.52	42180.7	20.52	36852.9	20.52	27725.9	20.52	103744	20.52	104503	20.52	44946.1	20.52	21472.8	20.52	27823.7	61.56	104371	61.56	21509.2	61.56	8015.59	61.56	200229	61.56	17912.4	61.56	25373.4
20.58	75060.6	20.58	41827.6	20.58	164882	20.58	206723	20.58	42004.9	20.58	36878.9	20.58	27829.5	20.58	104029	20.58	104719	20.58	44964.1	20.58	21560.5	20.58	27835.2	61.74	104588	61.74	21674.8	61.74	8065.97	61.74	201064	61.74	17818.8	61.74	25433.1
20.64	75307.7	20.64	41895.9	20.64	165307	20.64	207399	20.64	41842.8	20.64	36908.1	20.64	27938.3	20.64	104308	20.64	104931	20.64	44979.4	20.64	21641.9	20.64	27843.9	61.92	104818	61.92	21822.4	61.92	8123.35	61.92	201902	61.92	17727.7	61.92	25490
20.7	75557.7	20.7	41955.5	20.7	165739	20.7	208086	20.7	41695.2	20.7	36941.7	20.7	28051.6	20.7	104584	20.7	105140	20.7	44992.9	20.7	21715.9	20.7	27850.1	62.1	105059	62.1	21951.6	62.1	8187.35	62.1	202743	62.1	17639.5	62.1	25544.1
20.76	75811	20.76	42006.8	20.76	166177	20.76	208786	20.76	41562.7	20.76	36980.2	20.76	28168.8	20.76	104857	20.76	105345	20.76	45005	20.76	21781.8	20.76	27853.8	62.28	105308	62.28	22062.2	62.28	8257.59	62.28	203588	62.28	17554.9	62.28	25595.1
20.82	76068	20.82	42050	20.82	166620	20.82	209499	20.82	41446.2	20.82	37025.9	20.82	28290	20.82	105129	20.82	105547	20.82	45016.3	20.82	21839.3	20.82	27855.5	62.46	105565	62.46	22153.8	62.46	8333.72	62.46	204437	62.46	17474.5	62.46	25642.6
20.88	76329	20.88	42085.5	20.88	167068	20.88	210225	20.88	41348.9	20.88	37079	20.88	28415	20.88	105401	20.88	105750	20.88	45027.2	20.88	21887.7	20.88	27855.3	62.64	105824	62.64	22226.4	62.64	8415.27	62.64	205290	62.64	17398.7	62.64	25686.1
20.94	76594.4	20.94	42113.6	20.94	167522	20.94	210963	20.94	41270.5	20.94	37141.3	20.94	28543.6	20.94	105674	20.94	105953	20.94	45038.2	20.94	21926.3	20.94	27853.4	62.82	106083	62.82	22280	62.82	8501.63	62.82	206146	62.82	17328.1	62.82	25724.8
21	76864.3	21	42135.2	21	167980	21	211711	21	41209.1	21	37213.5	21	28675.4	21	105947	21	106157	21	45049.9	21	21954.5	21	27850.1	63	106340	63	22314.5	63	8592.3	63	207005	63	17263.3	63	25758
21.06	77138.8	21.06	42150.7	21.06	168442	21.06	212468	21.06	41163.3	21.06	37295	21.06	28808.4	21.06	106223	21.06	106363	21.06	45062.8	21.06	21972.6	21.06	27845.7	63.18	106592	63.18	22330	63.18	8686.7	63.18	207869	63.18	17204.9	63.18	25784.9
21.12	77418.1	21.12	42160.9	21.12	168905	21.12	213234	21.12	41133.8	21.12	37386.7	21.12	28941.7	21.12	106502	21.12	106571	21.12	45077.1	21.12	21980.7	21.12	27840.3	63.36	106836	63.36	22326.6	63.36	8784.2	63.36	208737	63.36	17153.1	63.36	25804.3
21.18	77702.2	21.18	42166.3	21.18	169370	21.18	214008	21.18	41120	21.18	37489.1	21.18	29074.9	21.18	106783	21.18	106781	21.18	45093	21.18	21978.5	21.18	27834.1	63.54	107069	63.54	22304.5	63.54	8884.31	63.54	209611	63.54	17108.7	63.54	25815.1
21.24	77991.1	21.24	42167.8	21.24	169835	21.24	214790	21.24	41120.8	21.24	37600.9	21.24	29207.6	21.24	107069	21.24	106994	21.24	45110.7	21.24	21966.8	21.24	27827.4	63.72	107289	63.72	22263.9	63.72	8986.37	63.72	210490	63.72	17071.9	63.72	25816.2
21.3	78284.7	21.3	42166.1	21.3	170301	21.3	215579	21.3	41134.7	21.3	37723.6	21.3	29339.2	21.3	107359	21.3	107211	21.3	45130.4	21.3	21946	21.3	27820.5	63.9	107492	63.9	22204.9	63.9	9089.72	63.9	211377	63.9	17043.1	63.9	25806.6
21.36	78582.7	21.36	42162.2	21.36	170768	21.36	216373	21.36	41159.7	21.36	37856.7	21.36	29469.1	21.36	107654	21.36	107432	21.36	45152.3	21.36	21915.8	21.36	27813.6	64.08	107677	64.08	22128	64.08	9193.67	64.08	212272	64.08	17022.6	64.08	25785
21.42	78884.9	21.42	42157.1	21.42	171233	21.42	217171	21.42	41194.2	21.42	37999.5	21.42	29596.2	21.42	107955	21.42	107657	21.42	45176.7	21.42	21876.8	21.42	27807	64.26	107842	64.26	22033.4	64.26	9297.51	64.26	213175	64.26	17010.6	64.26	25750.6
21.48	79191	21.48	42151.6	21.48	171698	21.48	217970	21.48	41233.6	21.48	38151	21.48	29719.3	21.48	108262	21.48	107885	21.48	45203.2	21.48	21829.3	21.48	27801	64.44	107985	64.44	21921.4	64.44	9400.68	64.44	214087	64.44	17007.2	64.44	25702.4
21.54	79500.5	21.54	42146.5	21.54	172160	21.54	218773	21.54	41276.7	21.54	38309.3	21.54	29838.2	21.54	108576	21.54	108116	21.54	45231.6	21.54	21773.8	21.54	27795.7	64.62	108104	64.62	21792.5	64.62	9502.52	64.62	215009	64.62	17012.3	64.62	25639.6
21.6	79813.2	21.6	42142.4	21.6	172620	21.6	219578	21.6	41325.1	21.6	38472.4	21.6	29952.4	21.6	108898	21.6	108352	21.6	45261.6	21.6	21710.6	21.6	27791.3	64.8	108198	64.8	21647.1	64.8	9602.38	64.8	215943	64.8	17026	64.8	25561.7
21.66	80128.6	21.66	42140.1	21.66	173076	21.66	220384	21.66	41380.4	21.66	38641.6	21.66	30062.5	21.66	109229	21.66	108593	21.66	45292.8	21.66	21640.1	21.66	27788.1	64.98	108267	64.98	21485.7	64.98	9699.64	64.98	216887	64.98	17048.2	64.98	25468.2
21.72	80446.3	21.72	42140.5	21.72	173530	21.72	221190	21.72	41442.4	21.72	38816	21.72	30168.2	21.72	109569	21.72	108840	21.72	45325.2	21.72	21563	21.72	27786.3	65.16	108312	65.16	21308.8	65.16	9793.81	65.16	217843	65.16	17078.5	65.16	25358.7
21.78	80765.7	21.78	42144.1	21.78	173982	21.78	221999	21.78	41512.4	21.78	38995.2	21.78	30268.3	21.78	109920	21.78	109091	21.78	45358.8	21.78	21479.6	21.78	27786.1	65.34	108331	65.34	21117.2	65.34	9884.32	65.34	218808	65.34	17116.8	65.34	25233.4
21.84	81086.3	21.84	42151.9	21.84	174435	21.84	222806	21.84	41590.6	21.84	39178.9	21.84	30362.6	21.84	110280	21.84	109348	21.84	45393.5	21.84	21390.1	21.84	27787.6	65.52	108327	65.52	20911.7	65.52	9970.7	65.52	219784	65.52	17162.7	65.52	25092.4
21.9	81407.6	21.9	42164.2	21.9	174888	21.9	223610	21.9	41677.8	21.9	39364.8	21.9	30450.8	21.9	110651	21.9	109611	21.9	45428.7	21.9	21295.4	21.9	27791	65.7	108300	65.7	20693.2	65.7	10052.6	65.7	220768	65.7	17215.8	65.7	24936
21.96	81729	21.96	42181.7	21.96	175341	21.96	224411	21.96	41776.2	21.96	39552.1	21.96	30532.3	21.96	111031	21.96	109880	21.96	45464.2	21.96	21196.6	21.96	27796.5	65.88	108251	65.88	20462.5	65.88	10129.8	65.88	221761	65.88	17275.8	65.88	24764.8
22.02	82050	22.02	42204.6	22.02	175794	22.02	225207	22.02	41886.6	22.02	39739.1	22.02	30608	22.02	111421	22.02	110156	22.02	45499.5	22.02	21094.7	22.02	27804	66.06	108182	66.06	20220.7	66.06	10201.7	66.06	222762	66.06	17342.4	66.06	24579.4
22.08	82370.2	22.08	42233.2	22.08	176246	22.08	225998	22.08	42009.7	22.08	39926	22.08	30678.5	22.08	111820	22.08	110440	22.08	45534.5	22.08	20990.5	22.08	27813.6	66.24	108095	66.24	19969.1	66.24	10267.9	66.24	223772	66.24	17415.1	66.24	24380.7
22.14	82689.1	22.14	42268	22.14	176698	22.14	226782	22.14	42146.1	22.14	40112.9	22.14	30743.7	22.14	112227	22.14	110730	22.14	45569	22.14	20884.6	22.14	27825.3	66.42	107990	66.42	19708.7	66.42	10328.3	66.42	224789	66.42	17493.6	66.42	24169.8
22.2	83006.2	22.2	42309	22.2	177150	22.2	227559	22.2	42293.6	22.2	40299.4	22.2	30803.2	22.2	112642	22.2	111026	22.2	45602.5	22.2	20778.2	22.2	27839.3	66.6	107869	66.6	19440.8	66.6	10382.4	66.6	225813	66.6	17577.5	66.6	23947.5
22.26	83321.1	22.26	42356.4	22.26	177602	22.26	228329	22.26	42451.4	22.26	40483.7	22.26	30856.3	22.26	113065	22.26	111326	22.26	45634.5	22.26	20672.1	22.26	27855.3	66.78	107734	66.78	19166.8	66.78	10430.1	66.78	226843	66.78	17666.1	66.78	23715.2
22.32	83633.1	22.32	42410.1	22.32	178053	22.32	229090	22.32	42618.3	22.32	40663	22.32	30903.8	22.32	113493	22.32	111630	22.32	45664.5	22.32	20567.6	22.32	27873.4	66.96	107587	66.96	18888	66.96	10471.2	66.96	227880	66.96	17759	66.96	23474.4
22.38	83942	22.38	42470.1	22.38	178501	22.38	229840	22.38	42791.8	22.38	40835.5	22.38	30946.4	22.38	113921	22.38	111936	22.38	45691.7	22.38	20466.1	22.38	27893.5	67.14	107430	67.14	18605.7	67.14	10505.5	67.14	228925	67.14	17855.9	67.14	23226.7
22.44	84247.4	22.44	42536	22.44	178946	22.44	230581	22.44	42970.6	22.44	41000.8	22.44	30984.1	22.44	114353	22.44	112245	22.44	45715.4	22.44	20368.9	22.44	27915.4	67.32	107265	67.32	18321.1	67.32	10532.8	67.32	229976	67.32	17956.1	67.32	22973.6
22.5	84549.1	22.5	42607.7	22.5	179386	22.5	231314	22.5	43153.9	22.5	41158	22.5	31017.3	22.5	114789	22.5	112555	22.5	45735.2	22.5	20276.8	22.5	27939.2	67.5	107095	67.5	18035.4	67.5	10553.1	67.5	231035	67.5	18059.1	67.5	22717.3
22.56	84846.7	22.56	42684.8	22.56	179822	22.56	232038	22.56	43339.1	22.56	41306.2	22.56	31047.4	22.56	115227	22.56	112866	22.56	45751	22.56	20190.6	22.56	27964.5	67.68	106922	67.68	17750	67.68	10566.1	67.68	232101	67.68	18164.1	67.68	22459.7
22.62	85140	22.62	42767	22.62	180254	22.62	232756	22.62	43525	22.62	41445	22.62	31074.2	22.62	115668	22.62	113176	22.62	45762.4	22.62	20110.8	22.62	27991.4	67.86	106750	67.86	17465.9	67.86	10571.7	67.86	233176	67.86	18270.7	67.86	22203.1
22.68	85428.9	22.68	42853.7	22.68	180684	22.68	233468	22.68	43710	22.68	41572.6	22.68	31096.6	22.68	116109	22.68	113486	22.68	45769.1	22.68	20039.1	22.68	28019.6	68.04	106580	68.04	17184.4	68.04	10570.3	68.04	234258	68.04	18378.1	68.04	21949.6
22.74	85713.3	22.74	42944.3	22.74	181110	22.74	234174	22.74	43892.4	22.74	41687.9	22.74	31116.1	22.74	116550	22.74	113794	22.74	45770.9	22.74	19976.1	22.74	28048.9	68.22	106416	68.22	16906.4	68.22	10561.7	68.22	235347	68.22	18485.8	68.22	21701.5
22.8	85993	22.8	43038.3	22.8	181533	22.8	234876	22.8	44071	22.8	41791.8	22.8	31133.3	22.8	116990	22.8	114100	22.8	45767.5	22.8	19922.3	22.8	28079	68.4	106260	68.4	16633.3	68.4	10546.3	68.4	236445	68.4	18593	68.4	21461
22.86	86268.3	22.86	43134.9	22.86	181951	22.86	235575	22.86	44244	22.86	41883.6	22.86	31148.1	22.86	117429	22.86	114405	22.86	45758.6	22.86	19878.6	22.86	28109.9	68.58	106113	68.58	16365.8	68.58	10524.2	68.58	237550	68.58	18699	68.58	21230.5
22.92	86539.3	22.92	43233.5	22.92	182366	22.92	236269	22.92	44410.7	22.92	41963.1	22.92	31160.3	22.92	117865	22.92	114707	22.92	45744.8	22.92	19845.3	22.92	28141.3	68.76	105979	68.76	16105	68.76	10495.5	68.76	238662	68.76	18803.2	68.76	21012
22.98	86806	22.98	43333.1	22.98	182776	22.98	236963	22.98	44569.1	22.98	42031.5	22.98	31170.8	22.98	118299	22.98	115007	22.98	45725.4	22.98	19822.8	22.98	28172.9	68.94	105857	68.94	15851.8	68.94	10460.6	68.94	239782	68.94	18905.1	68.94	20807.4
23.04	87068.9	23.04	43433.1	23.04	183184	23.04	237659	23.04	44719	23.04	42087.8	23.04	31181.4	23.04	118729	23.04	115305	23.04	45700.4	23.04	19811.5	23.04	28204.5	69.12	105749	69.12	15607.2	69.12	10419.7	69.12	240908	69.12	19004	69.12	20618.7
23.1	87328.2	23.1	43532.6	23.1	183589	23.1	238357	23.1	44860.1	23.1	42132.3	23.1	31192.3	23.1	119156	23.1	115599	23.1	45669.8	23.1	19811.7	23.1	28235.7	69.3	105656	69.3	15372.1	69.3	10373.2	69.3	242039	69.3	19099.6	69.3	20447.4
23.16	87584.3	23.16	43630.7	23.16	183993	23.16	239057	23.16	44991.7	23.16	42166.5	23.16	31203.2	23.16	119578	23.16	115889	23.16	45633.5	23.16	19823.5	23.16	28266.4	69.48	105577	69.48	15147.4	69.48	10321.3	69.48	243174	69.48	19191.5	69.48	20294.9
23.22	87837.8	23.22	43726.6	23.22	184396	23.22	239759	23.22	45113.6	23.22	42189.8	23.22	31214.5	23.22	119995	23.22	116175	23.22	45591.2	23.22	19846.9	23.22	28296.3	69.66	105511	69.66	14933.9	69.66	10264.6	69.66	244313	69.66	19279.2	69.66	20162.3
23.28	88089.1	23.28	43819.6	23.28	184796	23.28	240463	23.28	45225.6	23.28	42203.1	23.28	31227.5	23.28	120408	23.28	116456	23.28	45542.8	23.28	19881.3	23.28	28325	69.84	105459	69.84	14732.5	69.84	10203.3	69.84	245455	69.84	19362.4	69.84	20050.5
23.34	88338.6	23.34	43908.8	23.34	185194	23.34	241169	23.34	45327.6	23.34	42207.8	23.34	31242.3	23.34	120815	23.34	116732	23.34	45488.3	23.34	19927.3	23.34	28352.6	70.02	105421	70.02	14544.1	70.02	10137.7	70.02	246600	70.02	19440.8	70.02	19960.8
23.4	88586.9	23.4	43993.6	23.4	185591	23.4	241877	23.4	45419.6	23.4	42203.3	23.4	31258.5	23.4	121217	23.4	117003	23.4	45428.2	23.4	19984.4	23.4	28378.6	70.2	105395	70.2	14369.5	70.2	10068.1	70.2	247748	70.2	19514.1	70.2	19893.7
23.46	88834.6	23.46	44073.1	23.46	185986	23.46	242587	23.46	45501.9	23.46	42190.3	23.46	31277	23.46	121614	23.46	117267	23.46	45363	23.46	20051.6	23.46	28402.8	70.38	105383	70.38	14209.5	70.38	9995.09	70.38	248897	70.38	19582.1	70.38	19849.4
23.52	89082.1	23.52	44146.6	23.52	186381	23.52	243299	23.52	45574.4	23.52	42170.2	23.52	31298.5	23.52	122005	23.52	117525	23.52	45292.6	23.52	20127.7	23.52	28425.3	70.56	105384	70.56	14064.9	70.56	9918.9	70.56	250048	70.56	19644.6	70.56	19828.4
23.58	89329.9	23.58	44213.8	23.58	186778	23.58	244011	23.58	45638.7	23.58	42141.8	23.58	31323	23.58	122392	23.58	117776	23.58	45217.8	23.58	20212.3	23.58	28445.8	70.74	105397	70.74	13936.4	70.74	9839.94	70.74	251201	70.74	19701.3	70.74	19830.5
23.64	89578.4	23.64	44274.1	23.64	187178	23.64	244723	23.64	45697.3	23.64	42105.3	23.64	31349.4	23.64	122775	23.64	118021	23.64	45139.4	23.64	20304.4	23.64	28464.2	70.92	105423	70.92	13824.8	70.92	9758.63	70.92	252356	70.92	19751.8	70.92	19855.6
23.7	89828	23.7	44327.3	23.7	187579	23.7	245435	23.7	45749.9	23.7	42063	23.7	31378.9	23.7	123153	23.7	118261	23.7	45057.6	23.7	20403	23.7	28480.5	71.1	105459	71.1	13730.4	71.1	9675.4	71.1	253515	71.1	19796	71.1	19903.4
23.76	90079.1	23.76	44373.1	23.76	187982	23.76	246146	23.76	45796.9	23.76	42015.3	23.76	31412.5	23.76	123528	23.76	118495	23.76	44973.5	23.76	20507.6	23.76	28494.7	71.28	105505	71.28	13653.7	71.28	9590.66	71.28	254678	71.28	19833.7	71.28	19973.4
23.82	90332	23.82	44411.5	23.82	188386	23.82	246858	23.82	45838.8	23.82	41964.7	23.82	31449.7	23.82	123901	23.82	118724	23.82	44888.2	23.82	20617.1	23.82	28506.8	71.46	105561	71.46	13595.1	71.46	9504.86	71.46	255845	71.46	19864.7	71.46	20064.9
23.88	90586.9	23.88	44442.3	23.88	188793	23.88	247570	23.88	45876	23.88	41912.3	23.88	31491.4	23.88	124273	23.88	118948	23.88	44802.1	23.88	20729.7	23.88	28516.9	71.64	105625	71.64	13554.8	71.64	9418.5	71.64	257015	71.64	19888.9	71.64	20177
23.94	90844.4	23.94	44465.7	23.94	189204	23.94	248282	23.94	45908.9	23.94	41859.2	23.94	31537.9	23.94	124643	23.94	119166	23.94	44716.3	23.94	20844	23.94	28525.1	71.82	105696	71.82	13532.9	71.82	9332.16	71.82	258190	71.82	19906.3	71.82	20308.7
24	91104.4	24	44482.1	24	189620	24	248992	24	45938.3	24	41807.1	24	31588.8	24	125012	24	119378	24	44631.6	24	20958.3	24	28531.5	72	105774	72	13529.2	72	9246.33	72	259370	72	19916.8	72	20458.7
24.06	91367.3	24.06	44491.9	24.06	190041	24.06	249700	24.06	45965.3	24.06	41757.7	24.06	31643.1	24.06	125381	24.06	119585	24.06	44548.6	24.06	21072.5	24.06	28536.3	72.18	105855	72.18	13543.8	72.18	9161.5	72.18	260553	72.18	19920.7	72.18	20625.9
24.12	91633	24.12	44495.6	24.12	190467	24.12	250405	24.12	45991.2	24.12	41712.6	24.12	31700.8	24.12	125752	24.12	119787	24.12	44467.8	24.12	21185.5	24.12	28539.6	72.36	105939	72.36	13576.3	72.36	9078.2	72.36	261737	72.36	19917.9	72.36	20809
24.18	91901.8	24.18	44493.7	24.18	190896	24.18	251105	24.18	46017.4	24.18	41674.5	24.18	31761.9	24.18	126125	24.18	119986	24.18	44389.7	24.18	21296.4	24.18	28541.6	72.54	106026	72.54	13626.3	72.54	8996.97	72.54	262921	72.54	19908.8	72.54	21006.5
24.24	92173.7	24.24	44486.9	24.24	191329	24.24	251800	24.24	46043.6	24.24	41645.5	24.24	31826.9	24.24	126501	24.24	120179	24.24	44314.9	24.24	21403.6	24.24	28542.4	72.72	106114	72.72	13693.5	72.72	8918.29	72.72	264104	72.72	19893.5	72.72	21216.8
24.3	92448.8	24.3	44475.7	24.3	191764	24.3	252488	24.3	46072.6	24.3	41626.5	24.3	31893.6	24.3	126881	24.3	120368	24.3	44243.6	24.3	21505.6	24.3	28542.3	72.9	106204	72.9	13777.4	72.9	8842.62	72.9	265286	72.9	19872.5	72.9	21438.2
24.36	92727.1	24.36	44460.9	24.36	192202	24.36	253168	24.36	46107	24.36	41618.8	24.36	31960.6	24.36	127266	24.36	120553	24.36	44175.5	24.36	21601.1	24.36	28541.5	73.08	106296	73.08	13877.5	73.08	8770.41	73.08	266464	73.08	19846.3	73.08	21669.3
24.42	93008.5	24.42	44443.2	24.42	192641	24.42	253838	24.42	46148.3	24.42	41623.4	24.42	32027.9	24.42	127657	24.42	120735	24.42	44111.3	24.42	21688.8	24.42	28540.1	73.26	106391	73.26	13993.2	73.26	8702.08	73.26	267637	73.26	19815	73.26	21908.2
24.48	93293	24.48	44423.5	24.48	193083	24.48	254497	24.48	46198.5	24.48	41640.7	24.48	32094.1	24.48	128055	24.48	120914	24.48	44051.2	24.48	21768.8	24.48	28538.3	73.44	106490	73.44	14123.9	73.44	8637.95	73.44	268802	73.44	19779.3	73.44	22153.4
24.54	93580.3	24.54	44402.5	24.54	193526	24.54	255145	24.54	46259.5	24.54	41670.8	24.54	32158.4	24.54	128462	24.54	121092	24.54	43995.2	24.54	21840.3	24.54	28536.4	73.62	106592	73.62	14269.2	73.62	8578.35	73.62	269957	73.62	19739.5	73.62	22403.4
24.6	93870.3	24.6	44381.3	24.6	193970	24.6	255781	24.6	46331.8	24.6	41713.1	24.6	32221.1	24.6	128877	24.6	121269	24.6	43943.1	24.6	21901.9	24.6	28534.6	73.8	106699	73.8	14428.5	73.8	8523.5	73.8	271101	73.8	19696.1	73.8	22656.7
24.66	94162.6	24.66	44360.5	24.66	194415	24.66	256405	24.66	46417	24.66	41767.6	24.66	32283.1	24.66	129302	24.66	121446	24.66	43894.8	24.66	21953	24.66	28533.1	73.98	106812	73.98	14601.3	73.98	8473.6	73.98	272234	73.98	19649.4	73.98	22911.9
24.72	94457	24.72	44341.2	24.72	194860	24.72	257018	24.72	46516	24.72	41834.8	24.72	32343.3	24.72	129736	24.72	121624	24.72	43850.2	24.72	21993	24.72	28532.1	74.16	106931	74.16	14787.1	74.16	8428.8	74.16	273355	74.16	19599.9	74.16	23167.7
24.78	94753.2	24.78	44324.1	24.78	195306	24.78	257620	24.78	46631.3	24.78	41915	24.78	32401.3	24.78	130180	24.78	121802	24.78	43809.2	24.78	22021.5	24.78	28532	74.34	107056	74.34	14985.4	74.34	8389.2	74.34	274462	74.34	19548	74.34	23422.8
24.84	95050.7	24.84	44310.4	24.84	195752	24.84	258210	24.84	46763.2	24.84	42007.3	24.84	32457.2	24.84	130635	24.84	121982	24.84	43771.8	24.84	22037.9	24.84	28532.9	74.52	107188	74.52	15195.7	74.52	8354.91	74.52	275556	74.52	19494.2	74.52	23676.4
24.9	95349.2	24.9	44300.8	24.9	196197	24.9	258790	24.9	46912.6	24.9	42110.6	24.9	32511.6	24.9	131100	24.9	122163	24.9	43737.7	24.9	22041.6	24.9	28535.2	74.7	107327	74.7	15417.6	74.7	8325.99	74.7	276634	74.7	19438.8	74.7	23927.5
24.96	95648.2	24.96	44295.9	24.96	196643	24.96	259361	24.96	47080	24.96	42223.9	24.96	32565.9	24.96	131576	24.96	122346	24.96	43706.2	24.96	22032.4	24.96	28539	74.88	107473	74.88	15650.5	74.88	8302.45	74.88	277696	74.88	19382.2	74.88	24175.1
25.02	95947.4	25.02	44296.7	25.02	197092	25.02	259923	25.02	47265.4	25.02	42346.1	25.02	32620.4	25.02	132060	25.02	122531	25.02	43676.7	25.02	22010.6	25.02	28544.5	75.06	107625	75.06	15893.8	75.06	8284.26	75.06	278743	75.06	19324.9	75.06	24418.8
25.08	96246.3	25.08	44303.7	25.08	197542	25.08	260477	25.08	47469.7	25.08	42477.2	25.08	32674.8	25.08	132552	25.08	122718	25.08	43648.7	25.08	21975.8	25.08	28551.9	75.24	107783	75.24	16146.9	75.24	8271.36	75.24	279775	75.24	19267.4	75.24	24657.8
25.14	96544.6	25.14	44317.4	25.14	197993	25.14	261024	25.14	47694.2	25.14	42617.2	25.14	32729.2	25.14	133054	25.14	122909	25.14	43621.7	25.14	21928.2	25.14	28561.3	75.42	107946	75.42	16408.8	75.42	8263.66	75.42	280791	75.42	19210.1	75.42	24891.7
25.2	96841.9	25.2	44338.2	25.2	198444	25.2	261565	25.2	47940.6	25.2	42765	25.2	32784	25.2	133562	25.2	123102	25.2	43595	25.2	21868.7	25.2	28572.9	75.6	108114	75.6	16678.9	75.6	8261.11	75.6	281794	75.6	19153.3	75.6	25119.9
25.26	97138.1	25.26	44366.6	25.26	198894	25.26	262100	25.26	48208.9	25.26	42919.5	25.26	32838	25.26	134076	25.26	123298	25.26	43567.6	25.26	21797.6	25.26	28586.7	75.78	108287	75.78	16956	75.78	8263.58	75.78	282786	75.78	19097.5	75.78	25342
25.32	97432.7	25.32	44402.7	25.32	199343	25.32	262627	25.32	48498.6	25.32	43079	25.32	32893.2	25.32	134597	25.32	123498	25.32	43538.8	25.32	21715.5	25.32	28602.7	75.96	108462	75.96	17239	75.96	8270.92	75.96	283771	75.96	19043.1	75.96	25557.9
25.38	97725.7	25.38	44446.5	25.38	199789	25.38	263150	25.38	48807.8	25.38	43241.8	25.38	32949.3	25.38	135123	25.38	123701	25.38	43507.2	25.38	21623	25.38	28621.1	76.14	108639	76.14	17526.8	76.14	8282.91	76.14	284752	76.14	18990.5	76.14	25767.3
25.44	98016.9	25.44	44498	25.44	200233	25.44	263669	25.44	49135.9	25.44	43408.4	25.44	33006.3	25.44	135653	25.44	123907	25.44	43472.1	25.44	21521.3	25.44	28641.6	76.32	108818	76.32	17818	76.32	8299.38	76.32	285731	76.32	18939.9	76.32	25969.9
25.5	98306	25.5	44556.8	25.5	200673	25.5	264184	25.5	49481.6	25.5	43577.3	25.5	33063.5	25.5	136187	25.5	124116	25.5	43432.7	25.5	21411.5	25.5	28664.3	76.5	108997	76.5	18111.5	76.5	8320.1	76.5	286711	76.5	18891.8	76.5	26165.6
25.56	98593.1	25.56	44622.8	25.56	201109	25.56	264695	25.56	49845	25.56	43747.4	25.56	33120.8	25.56	136724	25.56	124327	25.56	43388.8	25.56	21294.9	25.56	28689.1	76.68	109176	76.68	18405.9	76.68	8344.79	76.68	287694	76.68	18846.4	76.68	26354.4
25.62	98878.1	25.62	44695.6	25.62	201540	25.62	265204	25.62	50225.4	25.62	43917.1	25.62	33178.1	25.62	137264	25.62	124542	25.62	43340.1	25.62	21172.6	25.62	28715.8	76.86	109353	76.86	18699.9	76.86	8373.18	76.86	288677	76.86	18803.8	76.86	26536.4
25.68	99160.8	25.68	44774.6	25.68	201965	25.68	265710	25.68	50620.7	25.68	44084.8	25.68	33235.1	25.68	137805	25.68	124758	25.68	43286	25.68	21046.1	25.68	28744.5	77.04	109530	77.04	18992.3	77.04	8405.03	77.04	289665	77.04	18764.2	77.04	26711.4
25.74	99441.3	25.74	44859.5	25.74	202383	25.74	266215	25.74	51028.5	25.74	44248.9	25.74	33291.7	25.74	138346	25.74	124975	25.74	43226.6	25.74	20917.2	25.74	28774.8	77.22	109706	77.22	19281.8	77.22	8440	77.22	290657	77.22	18727.7	77.22	26879.7
25.8	99719.5	25.8	44949.6	25.8	202794	25.8	266718	25.8	51446.3	25.8	44408.6	25.8	33347.8	25.8	138888	25.8	125193	25.8	43161.5	25.8	20787.4	25.8	28806.6	77.4	109882	77.4	19567.3	77.4	8477.82	77.4	291655	77.4	18694.3	77.4	27041.3
25.86	99995.4	25.86	45044	25.86	203197	25.86	267222	25.86	51871.5	25.86	44563.7	25.86	33404.2	25.86	139428	25.86	125411	25.86	43090.9	25.86	20658.2	25.86	28839.8	77.58	110059	77.58	19847.6	77.58	8518.17	77.58	292656	77.58	18664.2	77.58	27196.3
25.92	100269	25.92	45142.1	25.92	203592	25.92	267727	25.92	52301.9	25.92	44713.8	25.92	33459.7	25.92	139967	25.92	125630	25.92	43014.7	25.92	20531.2	25.92	28874	77.76	110238	77.76	20121.8	77.76	8560.79	77.76	293658	77.76	18637.3	77.76	27344.7
25.98	100541	25.98	45243.2	25.98	203978	25.98	268235	25.98	52735.1	25.98	44858	25.98	33514.3	25.98	140502	25.98	125847	25.98	42933.7	25.98	20408.3	25.98	28909.1	77.94	110418	77.94	20388.8	77.94	8605.39	77.94	294660	77.94	18613.7	77.94	27486.7
26.04	100810	26.04	45346.6	26.04	204354	26.04	268749	26.04	53168.8	26.04	44994.2	26.04	33567.6	26.04	141034	26.04	126064	26.04	42848.1	26.04	20291.7	26.04	28944.8	78.12	110600	78.12	20647.9	78.12	8651.62	78.12	295656	78.12	18593.3	78.12	27622.2
26.1	101077	26.1	45451.6	26.1	204720	26.1	269268	26.1	53600.8	26.1	45121.8	26.1	33620.4	26.1	141560	26.1	126279	26.1	42757.9	26.1	20183.1	26.1	28981	78.3	110786	78.3	20898.3	78.3	8699.23	78.3	296646	78.3	18576.2	78.3	27751.2
26.16	101342	26.16	45557.5	26.16	205077	26.16	269791	26.16	54026.2	26.16	45242.1	26.16	33672.9	26.16	142081	26.16	126493	26.16	42663.2	26.16	20084.5	26.16	29017.5	78.48	110973	78.48	21139.1	78.48	8747.98	78.48	297630	78.48	18562.2	78.48	27873.6
26.22	101605	26.22	45663.6	26.22	205422	26.22	270320	26.22	54442.9	26.22	45354.9	26.22	33724.8	26.22	142595	26.22	126704	26.22	42564.4	26.22	19997.7	26.22	29053.8	78.66	111164	78.66	21369.8	78.66	8797.63	78.66	298606	78.66	18551.6	78.66	27989
26.28	101866	26.28	45768.9	26.28	205756	26.28	270853	26.28	54846.9	26.28	45461.1	26.28	33776.9	26.28	143103	26.28	126913	26.28	42461.9	26.28	19924.2	26.28	29089.8	78.84	111357	78.84	21589.6	78.84	8847.86	78.84	299575	78.84	18544.2	78.84	28097.4
26.34	102126	26.34	45872.6	26.34	206079	26.34	271388	26.34	55236.8	26.34	45560	26.34	33829.4	26.34	143604	26.34	127120	26.34	42356.2	26.34	19864.9	26.34	29125.3	79.02	111551	79.02	21797.8	79.02	8898.38	79.02	300537	79.02	18540.2	79.02	28198.3
26.4	102384	26.4	45974	26.4	206392	26.4	271927	26.4	55611.2	26.4	45651.6	26.4	33882.4	26.4	144100	26.4	127322	26.4	42247.8	26.4	19821.2	26.4	29159.9	79.2	111745	79.2	21993.8	79.2	8948.93	79.2	301491	79.2	18539.6	79.2	28291.4
26.46	102642	26.46	46072.4	26.46	206694	26.46	272471	26.46	55969.2	26.46	45735.8	26.46	33936.2	26.46	144589	26.46	127520	26.46	42137.6	26.46	19793.7	26.46	29193.5	79.38	111936	79.38	22177	79.38	8999.22	79.38	302439	79.38	18542.3	79.38	28376.3
26.52	102899	26.52	46167	26.52	206989	26.52	273025	26.52	56309.7	26.52	45811.2	26.52	33990.7	26.52	145073	26.52	127714	26.52	42026.1	26.52	19783.3	26.52	29225.9	79.56	112125	79.56	22346.9	79.56	9048.93	79.56	303380	79.56	18548.3	79.56	28452.7
26.58	103156	26.58	46257.3	26.58	207277	26.58	273585	26.58	56630.6	26.58	45879.1	26.58	34045.7	26.58	145550	26.58	127904	26.58	41914.3	26.58	19790.2	26.58	29256.9	79.74	112310	79.74	22502.9	79.74	9097.79	79.74	304316	79.74	18557.5	79.74	28520
26.64	103413	26.64	46342.5	26.64	207560	26.64	274153	26.64	56929.9	26.64	45940	26.64	34101.2	26.64	146022	26.64	128089	26.64	41802.9	26.64	19814.2	26.64	29286.3	79.92	112490	79.92	22644.2	79.92	9145.5	79.92	305249	79.92	18569.8	79.92	28577.9
26.7	103670	26.7	46422.3	26.7	207838	26.7	274732	26.7	57205.9	26.7	45994.1	26.7	34156.3	26.7	146488	26.7	128268	26.7	41693.1	26.7	19855.3	26.7	29314	80.1	112666	80.1	22770.4	80.1	9191.7	80.1	306179	80.1	18585	80.1	28625.9
26.76	103929	26.76	46495.9	26.76	208112	26.76	275324	26.76	57459.5	26.76	46040.5	26.76	34211.4	26.76	146949	26.76	128443	26.76	41585.4	26.76	19912.9	26.76	29339.8	80.28	112836	80.28	22880.9	80.28	9235.97	80.28	307106	80.28	18603	80.28	28663.5
26.82	104189	26.82	46563.1	26.82	208382	26.82	275930	26.82	57689.7	26.82	46078.9	26.82	34265.5	26.82	147407	26.82	128612	26.82	41480.8	26.82	19986.2	26.82	29363.6	80.46	113002	80.46	22975.2	80.46	9278.01	80.46	308031	80.46	18623.5	80.46	28690.3
26.88	104450	26.88	46623.7	26.88	208649	26.88	276550	26.88	57898.6	26.88	46109.9	26.88	34317.9	26.88	147862	26.88	128776	26.88	41380.3	26.88	20074.5	26.88	29385.5	80.64	113161	80.64	23052.8	80.64	9317.59	80.64	308954	80.64	18646.4	80.64	28705.7
26.94	104714	26.94	46677.6	26.94	208914	26.94	277185	26.94	58085	26.94	46135.4	26.94	34368.1	26.94	148315	26.94	128934	26.94	41284.7	26.94	20176.7	26.94	29405.5	80.82	113315	80.82	23113.4	80.82	9354.45	80.82	309877	80.82	18671.6	80.82	28709.2
27	104980	27	46724.6	27	209178	27	277835	27	58250.3	27	46156.4	27	34415.5	27	148764	27	129088	27	41194.6	27	20291.6	27	29423.4	81	113463	81	23156.7	81	9388.4	81	310800	81	18698.7	81	28700.4
27.06	105249	27.06	46764.9	27.06	209441	27.06	278498	27.06	58395.9	27.06	46173.3	27.06	34460.7	27.06	149212	27.06	129236	27.06	41110.8	27.06	20418	27.06	29439.3	81.18	113606	81.18	23182.4	81.18	9419.24	81.18	311722	81.18	18727.6	81.18	28678.8
27.12	105519	27.12	46798.4	27.12	209705	27.12	279173	27.12	58523.4	27.12	46187.6	27.12	34504	27.12	149659	27.12	129380	27.12	41033.7	27.12	20554.1	27.12	29453.2	81.36	113744	81.36	23190.7	81.36	9446.78	81.36	312645	81.36	18758.2	81.36	28644
27.18	105793	27.18	46825.4	27.18	209967	27.18	279857	27.18	58635.3	27.18	46198.6	27.18	34545.8	27.18	150106	27.18	129520	27.18	40963.7	27.18	20698.6	27.18	29465.2	81.54	113877	81.54	23181.6	81.54	9470.83	81.54	313566	81.54	18790.2	81.54	28595.7
27.24	106069	27.24	46846.1	27.24	210228	27.24	280549	27.24	58736.5	27.24	46207.9	27.24	34585.6	27.24	150553	27.24	129657	27.24	40900.8	27.24	20850	27.24	29475.2	81.72	114005	81.72	23155.3	81.72	9491.25	81.72	314487	81.72	18823.8	81.72	28533.8
27.3	106348	27.3	46861	27.3	210488	27.3	281244	27.3	58830.4	27.3	46217.2	27.3	34623.9	27.3	151001	27.3	129792	27.3	40845.5	27.3	21006.6	27.3	29483.4	81.9	114126	81.9	23112.2	81.9	9508.04	81.9	315405	81.9	18858.8	81.9	28457.8
27.36	106630	27.36	46870.6	27.36	210747	27.36	281938	27.36	58919.2	27.36	46227.8	27.36	34659.6	27.36	151450	27.36	129925	27.36	40797.9	27.36	21166.8	27.36	29490	82.08	114239	82.08	23052.5	82.08	9521.22	82.08	316320	82.08	18895	82.08	28367.9
27.42	106914	27.42	46875.6	27.42	211007	27.42	282630	27.42	59005.8	27.42	46240.6	27.42	34693	27.42	151902	27.42	130057	27.42	40758	27.42	21328.8	27.42	29495.1	82.26	114345	82.26	22977	82.26	9530.67	82.26	317232	82.26	18932.5	82.26	28263.9
27.48	107201	27.48	46876.4	27.48	211266	27.48	283322	27.48	59092.3	27.48	46255.4	27.48	34723.9	27.48	152356	27.48	130187	27.48	40725.5	27.48	21490.9	27.48	29498.7	82.44	114442	82.44	22886	82.44	9536.38	82.44	318137	82.44	18971.2	82.44	28146.1
27.54	107489	27.54	46873.7	27.54	211524	27.54	284010	27.54	59182.3	27.54	46273	27.54	34752.5	27.54	152814	27.54	130317	27.54	40700.2	27.54	21652	27.54	29501.1	82.62	114531	82.62	22780.4	82.62	9538.36	82.62	319035	82.62	19011.3	82.62	28014.7
27.6	107780	27.6	46868.1	27.6	211781	27.6	284691	27.6	59277.5	27.6	46295	27.6	34779.3	27.6	153275	27.6	130446	27.6	40681.6	27.6	21810.1	27.6	29502.3	82.8	114611	82.8	22660.9	82.8	9536.55	82.8	319924	82.8	19052.6	82.8	27870.1
27.66	108073	27.66	46860.4	27.66	212036	27.66	285363	27.66	59378.6	27.66	46322.5	27.66	34803.3	27.66	153741	27.66	130575	27.66	40669.3	27.66	21963.7	27.66	29502.5	82.98	114683	82.98	22528	82.98	9531	82.98	320804	82.98	19095	82.98	27712.9
27.72	108368	27.72	46851.6	27.72	212289	27.72	286022	27.72	59487.2	27.72	46355.8	27.72	34823.9	27.72	154213	27.72	130704	27.72	40662.6	27.72	22111.1	27.72	29502	83.16	114746	83.16	22382.4	83.16	9521.8	83.16	321673	83.16	19138.6	83.16	27543.5
27.78	108665	27.78	46842.4	27.78	212540	27.78	286668	27.78	59604.9	27.78	46395.9	27.78	34841.1	27.78	154690	27.78	130834	27.78	40661.1	27.78	22250.7	27.78	29500.9	83.34	114802	83.34	22224.9	83.34	9509.03	83.34	322533	83.34	19183.1	83.34	27362.8
27.84	108963	27.84	46833.9	27.84	212790	27.84	287300	27.84	59731.2	27.84	46442.1	27.84	34855.6	27.84	155173	27.84	130963	27.84	40664.2	27.84	22380.9	27.84	29499.6	83.52	114849	83.52	22055.9	83.52	9492.82	83.52	323383	83.52	19228.5	83.52	27171.5
27.9	109263	27.9	46826.8	27.9	213037	27.9	287922	27.9	59866.7	27.9	46494.1	27.9	34866.4	27.9	155664	27.9	131093	27.9	40671.3	27.9	22500.7	27.9	29498.1	83.7	114890	83.7	21876.4	83.7	9473.25	83.7	324229	83.7	19274.5	83.7	26970.7
27.96	109565	27.96	46821.9	27.96	213279	27.96	288537	27.96	60012.3	27.96	46551.5	27.96	34874.1	27.96	156162	27.96	131223	27.96	40681.8	27.96	22608.8	27.96	29496.8	83.88	114925	83.88	21686.9	83.88	9450.37	83.88	325071	83.88	19320.8	83.88	26761.4
28.02	109867	28.02	46820.1	28.02	213518	28.02	289141	28.02	60169	28.02	46615.2	28.02	34879	28.02	156666	28.02	131354	28.02	40694.8	28.02	22703.9	28.02	29495.8	84.06	114954	84.06	21488.4	84.06	9424.43	84.06	325911	84.06	19367.2	84.06	26544.9
28.08	110171	28.08	46822.3	28.08	213755	28.08	289734	28.08	60337.7	28.08	46686.4	28.08	34881.4	28.08	157178	28.08	131486	28.08	40709.9	28.08	22785.4	28.08	29495.5	84.24	114978	84.24	21281.3	84.24	9395.58	84.24	326752	84.24	19413.4	84.24	26322.4
28.14	110475	28.14	46829.3	28.14	213988	28.14	290317	28.14	60518.5	28.14	46764.9	28.14	34882	28.14	157698	28.14	131620	28.14	40726	28.14	22852.2	28.14	29496	84.42	114996	84.42	21066.6	84.42	9363.97	84.42	327595	84.42	19459	84.42	26095.3
28.2	110780	28.2	46841.9	28.2	214222	28.2	290896	28.2	60711.8	28.2	46847.1	28.2	34880	28.2	158226	28.2	131756	28.2	40742.4	28.2	22904.2	28.2	29497.7	84.6	115008	84.6	20844.8	84.6	9329.81	84.6	328442	84.6	19503.9	84.6	25864.8
28.26	111086	28.26	46860.9	28.26	214455	28.26	291471	28.26	60918.4	28.26	46935.5	28.26	34875.8	28.26	158761	28.26	131894	28.26	40758.5	28.26	22941.6	28.26	29500.9	84.78	115016	84.78	20616.7	84.78	9293.28	84.78	329295	84.78	19547.8	84.78	25632.2
28.32	111391	28.32	46886.7	28.32	214686	28.32	292044	28.32	61138.7	28.32	47030.1	28.32	34869.4	28.32	159303	28.32	132035	28.32	40773.4	28.32	22963.7	28.32	29505.7	84.96	115017	84.96	20383.2	84.96	9254.53	84.96	330156	84.96	19590.4	84.96	25399
28.38	111697	28.38	46919.7	28.38	214914	28.38	292615	28.38	61372.3	28.38	47131.1	28.38	34861.8	28.38	159852	28.38	132179	28.38	40786.4	28.38	22970.7	28.38	29512.3	85.14	115012	85.14	20145.1	85.14	9213.9	85.14	331026	85.14	19631.7	85.14	25166.4
28.44	112002	28.44	46960	28.44	215138	28.44	293185	28.44	61619.4	28.44	47238.5	28.44	34852.9	28.44	160407	28.44	132327	28.44	40796.9	28.44	22962.8	28.44	29520.9	85.32	115001	85.32	19903.5	85.32	9171.63	85.32	331907	85.32	19671.6	85.32	24935.7
28.5	112306	28.5	47007.9	28.5	215359	28.5	293750	28.5	61880.8	28.5	47352.4	28.5	34843	28.5	160968	28.5	132477	28.5	40804.3	28.5	22940.1	28.5	29531.4	85.5	114984	85.5	19659.3	85.5	9127.97	85.5	332796	85.5	19710.1	85.5	24708.2
28.56	112611	28.56	47063.4	28.56	215576	28.56	294309	28.56	62156.6	28.56	47472.8	28.56	34833.3	28.56	161535	28.56	132631	28.56	40808.1	28.56	22903.4	28.56	29544.1	85.68	114961	85.68	19413.5	85.68	9083.2	85.68	333695	85.68	19747.2	85.68	24485.2
28.62	112914	28.62	47126.4	28.62	215789	28.62	294865	28.62	62446.7	28.62	47599.4	28.62	34824.4	28.62	162107	28.62	132789	28.62	40808	28.62	22853.4	28.62	29558.9	85.86	114932	85.86	19167.2	85.86	9037.54	85.86	334602	85.86	19783.1	85.86	24267.9
28.68	113216	28.68	47196.7	28.68	215995	28.68	295418	28.68	62750.5	28.68	47732.1	28.68	34817.4	28.68	162681	28.68	132950	28.68	40803.8	28.68	22790.7	28.68	29575.7	86.04	114899	86.04	18921.6	86.04	8991.23	86.04	335518	86.04	19817.7	86.04	24057.2
28.74	113518	28.74	47274.1	28.74	216195	28.74	295968	28.74	63067.7	28.74	47870.2	28.74	34812.9	28.74	163257	28.74	133114	28.74	40795.7	28.74	22716.6	28.74	29594.5	86.22	114862	86.22	18677.8	86.22	8944.55	86.22	336442	86.22	19851.2	86.22	23854.2
28.8	113818	28.8	47358.2	28.8	216386	28.8	296509	28.8	63397.4	28.8	48013.1	28.8	34811.6	28.8	163835	28.8	133281	28.8	40783.6	28.8	22632	28.8	29615.2	86.4	114820	86.4	18436.8	86.4	8897.76	86.4	337373	86.4	19883.8	86.4	23660.3
28.86	114116	28.86	47448.3	28.86	216565	28.86	297043	28.86	63738.9	28.86	48160.2	28.86	34814.2	28.86	164413	28.86	133450	28.86	40767.6	28.86	22538	28.86	29637.5	86.58	114774	86.58	18199.8	86.58	8851.12	86.58	338310	86.58	19915.7	86.58	23476.3
28.92	114413	28.92	47544	28.92	216735	28.92	297568	28.92	64092.9	28.92	48310.8	28.92	34821.7	28.92	164992	28.92	133622	28.92	40747.9	28.92	22436.5	28.92	29661.5	86.76	114724	86.76	17968.2	86.76	8804.85	86.76	339253	86.76	19947	86.76	23303.2
28.98	114709	28.98	47644.8	28.98	216892	28.98	298087	28.98	64458.5	28.98	48464.1	28.98	34833.6	28.98	165570	28.98	133797	28.98	40724.8	28.98	22328.4	28.98	29686.8	86.94	114671	86.94	17742.9	86.94	8759.1	86.94	340202	86.94	19978.1	86.94	23141.8
29.04	115004	29.04	47750.1	29.04	217035	29.04	298597	29.04	64834.1	29.04	48619.3	29.04	34849.6	29.04	166148	29.04	133973	29.04	40698.8	29.04	22215.4	29.04	29713.5	87.12	114615	87.12	17525	87.12	8713.99	87.12	341155	87.12	20008.9	87.12	22992.9
29.1	115297	29.1	47859.5	29.1	217164	29.1	299100	29.1	65218	29.1	48775.4	29.1	34871.3	29.1	166723	29.1	134151	29.1	40670.6	29.1	22099.3	29.1	29741.3	87.3	114556	87.3	17315.4	87.3	8669.67	87.3	342112	87.3	20039.6	87.3	22857.1
29.16	115588	29.16	47972.2	29.16	217276	29.16	299595	29.16	65608.8	29.16	48931.5	29.16	34897.6	29.16	167295	29.16	134330	29.16	40640.5	29.16	21981.8	29.16	29770.1	87.48	114495	87.48	17115	87.48	8626.31	87.48	343073	87.48	20070.6	87.48	22735
29.22	115878	29.22	48087.5	29.22	217370	29.22	300083	29.22	66005	29.22	49086.7	29.22	34930.1	29.22	167865	29.22	134510	29.22	40609.2	29.22	21864.5	29.22	29799.7	87.66	114429	87.66	16924.7	87.66	8584.02	87.66	344040	87.66	20101.8	87.66	22626.9
29.28	116167	29.28	48204.5	29.28	217445	29.28	300565	29.28	66405.1	29.28	49240.2	29.28	34969.3	29.28	168432	29.28	134690	29.28	40577.5	29.28	21749.2	29.28	29829.9	87.84	114359	87.84	16745	87.84	8542.91	87.84	345012	87.84	20133.3	87.84	22533.1
29.34	116454	29.34	48322.5	29.34	217498	29.34	301042	29.34	66807.6	29.34	49391.1	29.34	35014.6	29.34	168996	29.34	134871	29.34	40545.7	29.34	21637.7	29.34	29860.6	88.02	114284	88.02	16576.7	88.02	8503.04	88.02	345990	88.02	20165.3	88.02	22454.1
29.4	116740	29.4	48440.7	29.4	217532	29.4	301513	29.4	67211.2	29.4	49538.8	29.4	35066.6	29.4	169556	29.4	135051	29.4	40514.7	29.4	21530.9	29.4	29891.4	88.2	114203	88.2	16420.4	88.2	8464.57	88.2	346976	88.2	20197.6	88.2	22389.8
29.46	117025	29.46	48558.3	29.46	217546	29.46	301981	29.46	67614.8	29.46	49682.7	29.46	35124.4	29.46	170111	29.46	135232	29.46	40485	29.46	21430.2	29.46	29922.3	88.38	114117	88.38	16276.5	88.38	8427.61	88.38	347969	88.38	20230.5	88.38	22340.5
29.52	117310	29.52	48674.8	29.52	217541	29.52	302444	29.52	68015.1	29.52	49822.5	29.52	35188.2	29.52	170661	29.52	135411	29.52	40457.7	29.52	21336.4	29.52	29953.1	88.56	114025	88.56	16145.5	88.56	8392.24	88.56	348969	88.56	20263.8	88.56	22305.9
29.58	117593	29.58	48789.1	29.58	217519	29.58	302904	29.58	68411.4	29.58	49957.7	29.58	35257.9	29.58	171207	29.58	135588	29.58	40433.4	29.58	21251.1	29.58	29983.4	88.74	113927	88.74	16027.7	88.74	8358.59	88.74	349977	88.74	20297.7	88.74	22285.8
29.64	117877	29.64	48900.6	29.64	217482	29.64	303361	29.64	68802.7	29.64	50087.9	29.64	35334.6	29.64	171748	29.64	135763	29.64	40413	29.64	21175.3	29.64	30013.1	88.92	113823	88.92	15923.5	88.92	8326.8	88.92	350994	88.92	20332	88.92	22279.8
29.7	118159	29.7	49008.4	29.7	217430	29.7	303816	29.7	69188	29.7	50212.7	29.7	35418.3	29.7	172284	29.7	135936	29.7	40397.3	29.7	21109.4	29.7	30041.9	89.1	113713	89.1	15833.2	89.1	8296.97	89.1	352020	89.1	20366.9	89.1	22287.5
29.76	118442	29.76	49112	29.76	217366	29.76	304268	29.76	69566.3	29.76	50331.7	29.76	35508.2	29.76	172815	29.76	136106	29.76	40387	29.76	21053.8	29.76	30069.5	89.28	113596	89.28	15757.2	89.28	8269.19	89.28	353055	89.28	20402.3	89.28	22308.5
29.82	118724	29.82	49210.7	29.82	217291	29.82	304717	29.82	69937.2	29.82	50444.9	29.82	35602.7	29.82	173340	29.82	136273	29.82	40382.9	29.82	21008.8	29.82	30095.9	89.46	113475	89.46	15695.8	89.46	8243.56	89.46	354098	89.46	20438	89.46	22342.2
29.88	119007	29.88	49304.2	29.88	217207	29.88	305164	29.88	70300.6	29.88	50552.1	29.88	35700.9	29.88	173861	29.88	136436	29.88	40385.6	29.88	20975.1	29.88	30120.7	89.64	113350	89.64	15649.2	89.64	8220.14	89.64	355151	89.64	20473.7	89.64	22388.2
29.94	119289	29.94	49392.3	29.94	217117	29.94	305609	29.94	70656	29.94	50652.9	29.94	35802.4	29.94	174377	29.94	136595	29.94	40395.7	29.94	20952.8	29.94	30143.9	89.82	113222	89.82	15617.8	89.82	8198.98	89.82	356212	89.82	20509.4	89.82	22445.8
30	119572	30	49474.5	30	217022	30	306052	30	71005.2	30	50747.4	30	35907.7	30	174889	30	136748	30	40413.9	30	20941.8	30	30165.4	90	113093	90	15602	90	8180.07	90	357278	90	20544.7	90	22514.2
30.06	119854	30.06	49550.7	30.06	216922	30.06	306493	30.06	71348	30.06	50835.2	30.06	36013.4	30.06	175399	30.06	136897	30.06	40440.6	30.06	20942.9	30.06	30185	90.18	112961	90.18	15601.9	90.18	8163.4	90.18	358351	90.18	20579.3	90.18	22592.9
30.12	120137	30.12	49620.8	30.12	216816	30.12	306934	30.12	71684.4	30.12	50916.2	30.12	36117.9	30.12	175906	30.12	137042	30.12	40476	30.12	20956	30.12	30202.5	90.36	112829	90.36	15617.9	90.36	8148.98	90.36	359428	90.36	20612.7	90.36	22681.2
30.18	120419	30.18	49684.8	30.18	216705	30.18	307371	30.18	72014	30.18	50989.8	30.18	36220.6	30.18	176410	30.18	137181	30.18	40520.3	30.18	20980.5	30.18	30218.2	90.54	112698	90.54	15650	90.54	8136.74	90.54	360508	90.54	20644.4	90.54	22778.7
30.24	120701	30.24	49743	30.24	216588	30.24	307807	30.24	72337	30.24	51056.2	30.24	36320.3	30.24	176912	30.24	137316	30.24	40573.5	30.24	21015.8	30.24	30231.9	90.72	112570	90.72	15698.5	90.72	8126.61	90.72	361589	90.72	20674.1	90.72	22884.9
30.3	120983	30.3	49795.6	30.3	216468	30.3	308237	30.3	72653	30.3	51115.4	30.3	36417.4	30.3	177412	30.3	137445	30.3	40635.6	30.3	21061.5	30.3	30243.7	90.9	112445	90.9	15763.2	90.9	8118.52	90.9	362671	90.9	20701.2	90.9	22999.3
30.36	121264	30.36	49842.8	30.36	216345	30.36	308662	30.36	72962.6	30.36	51167.5	30.36	36511	30.36	177912	30.36	137568	30.36	40706.2	30.36	21117.4	30.36	30253.5	91.08	112324	91.08	15844.1	91.08	8112.4	91.08	363752	91.08	20725.7	91.08	23121.3
30.42	121545	30.42	49885.1	30.42	216218	30.42	309080	30.42	73266.7	30.42	51212.6	30.42	36601.6	30.42	178412	30.42	137687	30.42	40785.1	30.42	21183.3	30.42	30261.5	91.26	112208	91.26	15941.1	91.26	8108.18	91.26	364830	91.26	20747.1	91.26	23250.5
30.48	121825	30.48	49922.9	30.48	216088	30.48	309491	30.48	73565.7	30.48	51251.1	30.48	36688.2	30.48	178913	30.48	137801	30.48	40871.7	30.48	21258.3	30.48	30267.7	91.44	112097	91.44	16053.8	91.44	8105.77	91.44	365906	91.44	20765.1	91.44	23386.2
30.54	122105	30.54	49956.7	30.54	215953	30.54	309891	30.54	73860.7	30.54	51283.5	30.54	36769.5	30.54	179416	30.54	137909	30.54	40965.4	30.54	21341.1	30.54	30272.2	91.62	111992	91.62	16181.7	91.62	8105.08	91.62	366979	91.62	20779.8	91.62	23527.9
30.6	122383	30.6	49987	30.6	215814	30.6	310281	30.6	74150.9	30.6	51309.9	30.6	36843.7	30.6	179922	30.6	138012	30.6	41065.8	30.6	21431	30.6	30275.2	91.8	111894	91.8	16324.2	91.8	8105.92	91.8	368053	91.8	20790.7	91.8	23674.9
30.66	122661	30.66	50014.5	30.66	215671	30.66	310658	30.66	74436.9	30.66	51330.7	30.66	36913.7	30.66	180430	30.66	138110	30.66	41172.1	30.66	21527.3	30.66	30276.8	91.98	111805	91.98	16480.6	91.98	8108.19	91.98	369124	91.98	20797.8	91.98	23826.6
30.72	122938	30.72	50040.1	30.72	215525	30.72	311018	30.72	74719.4	30.72	51346.3	30.72	36978.9	30.72	180941	30.72	138203	30.72	41283.7	30.72	21629	30.72	30277.3	92.16	111727	92.16	16650.3	92.16	8111.75	92.16	370189	92.16	20800.8	92.16	23982.2
30.78	123214	30.78	50064.6	30.78	215377	30.78	311364	30.78	75000.6	30.78	51357.3	30.78	37038.8	30.78	181458	30.78	138291	30.78	41399.6	30.78	21735.6	30.78	30276.9	92.34	111661	92.34	16832.3	92.34	8116.5	92.34	371247	92.34	20799.8	92.34	24141
30.84	123489	30.84	50088.6	30.84	215226	30.84	311694	30.84	75280.9	30.84	51364	30.84	37092.2	30.84	181979	30.84	138376	30.84	41519	30.84	21846.3	30.84	30275.8	92.52	111608	92.52	17025.9	92.52	8122.28	92.52	372298	92.52	20794.6	92.52	24302.2
30.9	123763	30.9	50112.8	30.9	215072	30.9	312011	30.9	75561.1	30.9	51366.9	30.9	37137.4	30.9	182505	30.9	138457	30.9	41641.1	30.9	21959.9	30.9	30274.3	92.7	111570	92.7	17230.1	92.7	8128.91	92.7	373341	92.7	20784.9	92.7	24465.4
30.96	124036	30.96	50138	30.96	214916	30.96	312315	30.96	75841.6	30.96	51366.7	30.96	37173.9	30.96	183034	30.96	138535	30.96	41764.9	30.96	22075.2	30.96	30272.5	92.88	111547	92.88	17444.1	92.88	8136.28	92.88	374375	92.88	20770.6	92.88	24629.7
31.02	124308	31.02	50165.2	31.02	214758	31.02	312607	31.02	76122.5	31.02	51363.9	31.02	37200.7	31.02	183568	31.02	138611	31.02	41889.5	31.02	22190.8	31.02	30270.9	93.06	111541	93.06	17667	93.06	8144.17	93.06	375400	93.06	20751.4	93.06	24794.6
31.08	124580	31.08	50194.9	31.08	214599	31.08	312891	31.08	76403.8	31.08	51359	31.08	37216.8	31.08	184105	31.08	138685	31.08	42013.9	31.08	22305.6	31.08	30269.7	93.24	111553	93.24	17897.8	93.24	8152.41	93.24	376419	93.24	20727.1	93.24	24959.4
31.14	124851	31.14	50228	31.14	214438	31.14	313167	31.14	76685.4	31.14	51352.6	31.14	37224	31.14	184647	31.14	138758	31.14	42137.5	31.14	22419.3	31.14	30269.3	93.42	111582	93.42	18135.8	93.42	8160.85	93.42	377431	93.42	20697.5	93.42	25123.7
31.2	125122	31.2	50265.3	31.2	214276	31.2	313440	31.2	76967.1	31.2	51345.6	31.2	37221.9	31.2	185191	31.2	138831	31.2	42259.2	31.2	22530.5	31.2	30270	93.6	111628	93.6	18380.1	93.6	8169.42	93.6	378434	93.6	20662.4	93.6	25286.9
31.26	125392	31.26	50307.3	31.26	214115	31.26	313711	31.26	77249.5	31.26	51338.7	31.26	37209.1	31.26	185737	31.26	138904	31.26	42378.4	31.26	22638.4	31.26	30272.1	93.78	111691	93.78	18629.9	93.78	8177.98	93.78	379430	93.78	20621.7	93.78	25448.6
31.32	125661	31.32	50354.4	31.32	213953	31.32	313982	31.32	77533.2	31.32	51332.8	31.32	37186	31.32	186284	31.32	138978	31.32	42494.4	31.32	22741.7	31.32	30275.9	93.96	111768	93.96	18884.1	93.96	8186.42	93.96	380423	93.96	20575.4	93.96	25608.4
31.38	125931	31.38	50407.1	31.38	213790	31.38	314257	31.38	77818	31.38	51328.6	31.38	37152.7	31.38	186831	31.38	139053	31.38	42606.8	31.38	22839	31.38	30281.6	94.14	111857	94.14	19142.2	94.14	8194.58	94.14	381419	94.14	20523.5	94.14	25765.8
31.44	126199	31.44	50465.7	31.44	213625	31.44	314534	31.44	78104.5	31.44	51326.9	31.44	37110	31.44	187378	31.44	139130	31.44	42714.8	31.44	22929.5	31.44	30289.3	94.32	111958	94.32	19403.2	94.32	8202.37	94.32	382420	94.32	20466.2	94.32	25920.4
31.5	126468	31.5	50530.7	31.5	213459	31.5	314819	31.5	78392.9	31.5	51328.4	31.5	37059.1	31.5	187924	31.5	139209	31.5	42818.3	31.5	23012.6	31.5	30299.5	94.5	112067	94.5	19666.2	94.5	8209.73	94.5	383429	94.5	20403.6	94.5	26072.1
31.56	126736	31.56	50602.1	31.56	213290	31.56	315109	31.56	78683.6	31.56	51333.8	31.56	37000	31.56	188470	31.56	139291	31.56	42917.1	31.56	23087.4	31.56	30312.1	94.68	112184	94.68	19930.5	94.68	8216.57	94.68	384451	94.68	20336.2	94.68	26220.1
31.62	127003	31.62	50680	31.62	213119	31.62	315406	31.62	78977.2	31.62	51343.7	31.62	36933	31.62	189015	31.62	139376	31.62	43011.1	31.62	23153.5	31.62	30327.4	94.86	112308	94.86	20195.2	94.86	8222.92	94.86	385486	94.86	20264.3	94.86	26364.4
31.68	127270	31.68	50764.4	31.68	212945	31.68	315710	31.68	79274.6	31.68	51358.7	31.68	36859.6	31.68	189558	31.68	139464	31.68	43100.3	31.68	23210.6	31.68	30345.5	95.04	112436	95.04	20459.3	95.04	8228.78	95.04	386535	95.04	20188.8	95.04	26504.3
31.74	127536	31.74	50855.3	31.74	212769	31.74	316021	31.74	79576	31.74	51379	31.74	36779.2	31.74	190099	31.74	139555	31.74	43185	31.74	23258.2	31.74	30366.5	95.22	112567	95.22	20722	95.22	8234.17	95.22	387605	95.22	20110	95.22	26639.4
31.8	127802	31.8	50952.3	31.8	212589	31.8	316339	31.8	79881.9	31.8	51404.9	31.8	36693	31.8	190636	31.8	139649	31.8	43265.4	31.8	23296	31.8	30390.3	95.4	112699	95.4	20982.2	95.4	8239.03	95.4	388697	95.4	20028.7	95.4	26769.2
31.86	128068	31.86	51055.3	31.86	212407	31.86	316664	31.86	80192.2	31.86	51436.5	31.86	36603.8	31.86	191170	31.86	139747	31.86	43341.6	31.86	23324	31.86	30417.1	95.58	112831	95.58	21239.2	95.58	8243.37	95.58	389813	95.58	19945.6	95.58	26893.1
31.92	128334	31.92	51164.1	31.92	212220	31.92	316996	31.92	80506	31.92	51473.7	31.92	36512.9	31.92	191701	31.92	139848	31.92	43414.3	31.92	23342.4	31.92	30446.9	95.76	112964	95.76	21492	95.76	8247.24	95.76	390951	95.76	19861.6	95.76	27010.8
31.98	128599	31.98	51278.2	31.98	212030	31.98	317335	31.98	80822	31.98	51516.5	31.98	36422	31.98	192229	31.98	139953	31.98	43484.1	31.98	23351.5	31.98	30479.6	95.94	113096	95.94	21739.6	95.94	8250.78	95.94	392110	95.94	19777.2	95.94	27121.8
32.04	128864	32.04	51397.2	32.04	211836	32.04	317680	32.04	81138.9	32.04	51564.7	32.04	36332.1	32.04	192752	32.04	140061	32.04	43551.5	32.04	23351.7	32.04	30515.4	96.12	113226	96.12	21981	96.12	8253.94	96.12	393287	96.12	19693.2	96.12	27225.8
32.1	129129	32.1	51520.9	32.1	211639	32.1	318033	32.1	81456.2	32.1	51617.9	32.1	36243.3	32.1	193270	32.1	140171	32.1	43617.4	32.1	23343	32.1	30554.1	96.3	113353	96.3	22215.4	96.3	8256.69	96.3	394479	96.3	19610.1	96.3	27321.9
32.16	129395	32.16	51648.6	32.16	211439	32.16	318393	32.16	81772.8	32.16	51675.7	32.16	36157.8	32.16	193783	32.16	140284	32.16	43682.5	32.16	23326.1	32.16	30595.8	96.48	113475	96.48	22442	96.48	8259.07	96.48	395684	96.48	19528.4	96.48	27409.8
32.22	129661	32.22	51779.7	32.22	211238	32.22	318760	32.22	82087.3	32.22	51737.5	32.22	36078.3	32.22	194289	32.22	140400	32.22	43747.7	32.22	23301.5	32.22	30640.2	96.66	113592	96.66	22659.7	96.66	8261.05	96.66	396899	96.66	19448.6	96.66	27489.1
32.28	129928	32.28	51913.6	32.28	211034	32.28	319137	32.28	82397.7	32.28	51802.7	32.28	36004.3	32.28	194789	32.28	140518	32.28	43813.8	32.28	23269.8	32.28	30687.5	96.84	113702	96.84	22867.8	96.84	8262.57	96.84	398122	96.84	19371.2	96.84	27559.5
32.34	130195	32.34	52049.7	32.34	210826	32.34	319522	32.34	82701.5	32.34	51871	32.34	35938.3	32.34	195282	32.34	140639	32.34	43881.5	32.34	23231.6	32.34	30737.2	97.02	113805	97.02	23065.7	97.02	8263.64	97.02	399345	97.02	19296.8	97.02	27620.7
32.4	130464	32.4	52187.3	32.4	210615	32.4	319916	32.4	82997.2	32.4	51941.9	32.4	35880.2	32.4	195768	32.4	140762	32.4	43951.7	32.4	23188	32.4	30789.5	97.2	113901	97.2	23252.3	97.2	8264.35	97.2	400568	97.2	19225.9	97.2	27672.6
32.46	130733	32.46	52325.5	32.46	210402	32.46	320318	32.46	83283.9	32.46	52015.2	32.46	35829.8	32.46	196248	32.46	140887	32.46	44025.4	32.46	23139.8	32.46	30844	97.38	113987	97.38	23427.3	97.38	8264.74	97.38	401789	97.38	19159.3	97.38	27714.9
32.52	131003	32.52	52463.7	32.52	210187	32.52	320728	32.52	83561.3	32.52	52090.7	32.52	35786.8	32.52	196720	32.52	141013	32.52	44103.3	32.52	23087.9	32.52	30900.5	97.56	114065	97.56	23590.2	97.56	8264.86	97.56	403006	97.56	19097.2	97.56	27747.3
32.58	131274	32.58	52601	32.58	209972	32.58	321144	32.58	83829.2	32.58	52168.1	32.58	35749.8	32.58	197186	32.58	141141	32.58	44186.2	32.58	23033.3	32.58	30958.7	97.74	114132	97.74	23740.4	97.74	8264.7	97.74	404216	97.74	19040.5	97.74	27769.8
32.64	131547	32.64	52736.7	32.64	209757	32.64	321565	32.64	84087.3	32.64	52247.3	32.64	35718.9	32.64	197644	32.64	141269	32.64	44274.7	32.64	22977	32.64	31018.4	97.92	114190	97.92	23877.5	97.92	8264.45	97.92	405419	97.92	18989.9	97.92	27782.3
32.7	131820	32.7	52869.9	32.7	209543	32.7	321989	32.7	84334.1	32.7	52327.9	32.7	35695.1	32.7	198096	32.7	141398	32.7	44369.4	32.7	22920.1	32.7	31079.2	98.1	114239	98.1	24001.1	98.1	8264.17	98.1	406615	98.1	18946.4	98.1	27784.7
32.76	132093	32.76	53000.1	32.76	209330	32.76	322417	32.76	84569.7	32.76	52409.4	32.76	35678.3	32.76	198542	32.76	141527	32.76	44470.7	32.76	22863.5	32.76	31140.8	98.28	114281	98.28	24111	98.28	8263.93	98.28	407805	98.28	18910.7	98.28	27776.8
32.82	132367	32.82	53126.7	32.82	209116	32.82	322848	32.82	84793.8	32.82	52491.5	32.82	35668.4	32.82	198983	32.82	141655	32.82	44578.8	32.82	22808.4	32.82	31203	98.46	114316	98.46	24206.9	98.46	8263.84	98.46	408987	98.46	18883.8	98.46	27758.7
32.88	132642	32.88	53249.2	32.88	208902	32.88	323277	32.88	85006.8	32.88	52574.2	32.88	35666.5	32.88	199418	32.88	141782	32.88	44694.3	32.88	22755.7	32.88	31265.4	98.64	114346	98.64	24288.6	98.64	8264.05	98.64	410162	98.64	18866.4	98.64	27731.3
32.94	132916	32.94	53367.1	32.94	208688	32.94	323704	32.94	85207.9	32.94	52656.8	32.94	35672	32.94	199848	32.94	141907	32.94	44817.4	32.94	22706.1	32.94	31327.8	98.82	114371	98.82	24356.3	98.82	8264.66	98.82	411331	98.82	18859	98.82	27694.5
33	133190	33	53480.1	33	208474	33	324126	33	85396.6	33	52738.9	33	35685.3	33	200272	33	142029	33	44948.2	33	22660.4	33	31389.9	99	114395	99	24409.6	99	8265.71	99	412491	99	18862	99	27648.5
33.06	133464	33.06	53587.8	33.06	208259	33.06	324543	33.06	85571.5	33.06	52819.7	33.06	35706.3	33.06	200693	33.06	142150	33.06	45086.4	33.06	22619.1	33.06	31451.5	99.18	114416	99.18	24448.9	99.18	8267.23	99.18	413644	99.18	18875.9	99.18	27593.5
33.12	133738	33.12	53690.1	33.12	208042	33.12	324952	33.12	85732.3	33.12	52898.4	33.12	35735.5	33.12	201111	33.12	142268	33.12	45231.8	33.12	22583.3	33.12	31512.3	99.36	114436	99.36	24473.9	99.36	8269.24	99.36	414792	99.36	18901.3	99.36	27530.4
33.18	134011	33.18	53787	33.18	207824	33.18	325353	33.18	85879.2	33.18	52973.8	33.18	35773.5	33.18	201525	33.18	142383	33.18	45384	33.18	22553.8	33.18	31572.3	99.54	114456	99.54	24484.8	99.54	8271.75	99.54	415937	99.54	18938.4	99.54	27459.6
33.24	134283	33.24	53878.5	33.24	207603	33.24	325747	33.24	86012.4	33.24	53044.9	33.24	35821.1	33.24	201938	33.24	142495	33.24	45542.5	33.24	22531.2	33.24	31631.3	99.72	114475	99.72	24481.7	99.72	8274.78	99.72	417081	99.72	18987.3	99.72	27381.3
33.3	134554	33.3	53964.8	33.3	207379	33.3	326130	33.3	86134	33.3	53111.1	33.3	35876.8	33.3	202350	33.3	142603	33.3	45706.7	33.3	22516.2	33.3	31689.2	99.9	114494	99.9	24464.5	99.9	8278.33	99.9	418225	99.9	19048	99.9	27296.1
33.36	134825	33.36	54046.2	33.36	207155	33.36	326503	33.36	86243.5	33.36	53171.6	33.36	35941.2	33.36	202762	33.36	142706	33.36	45876	33.36	22509.1	33.36	31746	100.08	114514	100.08	24433.4	100.08	8282.45	100.08	419366	100.08	19120.4	100.08	27204.3
33.42	135094	33.42	54122.7	33.42	206932	33.42	326863	33.42	86341.2	33.42	53225.5	33.42	36014.6	33.42	203175	33.42	142806	33.42	46049.9	33.42	22510.2	33.42	31801.6	100.26	114536	100.26	24388.5	100.26	8287.12	100.26	420504	100.26	19204.4	100.26	27106.6
33.48	135363	33.48	54194.9	33.48	206711	33.48	327211	33.48	86428.1	33.48	53272.2	33.48	36097	33.48	203590	33.48	142902	33.48	46227.3	33.48	22520.1	33.48	31855.9	100.44	114560	100.44	24329.7	100.44	8292.29	100.44	421642	100.44	19299.9	100.44	27003.3
33.54	135630	33.54	54263	33.54	206491	33.54	327547	33.54	86507.3	33.54	53311.2	33.54	36187.5	33.54	204009	33.54	142995	33.54	46407.5	33.54	22539	33.54	31909	100.62	114587	100.62	24257.4	100.62	8297.96	100.62	422781	100.62	19406.8	100.62	26895
33.6	135897	33.6	54327.6	33.6	206275	33.6	327876	33.6	86582.2	33.6	53341.7	33.6	36285.5	33.6	204433	33.6	143083	33.6	46589.6	33.6	22567.4	33.6	31960.7	100.8	114618	100.8	24171.7	100.8	8304.14	100.8	423923	100.8	19525	100.8	26781.9
33.66	136162	33.66	54389.2	33.66	206061	33.66	328201	33.66	86655	33.66	53363.2	33.66	36390.1	33.66	204862	33.66	143168	33.66	46772.8	33.66	22605	33.66	32011.2	100.98	114655	100.98	24072.9	100.98	8310.81	100.98	425068	100.98	19654.2	100.98	26664.8
33.72	136427	33.72	54448.4	33.72	205853	33.72	328524	33.72	86726	33.72	53375.4	33.72	36500.2	33.72	205297	33.72	143249	33.72	46956.2	33.72	22651.7	33.72	32060.5	101.16	114698	101.16	23961.2	101.16	8317.91	101.16	426217	101.16	19793.9	101.16	26543.7
33.78	136690	33.78	54505.5	33.78	205649	33.78	328844	33.78	86796.4	33.78	53378.3	33.78	36615.7	33.78	205739	33.78	143326	33.78	47139.1	33.78	22707.1	33.78	32108.6	101.34	114749	101.34	23837.1	101.34	8325.44	101.34	427366	101.34	19943.6	101.34	26418.8
33.84	136951	33.84	54561.2	33.84	205450	33.84	329165	33.84	86867	33.84	53372	33.84	36735.3	33.84	206188	33.84	143401	33.84	47320.7	33.84	22771	33.84	32155.5	101.52	114809	101.52	23700.9	101.52	8333.4	101.52	428516	101.52	20102.8	101.52	26290.5
33.9	137212	33.9	54616	33.9	205255	33.9	329485	33.9	86938	33.9	53356.9	33.9	36858.6	33.9	206646	33.9	143474	33.9	47500.1	33.9	22842.8	33.9	32201.4	101.7	114878	101.7	23553.7	101.7	8341.8	101.7	429666	101.7	20270.9	101.7	26159.1
33.96	137471	33.96	54670.4	33.96	205064	33.96	329808	33.96	87009.6	33.96	53332.9	33.96	36983.8	33.96	207113	33.96	143545	33.96	47676.8	33.96	22922.2	33.96	32246.4	101.88	114957	101.88	23396	101.88	8350.61	101.88	430815	101.88	20447.2	101.88	26024.7
34.02	137728	34.02	54725.3	34.02	204874	34.02	330130	34.02	87083.1	34.02	53300.4	34.02	37109.4	34.02	207588	34.02	143616	34.02	47849.8	34.02	23008.9	34.02	32290.6	102.06	115045	102.06	23228.8	102.06	8359.8	102.06	431964	102.06	20630.7	102.06	25887.3
34.08	137985	34.08	54781.2	34.08	204688	34.08	330451	34.08	87158.7	34.08	53259.4	34.08	37233.9	34.08	208070	34.08	143685	34.08	48018.6	34.08	23102.2	34.08	32334.3	102.24	115143	102.24	23053	102.24	8369.38	102.24	433112	102.24	20820.5	102.24	25747.4
34.14	138239	34.14	54838.8	34.14	204504	34.14	330772	34.14	87236.5	34.14	53210.4	34.14	37357.3	34.14	208561	34.14	143754	34.14	48182.7	34.14	23201.5	34.14	32377.7	102.42	115250	102.42	22869.6	102.42	8379.29	102.42	434262	102.42	21015.2	102.42	25605.4
34.2	138493	34.2	54898.8	34.2	204323	34.2	331088	34.2	87315.1	34.2	53153.7	34.2	37479	34.2	209059	34.2	143823	34.2	48341.5	34.2	23305.9	34.2	32421	102.6	115364	102.6	22679.6	102.6	8389.43	102.6	435409	102.6	21213.8	102.6	25461.6
34.26	138744	34.26	54961.8	34.26	204146	34.26	331400	34.26	87394.2	34.26	53089.9	34.26	37597.9	34.26	209564	34.26	143892	34.26	48494.5	34.26	23414.8	34.26	32464.5	102.78	115486	102.78	22484.3	102.78	8399.71	102.78	436555	102.78	21414.9	102.78	25316.3
34.32	138994	34.32	55028.2	34.32	203972	34.32	331707	34.32	87474	34.32	53019.7	34.32	37713.3	34.32	210076	34.32	143962	34.32	48641.5	34.32	23527.3	34.32	32508.3	102.96	115614	102.96	22284.5	102.96	8410.09	102.96	437700	102.96	21617.3	102.96	25170.1
34.38	139243	34.38	55098.6	34.38	203803	34.38	332010	34.38	87555.3	34.38	52943.6	34.38	37824.3	34.38	210594	34.38	144032	34.38	48782.3	34.38	23642.6	34.38	32552.8	103.14	115746	103.14	22081.3	103.14	8420.46	103.14	438846	103.14	21819.8	103.14	25023.5
34.44	139491	34.44	55173.4	34.44	203637	34.44	332310	34.44	87638	34.44	52862.3	34.44	37930.4	34.44	211117	34.44	144103	34.44	48916.9	34.44	23759.8	34.44	32598.1	103.32	115882	103.32	21875.8	103.32	8430.67	103.32	439992	103.32	22020.9	103.32	24877.2
34.5	139737	34.5	55252.8	34.5	203475	34.5	332609	34.5	87723.2	34.5	52776.3	34.5	38030.3	34.5	211643	34.5	144174	34.5	49045.3	34.5	23878.4	34.5	32644.5	103.5	116021	103.5	21668.5	103.5	8440.54	103.5	441142	103.5	22219.5	103.5	24731.7
34.56	139982	34.56	55337.3	34.56	203317	34.56	332906	34.56	87813.8	34.56	52686.2	34.56	38123.7	34.56	212172	34.56	144247	34.56	49167.7	34.56	23997.5	34.56	32692.3	103.68	116162	103.68	21460.5	103.68	8449.96	103.68	442297	103.68	22414.2	103.68	24587.8
34.62	140227	34.62	55426.8	34.62	203163	34.62	333206	34.62	87909.4	34.62	52592.6	34.62	38210.6	34.62	212704	34.62	144321	34.62	49284.2	34.62	24115.8	34.62	32741.6	103.86	116305	103.86	21252.6	103.86	8458.79	103.86	443459	103.86	22604.1	103.86	24446.3
34.68	140471	34.68	55521.4	34.68	203013	34.68	333509	34.68	88010.7	34.68	52496.5	34.68	38290.6	34.68	213237	34.68	144395	34.68	49395.3	34.68	24232.2	34.68	32792.6	104.04	116449	104.04	21045.3	104.04	8466.83	104.04	444627	104.04	22788.3	104.04	24307.6
34.74	140714	34.74	55621.2	34.74	202866	34.74	333816	34.74	88118.9	34.74	52398.8	34.74	38362.2	34.74	213772	34.74	144471	34.74	49501.4	34.74	24345.7	34.74	32845.5	104.22	116595	104.22	20839.4	104.22	8473.95	104.22	445803	104.22	22965.7	104.22	24172.4
34.8	140958	34.8	55725.8	34.8	202721	34.8	334129	34.8	88234	34.8	52300.2	34.8	38424.6	34.8	214307	34.8	144548	34.8	49603	34.8	24455.8	34.8	32900.3	104.4	116741	104.4	20635.6	104.4	8480.02	104.4	446991	104.4	23135.7	104.4	24041.5
34.86	141201	34.86	55835.2	34.86	202579	34.86	334447	34.86	88356.9	34.86	52201.9	34.86	38478.2	34.86	214841	34.86	144626	34.86	49700.7	34.86	24561.4	34.86	32957.2	104.58	116889	104.58	20434.3	104.58	8484.93	104.58	448189	104.58	23297.3	104.58	23915.3
34.92	141445	34.92	55949.2	34.92	202435	34.92	334769	34.92	88484.7	34.92	52104.6	34.92	38521.8	34.92	215374	34.92	144705	34.92	49795.1	34.92	24661.8	34.92	33016.2	104.76	117039	104.76	20236.4	104.76	8488.53	104.76	449399	104.76	23449.8	104.76	23794.8
34.98	141690	34.98	56067.6	34.98	202292	34.98	335095	34.98	88619.7	34.98	52008.9	34.98	38555.8	34.98	215904	34.98	144786	34.98	49886.8	34.98	24756.4	34.98	33077.7	104.94	117191	104.94	20042.6	104.94	8490.7	104.94	450619	104.94	23592.5	104.94	23680.7
35.04	141935	35.04	56190.1	35.04	202148	35.04	335426	35.04	88761.5	35.04	51915.5	35.04	38580.2	35.04	216430	35.04	144870	35.04	49976.4	35.04	24844.6	35.04	33141.6	105.12	117344	105.12	19853.4	105.12	8491.29	105.12	451849	105.12	23724.5	105.12	23573.8
35.1	142181	35.1	56316.3	35.1	202004	35.1	335759	35.1	88909.8	35.1	51825.5	35.1	38594.9	35.1	216952	35.1	144956	35.1	50064.7	35.1	24925.7	35.1	33207.9	105.3	117498	105.3	19669.6	105.3	8490.2	105.3	453088	105.3	23845.3	105.3	23474.6
35.16	142428	35.16	56445.9	35.16	201858	35.16	336096	35.16	89061.6	35.16	51739.8	35.16	38600.8	35.16	217468	35.16	145046	35.16	50152.3	35.16	24999.3	35.16	33276.8	105.48	117653	105.48	19492.1	105.48	8487.33	105.48	454331	105.48	23954.1	105.48	23384
35.22	142676	35.22	56578.7	35.22	201712	35.22	336436	35.22	89216.6	35.22	51659.1	35.22	38597.4	35.22	217977	35.22	145139	35.22	50239.8	35.22	25065.2	35.22	33348.4	105.66	117808	105.66	19321.3	105.66	8482.56	105.66	455574	105.66	24050.3	105.66	23302.6
35.28	142925	35.28	56714.3	35.28	201563	35.28	336780	35.28	89347.4	35.28	51583.8	35.28	38585.3	35.28	218479	35.28	145237	35.28	50328.1	35.28	25123.2	35.28	33422.5	105.84	117963	105.84	19158.1	105.84	8475.77	105.84	456813	105.84	24133.3	105.84	23231.2
35.34	143176	35.34	56852.2	35.34	201412	35.34	337128	35.34	89477.9	35.34	51514.3	35.34	38564.8	35.34	218972	35.34	145338	35.34	50417.5	35.34	25173.4	35.34	33499.3	106.02	118117	106.02	19003.2	106.02	8466.92	106.02	458047	106.02	24202.4	106.02	23170.1
35.4	143428	35.4	56992	35.4	201260	35.4	337481	35.4	89607.3	35.4	51450.8	35.4	38536.5	35.4	219456	35.4	145444	35.4	50508.6	35.4	25215.5	35.4	33578.5	106.2	118270	106.2	18857.3	106.2	8455.92	106.2	459272	106.2	24257	106.2	23120.2
35.46	143681	35.46	57133.2	35.46	201106	35.46	337840	35.46	89733.6	35.46	51393.5	35.46	38500.7	35.46	219929	35.46	145555	35.46	50602.1	35.46	25249.6	35.46	33660.3	106.38	118421	106.38	18721	106.38	8442.74	106.38	460488	106.38	24296.5	106.38	23081.9
35.52	143935	35.52	57275.3	35.52	200951	35.52	338207	35.52	89855	35.52	51342.7	35.52	38458.6	35.52	220391	35.52	145671	35.52	50698.3	35.52	25276	35.52	33744.3	106.56	118570	106.56	18594.8	106.56	8427.37	106.56	461694	106.56	24320.6	106.56	23055.7
35.58	144191	35.58	57417.7	35.58	200796	35.58	338582	35.58	89967.9	35.58	51298.6	35.58	38411.3	35.58	220841	35.58	145791	35.58	50797.7	35.58	25294.7	35.58	33830.5	106.74	118718	106.74	18479.2	106.74	8409.73	106.74	462888	106.74	24328.9	106.74	23041.6
35.64	144448	35.64	57559.8	35.64	200640	35.64	338963	35.64	90071.2	35.64	51261.4	35.64	38358.3	35.64	221279	35.64	145916	35.64	50900.7	35.64	25306	35.64	33918.8	106.92	118867	106.92	18374.8	106.92	8389.83	106.92	464067	106.92	24321.4	106.92	23039.5
35.7	144707	35.7	57701.2	35.7	200484	35.7	339349	35.7	90162	35.7	51231.3	35.7	38300	35.7	221705	35.7	146044	35.7	51007.6	35.7	25310.2	35.7	34008.8	107.1	119016	107.1	18281.8	107.1	8367.71	107.1	465232	107.1	24298.1	107.1	23049.5
35.76	144967	35.76	57841.1	35.76	200328	35.76	339740	35.76	90239.2	35.76	51208.3	35.76	38236.7	35.76	222120	35.76	146177	35.76	51118.4	35.76	25307.7	35.76	34100.2	107.28	119169	107.28	18200.6	107.28	8343.38	107.28	466387	107.28	24259.1	107.28	23071.2
35.82	145228	35.82	57978.6	35.82	200174	35.82	340134	35.82	90303	35.82	51192.2	35.82	38169.6	35.82	222523	35.82	146313	35.82	51233.3	35.82	25299.2	35.82	34192.9	107.46	119326	107.46	18131.5	107.46	8316.92	107.46	467535	107.46	24204.9	107.46	23104.3
35.88	145490	35.88	58113.3	35.88	200020	35.88	340532	35.88	90352.4	35.88	51183.2	35.88	38099.3	35.88	222914	35.88	146452	35.88	51352.3	35.88	25285.1	35.88	34286.4	107.64	119487	107.64	18074.4	107.64	8288.46	107.64	468677	107.64	24135.9	107.64	23148.7
35.94	145754	35.94	58244.6	35.94	199869	35.94	340935	35.94	90385.4	35.94	51181	35.94	38026.9	35.94	223294	35.94	146595	35.94	51475.4	35.94	25266.2	35.94	34380.6	107.82	119653	107.82	18029.6	107.82	8258.08	107.82	469812	107.82	24052.6	107.82	23204.3
36	146018	36	58372.2	36	199719	36	341342	36	90401.1	36	51185.8	36	37952.3	36	223664	36	146741	36	51602.3	36	25243.1	36	34475.1	108	119823	108	17997	108	8225.85	108	470943	108	23955.9	108	23270.5
36.06	146284	36.06	58495.5	36.06	199569	36.06	341752	36.06	90400.4	36.06	51197.5	36.06	37876.2	36.06	224025	36.06	146890	36.06	51733.1	36.06	25216.7	36.06	34569.7	108.18	119999	108.18	17976.6	108.18	8191.87	108.18	472065	108.18	23846.5	108.18	23347.1
36.12	146551	36.12	58614.2	36.12	199421	36.12	342164	36.12	90384.1	36.12	51215.9	36.12	37799.2	36.12	224378	36.12	147043	36.12	51867.3	36.12	25187.9	36.12	34664	108.36	120181	108.36	17968.4	108.36	8156.3	108.36	473177	108.36	23725.4	108.36	23433.7
36.18	146818	36.18	58728.1	36.18	199272	36.18	342577	36.18	90351.9	36.18	51240.7	36.18	37721.5	36.18	224724	36.18	147199	36.18	52004.7	36.18	25157.5	36.18	34757.8	108.54	120369	108.54	17972.2	108.54	8119.34	108.54	474282	108.54	23593.6	108.54	23529.8
36.24	147087	36.24	58836.9	36.24	199123	36.24	342989	36.24	90305.3	36.24	51271.2	36.24	37644.8	36.24	225066	36.24	147358	36.24	52144.6	36.24	25126.5	36.24	34850.6	108.72	120565	108.72	17988	108.72	8081.18	108.72	475379	108.72	23451.9	108.72	23634.9
36.3	147356	36.3	58940.6	36.3	198975	36.3	343402	36.3	90246.9	36.3	51306.8	36.3	37570.8	36.3	225404	36.3	147520	36.3	52286.6	36.3	25096	36.3	34942.4	108.9	120768	108.9	18015.5	108.9	8041.96	108.9	476467	108.9	23301.6	108.9	23748.4
36.36	147626	36.36	59039.2	36.36	198829	36.36	343817	36.36	90178.2	36.36	51347	36.36	37501	36.36	225740	36.36	147686	36.36	52430.1	36.36	25066.6	36.36	35032.8	109.08	120980	109.08	18054.8	109.08	8001.91	109.08	477545	109.08	23143.4	109.08	23869.6
36.42	147896	36.42	59133	36.42	198684	36.42	344234	36.42	90099.2	36.42	51390.8	36.42	37434.5	36.42	226074	36.42	147857	36.42	52574.6	36.42	25039.3	36.42	35121.7	109.26	121201	109.26	18105.8	109.26	7961.18	109.26	478612	109.26	22978.2	109.26	23997.8
36.48	148167	36.48	59222.2	36.48	198539	36.48	344652	36.48	90010.4	36.48	51437.6	36.48	37371.5	36.48	226409	36.48	148030	36.48	52719.3	36.48	25014.9	36.48	35208.9	109.44	121432	109.44	18168.1	109.44	7919.89	109.44	479669	109.44	22806.8	109.44	24131.8
36.54	148437	36.54	59306.8	36.54	198396	36.54	345067	36.54	89914.7	36.54	51486.6	36.54	37313.2	36.54	226746	36.54	148207	36.54	52863.5	36.54	24994.3	36.54	35294.1	109.62	121673	109.62	18241.7	109.62	7878.22	109.62	480716	109.62	22630.1	109.62	24270.7
36.6	148707	36.6	59387.2	36.6	198255	36.6	345478	36.6	89813.2	36.6	51536.9	36.6	37260	36.6	227087	36.6	148386	36.6	53006.4	36.6	24978.1	36.6	35377.2	109.8	121927	109.8	18326.5	109.8	7836.44	109.8	481754	109.8	22449.1	109.8	24413.2
36.66	148977	36.66	59463.6	36.66	198115	36.66	345885	36.66	89707.3	36.66	51587.5	36.66	37212.9	36.66	227433	36.66	148568	36.66	53147.3	36.66	24966.2	36.66	35458	109.98	122193	109.98	18422.2	109.98	7794.74	109.98	482783	109.98	22264.4	109.98	24558.3
36.72	149247	36.72	59536.5	36.72	197977	36.72	346287	36.72	89598.3	36.72	51637.4	36.72	37172.9	36.72	227785	36.72	148753	36.72	53285.4	36.72	24959.2	36.72	35536.5	110.16	122469	110.16	18528.9	110.16	7753.3	110.16	483804	110.16	22077.4	110.16	24704.8
36.78	149515	36.78	59606.4	36.78	197841	36.78	346685	36.78	89486.9	36.78	51685.9	36.78	37139.4	36.78	228145	36.78	148941	36.78	53420	36.78	24957.7	36.78	35612.6	110.34	122755	110.34	18646.2	110.34	7712.36	110.34	484818	110.34	21889	110.34	24851.5
36.84	149784	36.84	59673.8	36.84	197708	36.84	347079	36.84	89376	36.84	51732.2	36.84	37112.3	36.84	228513	36.84	149130	36.84	53550.6	36.84	24962	36.84	35686.3	110.52	123051	110.52	18773.7	110.52	7672.07	110.52	485823	110.52	21700.4	110.52	24997.7
36.9	150052	36.9	59739	36.9	197576	36.9	347470	36.9	89266.3	36.9	51775.7	36.9	37091.5	36.9	228891	36.9	149322	36.9	53676.5	36.9	24972.6	36.9	35757.6	110.7	123348	110.7	18911.2	110.7	7632.6	110.7	486819	110.7	21512.6	110.7	25142.2
36.96	150319	36.96	59802.4	36.96	197446	36.96	347855	36.96	89157.6	36.96	51815.8	36.96	37076.8	36.96	229279	36.96	149515	36.96	53797	36.96	24989.4	36.96	35826.4	110.88	123649	110.88	19058	110.88	7594.23	110.88	487805	110.88	21326.9	110.88	25284.4
37.02	150586	37.02	59864.6	37.02	197318	37.02	348234	37.02	89050.9	37.02	51852.1	37.02	37070.2	37.02	229678	37.02	149709	37.02	53911.6	37.02	25012.3	37.02	35892.9	111.06	123952	111.06	19213.8	111.06	7557.19	111.06	488781	111.06	21144.6	111.06	25423.7
37.08	150853	37.08	59925.9	37.08	197193	37.08	348608	37.08	88948.2	37.08	51884.3	37.08	37070.8	37.08	230089	37.08	149904	37.08	54020.1	37.08	25041.2	37.08	35957.1	111.24	124255	111.24	19377.8	111.24	7521.71	111.24	489745	111.24	20967.2	111.24	25559.5
37.14	151119	37.14	59986.9	37.14	197071	37.14	348977	37.14	88852.1	37.14	51912.2	37.14	37079.2	37.14	230511	37.14	150101	37.14	54121.9	37.14	25075.8	37.14	36019	111.42	124558	111.42	19549.4	111.42	7488.03	111.42	490693	111.42	20796	111.42	25691.6
37.2	151384	37.2	60048.2	37.2	196953	37.2	349341	37.2	88765.8	37.2	51935.4	37.2	37095.7	37.2	230945	37.2	150301	37.2	54217.1	37.2	25116.1	37.2	36078.9	111.6	124858	111.6	19727.7	111.6	7456.36	111.6	491625	111.6	20632.5	111.6	25819.5
37.26	151649	37.26	60110.1	37.26	196841	37.26	349701	37.26	88690.1	37.26	51954.1	37.26	37120.1	37.26	231389	37.26	150503	37.26	54305.6	37.26	25162.2	37.26	36136.9	111.78	125152	111.78	19912	111.78	7426.87	111.78	492540	111.78	20477.9	111.78	25943.2
37.32	151913	37.32	60173.1	37.32	196734	37.32	350057	37.32	88625.8	37.32	51967.8	37.32	37151.2	37.32	231846	37.32	150708	37.32	54387.4	37.32	25213.5	37.32	36193	111.96	125438	111.96	20101.5	111.96	7399.78	111.96	493440	111.96	20333.3	111.96	26062.6
37.38	152176	37.38	60237.7	37.38	196634	37.38	350407	37.38	88575.5	37.38	51976.5	37.38	37190.1	37.38	232313	37.38	150915	37.38	54462.5	37.38	25269.3	37.38	36247.6	112.14	125717	112.14	20295.2	112.14	7375.26	112.14	494322	112.14	20199.9	112.14	26177.7
37.44	152437	37.44	60304.4	37.44	196542	37.44	350753	37.44	88538.5	37.44	51980.2	37.44	37234.2	37.44	232789	37.44	151125	37.44	54531.2	37.44	25328.9	37.44	36300.8	112.32	125987	112.32	20492.1	112.32	7353.54	112.32	495196	112.32	20078.8	112.32	26288.6
37.5	152698	37.5	60373.6	37.5	196457	37.5	351094	37.5	88515.8	37.5	51978.9	37.5	37285.6	37.5	233274	37.5	151338	37.5	54593.8	37.5	25391.4	37.5	36352.9	112.5	126250	112.5	20691.3	112.5	7334.79	112.5	496061	112.5	19971.2	112.5	26395.4
37.56	152957	37.56	60445.5	37.56	196380	37.56	351431	37.56	88508.3	37.56	51972.3	37.56	37343.8	37.56	233766	37.56	151555	37.56	54650.9	37.56	25455.8	37.56	36404	112.68	126504	112.68	20892	112.68	7319.1	112.68	496918	112.68	19877.9	112.68	26498.3
37.62	153214	37.62	60520.5	37.62	196311	37.62	351764	37.62	88516.9	37.62	51960.4	37.62	37408.6	37.62	234264	37.62	151775	37.62	54703.1	37.62	25521.8	37.62	36454.4	112.86	126750	112.86	21093.4	112.86	7306.63	112.86	497768	112.86	19799.6	112.86	26597.4
37.68	153471	37.68	60599	37.68	196249	37.68	352094	37.68	88541.5	37.68	51943.2	37.68	37478.8	37.68	234768	37.68	151999	37.68	54750.7	37.68	25588.5	37.68	36504.3	113.04	126987	113.04	21294.7	113.04	7297.48	113.04	498609	113.04	19737	113.04	26692.7
37.74	153726	37.74	60681	37.74	196195	37.74	352423	37.74	88581.4	37.74	51921	37.74	37553.9	37.74	235275	37.74	152225	37.74	54794.3	37.74	25655.1	37.74	36553.9	113.22	127215	113.22	21495.1	113.22	7291.65	113.22	499422	113.22	19690.6	113.22	26784.6
37.8	153980	37.8	60766.9	37.8	196146	37.8	352750	37.8	88635	37.8	51893.9	37.8	37632.8	37.8	235785	37.8	152456	37.8	54834.3	37.8	25720.7	37.8	36603.7	113.4	127435	113.4	21694	113.4	7289.22	113.4	500235	113.4	19660.8	113.4	26873
37.86	154233	37.86	60856.8	37.86	196102	37.86	353077	37.86	88701.5	37.86	51862.3	37.86	37715.5	37.86	236296	37.86	152690	37.86	54871.5	37.86	25784.9	37.86	36653.9	113.58	127646	113.58	21890.4	113.58	7290.26	113.58	501047	113.58	19648.1	113.58	26957.8
37.92	154486	37.92	60950.8	37.92	196063	37.92	353402	37.92	88780.7	37.92	51826.7	37.92	37802.5	37.92	236805	37.92	152927	37.92	54906.5	37.92	25846.8	37.92	36704.6	113.76	127847	113.76	22084	113.76	7294.77	113.76	501854	113.76	19652.8	113.76	27038.9
37.98	154739	37.98	61048.9	37.98	196029	37.98	353724	37.98	88870.7	37.98	51787.8	37.98	37893.6	37.98	237311	37.98	153169	37.98	54939.8	37.98	25905.8	37.98	36756.2	113.94	128037	113.94	22274.1	113.94	7302.8	113.94	502653	113.94	19674.8	113.94	27116
38.04	154992	38.04	61150.9	38.04	196002	38.04	354044	38.04	88970.4	38.04	51746.1	38.04	37987.1	38.04	237812	38.04	153415	38.04	54972.1	38.04	25961.5	38.04	36808.7	114.12	128216	114.12	22460	114.12	7314.28	114.12	503445	114.12	19714.2	114.12	27188.7
38.1	155245	38.1	61256.7	38.1	195979	38.1	354358	38.1	89079.9	38.1	51702.5	38.1	38082.4	38.1	238308	38.1	153665	38.1	55003.7	38.1	26013.1	38.1	36862.4	114.3	128381	114.3	22641.2	114.3	7329.2	114.3	504227	114.3	19770.9	114.3	27256.7
38.16	155500	38.16	61366.2	38.16	195959	38.16	354666	38.16	89199	38.16	51657.9	38.16	38179	38.16	238796	38.16	153918	38.16	55035.3	38.16	26060.7	38.16	36917.4	114.48	128533	114.48	22817.2	114.48	7347.51	114.48	505000	114.48	19844.7	114.48	27319.7
38.22	155755	38.22	61479.2	38.22	195942	38.22	354967	38.22	89327	38.22	51613.7	38.22	38275.6	38.22	239275	38.22	154176	38.22	55067	38.22	26103.8	38.22	36973.9	114.66	128672	114.66	22987.2	114.66	7369.18	114.66	505764	114.66	19935.3	114.66	27377.6
38.28	156011	38.28	61595.4	38.28	195926	38.28	355261	38.28	89462.7	38.28	51570.8	38.28	38372	38.28	239745	38.28	154438	38.28	55099.6	38.28	26142.3	38.28	37032.1	114.84	128797	114.84	23151	114.84	7394.15	114.84	506519	114.84	20042.7	114.84	27430.1
38.34	156268	38.34	61714.6	38.34	195913	38.34	355548	38.34	89604.8	38.34	51530.4	38.34	38467	38.34	240204	38.34	154704	38.34	55133.5	38.34	26176	38.34	37092	115.02	128909	115.02	23308	115.02	7422.35	115.02	507268	115.02	20166.5	115.02	27477.1
38.4	156527	38.4	61836.5	38.4	195901	38.4	355825	38.4	89751.8	38.4	51493.5	38.4	38559.6	38.4	240651	38.4	154974	38.4	55168.8	38.4	26204.9	38.4	37153.5	115.2	129008	115.2	23457.6	115.2	7453.67	115.2	508007	115.2	20306.3	115.2	27518.5
38.46	156788	38.46	61960.6	38.46	195892	38.46	356094	38.46	89903.2	38.46	51461.2	38.46	38649.1	38.46	241086	38.46	155249	38.46	55206	38.46	26228.9	38.46	37216.9	115.38	129096	115.38	23599.5	115.38	7488.02	115.38	508740	115.38	20461.6	115.38	27554.2
38.52	157050	38.52	62086.6	38.52	195883	38.52	356357	38.52	90058.1	38.52	51434.3	38.52	38733.5	38.52	241507	38.52	155528	38.52	55245.1	38.52	26248.4	38.52	37281.9	115.56	129172	115.56	23733	115.56	7525.27	115.56	509467	115.56	20631.8	115.56	27584.3
38.58	157314	38.58	62214.2	38.58	195874	38.58	356618	38.58	90216.3	38.58	51413.6	38.58	38812.2	38.58	241916	38.58	155812	38.58	55286.5	38.58	26263.7	38.58	37348.8	115.74	129239	115.74	23857.5	115.74	7565.32	115.74	510191	115.74	20816.3	115.74	27608.9
38.64	157579	38.64	62342.9	38.64	195864	38.64	356878	38.64	90377.1	38.64	51399.8	38.64	38884.5	38.64	242312	38.64	156100	38.64	55330.6	38.64	26274.9	38.64	37417.4	115.92	129298	115.92	23972.6	115.92	7607.99	115.92	510913	115.92	21014.3	115.92	27628.3
38.7	157847	38.7	62472.5	38.7	195854	38.7	357142	38.7	90539.1	38.7	51393.8	38.7	38949.9	38.7	242696	38.7	156392	38.7	55377.5	38.7	26282.7	38.7	37487.7	116.1	129349	116.1	24077.9	116.1	7653.06	116.1	511632	116.1	21224.9	116.1	27642.5
38.76	158116	38.76	62602.7	38.76	195845	38.76	357414	38.76	90701.1	38.76	51396.3	38.76	39007.7	38.76	243068	38.76	156689	38.76	55427.3	38.76	26287.2	38.76	37559.7	116.28	129395	116.28	24172.6	116.28	7700.28	116.28	512342	116.28	21446.9	116.28	27651.7
38.82	158388	38.82	62733	38.82	195835	38.82	357691	38.82	90861	38.82	51407.7	38.82	39057.5	38.82	243429	38.82	156992	38.82	55480.2	38.82	26288.5	38.82	37633.1	116.46	129436	116.46	24256.4	116.46	7749.42	116.46	513044	116.46	21678.9	116.46	27656
38.88	158662	38.88	62863.2	38.88	195826	38.88	357975	38.88	91018.2	38.88	51428.7	38.88	39098.7	38.88	243779	38.88	157299	38.88	55536.3	38.88	26287.2	38.88	37708	116.64	129472	116.64	24328.8	116.64	7800.2	116.64	513732	116.64	21919.6	116.64	27655.3
38.94	158939	38.94	62992.9	38.94	195816	38.94	358264	38.94	91171.6	38.94	51460	38.94	39130.9	38.94	244119	38.94	157613	38.94	55595.3	38.94	26283.8	38.94	37784.2	116.82	129504	116.82	24389.5	116.82	7852.34	116.82	514407	116.82	22167.3	116.82	27649.4
39	159217	39	63121.9	39	195806	39	358560	39	91319.3	39	51502	39	39154.1	39	244449	39	157931	39	55657.4	39	26278.6	39	37861.6	117	129535	117	24438.3	117	7905.5	117	515067	117	22420.7	117	27638.2
39.06	159499	39.06	63250	39.06	195796	39.06	358859	39.06	91459.6	39.06	51554.9	39.06	39167.6	39.06	244771	39.06	158254	39.06	55722.2	39.06	26271.9	39.06	37940	117.18	129563	117.18	24475	117.18	7959.3	117.18	515719	117.18	22678.2	117.18	27621.5
39.12	159782	39.12	63377	39.12	195785	39.12	359162	39.12	91590.4	39.12	51619.1	39.12	39171.4	39.12	245085	39.12	158582	39.12	55789.7	39.12	26264	39.12	38019.1	117.36	129592	117.36	24499.5	117.36	8013.43	117.36	516363	117.36	22938.3	117.36	27599.3
39.18	160068	39.18	63502.5	39.18	195775	39.18	359464	39.18	91710	39.18	51695.1	39.18	39164.2	39.18	245392	39.18	158915	39.18	55859.5	39.18	26255.5	39.18	38098.8	117.54	129622	117.54	24511.7	117.54	8067.53	117.54	516997	117.54	23199.5	117.54	27571.3
39.24	160357	39.24	63626.4	39.24	195763	39.24	359767	39.24	91817.5	39.24	51783.4	39.24	39145.9	39.24	245694	39.24	159254	39.24	55931	39.24	26246.7	39.24	38178.9	117.72	129655	117.72	24511.5	117.72	8121.3	117.72	517616	117.72	23460.4	117.72	27537.6
39.3	160647	39.3	63748.4	39.3	195750	39.3	360069	39.3	91912.5	39.3	51884	39.3	39116.2	39.3	245990	39.3	159597	39.3	56003.5	39.3	26238.3	39.3	38259	117.9	129692	117.9	24499.2	117.9	8174.39	117.9	518221	117.9	23719.6	117.9	27498
39.36	160939	39.36	63868.4	39.36	195735	39.36	360369	39.36	91994.5	39.36	51997	39.36	39075.2	39.36	246283	39.36	159945	39.36	56076.7	39.36	26231	39.36	38338.8	118.08	129734	118.08	24475	118.08	8226.46	118.08	518817	118.08	23976.1	118.08	27452.7
39.42	161232	39.42	63986.4	39.42	195717	39.42	360669	39.42	92063.4	39.42	52122.1	39.42	39022.4	39.42	246571	39.42	160298	39.42	56149.9	39.42	26225.1	39.42	38418.3	118.26	129784	118.26	24439	118.26	8277.19	118.26	519401	118.26	24228.6	118.26	27401.5
39.48	161527	39.48	64102.3	39.48	195697	39.48	360968	39.48	92118.6	39.48	52259.3	39.48	38958	39.48	246857	39.48	160656	39.48	56222.3	39.48	26221.4	39.48	38497	118.44	129843	118.44	24391.6	118.44	8326.25	118.44	519977	118.44	24476.1	118.44	27344.5
39.54	161823	39.54	64216.2	39.54	195674	39.54	361265	39.54	92159.8	39.54	52407.8	39.54	38882.7	39.54	247141	39.54	161018	39.54	56293.7	39.54	26220.1	39.54	38574.9	118.62	129913	118.62	24333.1	118.62	8373.36	118.62	520545	118.62	24717.5	118.62	27282
39.6	162121	39.6	64328.2	39.6	195649	39.6	361560	39.6	92188.5	39.6	52567.6	39.6	38795.4	39.6	247424	39.6	161384	39.6	56363.2	39.6	26221.9	39.6	38651.7	118.8	129995	118.8	24263.6	118.8	8418.27	118.8	521102	118.8	24951.5	118.8	27214.6
39.66	162419	39.66	64438.2	39.66	195621	39.66	361856	39.66	92205.4	39.66	52738	39.66	38696.8	39.66	247709	39.66	161755	39.66	56430	39.66	26227.2	39.66	38727.1	118.98	130089	118.98	24183.7	118.98	8460.73	118.98	521638	118.98	25176.9	118.98	27142.4
39.72	162718	39.72	64546.5	39.72	195593	39.72	362153	39.72	92212.4	39.72	52918.2	39.72	38587.8	39.72	247995	39.72	162130	39.72	56493.5	39.72	26236.5	39.72	38801.1	119.16	130197	119.16	24093.6	119.16	8500.43	119.16	522152	119.16	25392.6	119.16	27065.9
39.78	163017	39.78	64653.2	39.78	195563	39.78	362449	39.78	92210.6	39.78	53107.3	39.78	38469.8	39.78	248286	39.78	162510	39.78	56552.8	39.78	26250.2	39.78	38873.3	119.34	130317	119.34	23993.9	119.34	8537.11	119.34	522642	119.34	25597.2	119.34	26985.6
39.84	163316	39.84	64758.7	39.84	195532	39.84	362744	39.84	92200.6	39.84	53304.4	39.84	38343.6	39.84	248581	39.84	162893	39.84	56607.7	39.84	26268.5	39.84	38943.8	119.52	130450	119.52	23885	119.52	8570.53	119.52	523109	119.52	25789.6	119.52	26901.9
39.9	163616	39.9	64863.2	39.9	195502	39.9	363038	39.9	92182.7	39.9	53508.4	39.9	38209.6	39.9	248883	39.9	163280	39.9	56657.7	39.9	26291.1	39.9	39012.3	119.7	130595	119.7	23767.2	119.7	8600.44	119.7	523551	119.7	25968.6	119.7	26815
39.96	163915	39.96	64967.3	39.96	195473	39.96	363327	39.96	92157.6	39.96	53718.4	39.96	38069.2	39.96	249193	39.96	163670	39.96	56702.3	39.96	26318.1	39.96	39078.8	119.88	130751	119.88	23641.1	119.88	8626.59	119.88	523969	119.88	26133.2	119.88	26725.4
40.02	164213	40.02	65071.1	40.02	195446	40.02	363613	40.02	92126.8	40.02	53933.7	40.02	37923.9	40.02	249512	40.02	164064	40.02	56741	40.02	26349.6	40.02	39143.2	120.06	130917	120.06	23507	120.06	8648.77	120.06	524363	120.06	26282.3	120.06	26633.5
40.08	164511	40.08	65175.1	40.08	195423	40.08	363895	40.08	92091	40.08	54153.4	40.08	37774.6	40.08	249840	40.08	164461	40.08	56773.3	40.08	26385.3	40.08	39205.4	120.24	131093	120.24	23365.1	120.24	8666.81	120.24	524727	120.24	26415.1	120.24	26539.8
40.14	164807	40.14	65279.5	40.14	195403	40.14	364175	40.14	92051.2	40.14	54376.6	40.14	37621.9	40.14	250178	40.14	164862	40.14	56798.9	40.14	26425.2	40.14	39265.4	120.42	131276	120.42	23215.9	120.42	8680.53	120.42	525062	120.42	26530.8	120.42	26444.9
40.2	165103	40.2	65384.8	40.2	195387	40.2	364453	40.2	92007.6	40.2	54602.4	40.2	37468.2	40.2	250526	40.2	165265	40.2	56817.7	40.2	26468.7	40.2	39323.1	120.6	131465	120.6	23059.7	120.6	8689.73	120.6	525370	120.6	26628.9	120.6	26349.4
40.26	165397	40.26	65491.3	40.26	195374	40.26	364730	40.26	91960.4	40.26	54830.3	40.26	37314	40.26	250886	40.26	165672	40.26	56829.6	40.26	26515.5	40.26	39378.6	120.78	131660	120.78	22897	120.78	8694.26	120.78	525654	120.78	26708.8	120.78	26253.7
40.32	165690	40.32	65599.3	40.32	195366	40.32	365008	40.32	91910.2	40.32	55059.6	40.32	37159.6	40.32	251256	40.32	166080	40.32	56834.8	40.32	26565.3	40.32	39431.8	120.96	131858	120.96	22728.2	120.96	8694.02	120.96	525916	120.96	26770.4	120.96	26158.6
40.38	165981	40.38	65709.2	40.38	195362	40.38	365285	40.38	91858.4	40.38	55289.8	40.38	37005.4	40.38	251636	40.38	166491	40.38	56833.3	40.38	26617.4	40.38	39482.9	121.14	132059	121.14	22553.9	121.14	8688.96	121.14	526157	121.14	26813.6	121.14	26064.9
40.44	166270	40.44	65821.3	40.44	195365	40.44	365563	40.44	91805.6	40.44	55520.1	40.44	36852.8	40.44	252026	40.44	166903	40.44	56825.4	40.44	26671.4	40.44	39531.9	121.32	132263	121.32	22374.7	121.32	8678.98	121.32	526378	121.32	26838.3	121.32	25973
40.5	166559	40.5	65935.7	40.5	195373	40.5	365842	40.5	91751.3	40.5	55750	40.5	36702.9	40.5	252424	40.5	167318	40.5	56811.1	40.5	26727.2	40.5	39578.9	121.5	132470	121.5	22191.1	121.5	8664.1	121.5	526582	121.5	26844.9	121.5	25883.7
40.56	166845	40.56	66052.8	40.56	195388	40.56	366123	40.56	91698.7	40.56	55978.7	40.56	36556.4	40.56	252830	40.56	167733	40.56	56790.9	40.56	26784.3	40.56	39624.1	121.68	132680	121.68	22003.9	121.68	8644.36	121.68	526768	121.68	26833.5	121.68	25797.9
40.62	167131	40.62	66172.8	40.62	195410	40.62	366409	40.62	91648.2	40.62	56205.5	40.62	36413.8	40.62	253243	40.62	168150	40.62	56765.3	40.62	26842.4	40.62	39667.5	121.86	132892	121.86	21814	121.86	8619.84	121.86	526939	121.86	26804.4	121.86	25716.4
40.68	167416	40.68	66296	40.68	195437	40.68	366701	40.68	91600.2	40.68	56429.4	40.68	36275.2	40.68	253664	40.68	168567	40.68	56734.7	40.68	26900.8	40.68	39709.4	122.04	133105	122.04	21622.3	122.04	8590.63	122.04	527097	122.04	26757.9	122.04	25639.8
40.74	167700	40.74	66422.4	40.74	195471	40.74	366999	40.74	91557.7	40.74	56649.9	40.74	36141.4	40.74	254091	40.74	168983	40.74	56699.6	40.74	26959.1	40.74	39749.9	122.22	133321	122.22	21429.8	122.22	8556.8	122.22	527244	122.22	26694.6	122.22	25568.6
40.8	167982	40.8	66552.3	40.8	195512	40.8	367303	40.8	91521.9	40.8	56866.1	40.8	36013.3	40.8	254522	40.8	169399	40.8	56660.8	40.8	27016.8	40.8	39789.2	122.4	133537	122.4	21237.5	122.4	8518.51	122.4	527380	122.4	26614.9	122.4	25503.5
40.86	168264	40.86	66685.8	40.86	195560	40.86	367615	40.86	91493.3	40.86	57077	40.86	35891.7	40.86	254955	40.86	169814	40.86	56618.9	40.86	27073.3	40.86	39827.5	122.58	133754	122.58	21046.4	122.58	8475.95	122.58	527505	122.58	26519.3	122.58	25444.9
40.92	168545	40.92	66823.1	40.92	195612	40.92	367935	40.92	91473.1	40.92	57282.1	40.92	35777.3	40.92	255387	40.92	170228	40.92	56574.6	40.92	27127.9	40.92	39865	122.76	133970	122.76	20857.3	122.76	8429.31	122.76	527619	122.76	26408.5	122.76	25393.2
40.98	168826	40.98	66964.1	40.98	195669	40.98	368266	40.98	91462	40.98	57480.6	40.98	35671.3	40.98	255815	40.98	170641	40.98	56528.4	40.98	27180.1	40.98	39901.8	122.94	134185	122.94	20671.4	122.94	8378.78	122.94	527726	122.94	26283.2	122.94	25348.9
41.04	169107	41.04	67109	41.04	195731	41.04	368609	41.04	91460.7	41.04	57672.4	41.04	35574.4	41.04	256239	41.04	171051	41.04	56481.3	41.04	27229.1	41.04	39938.3	123.12	134396	123.12	20489.4	123.12	8324.68	123.12	527826	123.12	26144	123.12	25312.7
41.1	169388	41.1	67257.9	41.1	195796	41.1	368965	41.1	91470.4	41.1	57857	41.1	35487.2	41.1	256656	41.1	171460	41.1	56434.1	41.1	27274.3	41.1	39974.8	123.3	134603	123.3	20312.4	123.3	8267.33	123.3	527919	123.3	25991.7	123.3	25285.1
41.16	169670	41.16	67410.6	41.16	195864	41.16	369333	41.16	91488.6	41.16	58034.4	41.16	35410.2	41.16	257062	41.16	171866	41.16	56387.4	41.16	27314.9	41.16	40011.4	123.48	134804	123.48	20140.8	123.48	8207.07	123.48	528007	123.48	25827.2	123.48	25266.4
41.22	169952	41.22	67567.2	41.22	195936	41.22	369712	41.22	91516.8	41.22	58204.4	41.22	35343.5	41.22	257453	41.22	172268	41.22	56342	41.22	27350.5	41.22	40048.4	123.66	134997	123.66	19975.5	123.66	8144.21	123.66	528093	123.66	25651.4	123.66	25257.1
41.28	170235	41.28	67727.4	41.28	196010	41.28	370097	41.28	91556.5	41.28	58367.2	41.28	35287.6	41.28	257827	41.28	172667	41.28	56298.9	41.28	27380.7	41.28	40086.1	123.84	135181	123.84	19816.9	123.84	8079.01	123.84	528180	123.84	25465.1	123.84	25257.4
41.34	170520	41.34	67891.4	41.34	196085	41.34	370486	41.34	91606.5	41.34	58523	41.34	35242.9	41.34	258182	41.34	173063	41.34	56258.9	41.34	27405.5	41.34	40124.6	124.02	135357	124.02	19665.7	124.02	8011.83	124.02	528267	124.02	25269.6	124.02	25267.6
41.4	170807	41.4	68059	41.4	196162	41.4	370877	41.4	91666.6	41.4	58672.6	41.4	35209.3	41.4	258518	41.4	173455	41.4	56222.3	41.4	27424.8	41.4	40164.4	124.2	135527	124.2	19522.2	124.2	7943.18	124.2	528360	124.2	25065.6	124.2	25288.1
41.46	171095	41.46	68230.1	41.46	196240	41.46	371269	41.46	91737.7	41.46	58816.6	41.46	35186.7	41.46	258836	41.46	173843	41.46	56189.8	41.46	27439	41.46	40205.5	124.38	135690	124.38	19386.8	124.38	7873.52	124.38	528459	124.38	24854.6	124.38	25319.3
41.52	171386	41.52	68404.7	41.52	196318	41.52	371662	41.52	91820.7	41.52	58955.8	41.52	35175.2	41.52	259137	41.52	174228	41.52	56161.8	41.52	27448.3	41.52	40248.3	124.56	135847	124.56	19260	124.56	7803.26	124.56	528572	124.56	24637.7	124.56	25361.7
41.58	171679	41.58	68582.5	41.58	196396	41.58	372054	41.58	91915.9	41.58	59090.7	41.58	35174	41.58	259419	41.58	174608	41.58	56139.1	41.58	27452.9	41.58	40292.8	124.74	136000	124.74	19142.1	124.74	7732.91	124.74	528695	124.74	24416.7	124.74	25415.5
41.64	171975	41.64	68763.2	41.64	196473	41.64	372445	41.64	92023.6	41.64	59222.2	41.64	35182.6	41.64	259684	41.64	174985	41.64	56122	41.64	27453.2	41.64	40339.1	124.92	136148	124.92	19033.2	124.92	7662.88	124.92	528836	124.92	24193.2	124.92	25480.6
41.7	172274	41.7	68946.6	41.7	196549	41.7	372834	41.7	92144.6	41.7	59351	41.7	35200.6	41.7	259931	41.7	175360	41.7	56111.1	41.7	27449.9	41.7	40387.4	125.1	136293	125.1	18933.8	125.1	7593.52	125.1	529000	125.1	23969.2	125.1	25557.4
41.76	172576	41.76	69132.5	41.76	196623	41.76	373220	41.76	92279.5	41.76	59478.2	41.76	35227.8	41.76	260162	41.76	175731	41.76	56106.4	41.76	27443.3	41.76	40437.7	125.28	136435	125.28	18844.3	125.28	7525.27	125.28	529189	125.28	23746	125.28	25645.7
41.82	172880	41.82	69320.4	41.82	196694	41.82	373603	41.82	92427.4	41.82	59604.7	41.82	35263.7	41.82	260380	41.82	176100	41.82	56108.2	41.82	27433.9	41.82	40489.9	125.46	136575	125.46	18765.1	125.46	7458.57	125.46	529405	125.46	23524.9	125.46	25745.2
41.88	173188	41.88	69510.2	41.88	196761	41.88	373986	41.88	92588.3	41.88	59731.3	41.88	35307.8	41.88	260585	41.88	176468	41.88	56116.6	41.88	27422.4	41.88	40544.1	125.64	136716	125.64	18696.4	125.64	7393.93	125.64	529649	125.64	23307.6	125.64	25855.7
41.94	173499	41.94	69701.6	41.94	196824	41.94	374371	41.94	92762.6	41.94	59858.9	41.94	35359	41.94	260776	41.94	176834	41.94	56131.5	41.94	27408.9	41.94	40600.2	125.82	136857	125.82	18638.7	125.82	7331.8	125.82	529922	125.82	23095.4	125.82	25976.7
42	173813	42	69894.2	42	196884	42	374758	42	92950.4	42	59987.9	42	35416.4	42	260954	42	177199	42	56152.7	42	27393.8	42	40658.3	126	137000	126	18592.2	126	7272.47	126	530221	126	22889.9	126	26107.4
42.06	174130	42.06	70087.7	42.06	196939	42.06	375146	42.06	93150.8	42.06	60119	42.06	35479.5	42.06	261121	42.06	177564	42.06	56180.1	42.06	27377.5	42.06	40718.1	126.18	137145	126.18	18557.3	126.18	7216.35	126.18	530548	126.18	22692.5	126.18	26247.2
42.12	174450	42.12	70281.8	42.12	196991	42.12	375538	42.12	93363.6	42.12	60252.9	42.12	35547.4	42.12	261278	42.12	177929	42.12	56213.5	42.12	27360.5	42.12	40779.5	126.36	137292	126.36	18534.2	126.36	7163.9	126.36	530904	126.36	22504.3	126.36	26395.2
42.18	174774	42.18	70476.3	42.18	197038	42.18	375931	42.18	93586.7	42.18	60390.6	42.18	35620	42.18	261426	42.18	178293	42.18	56252.3	42.18	27343.2	42.18	40842.6	126.54	137441	126.54	18523	126.54	7115.4	126.54	531292	126.54	22325.7	126.54	26550.4
42.24	175101	42.24	70671	42.24	197081	42.24	376325	42.24	93818.6	42.24	60532.6	42.24	35695.9	42.24	261567	42.24	178658	42.24	56295.9	42.24	27325.9	42.24	40907	126.72	137593	126.72	18523.9	126.72	7071.21	126.72	531706	126.72	22157.8	126.72	26711.9
42.3	175430	42.3	70865.5	42.3	197120	42.3	376720	42.3	94059.2	42.3	60679.7	42.3	35774.2	42.3	261702	42.3	179022	42.3	56343.7	42.3	27309.1	42.3	40972.7	126.9	137749	126.9	18536.7	126.9	7031.63	126.9	532144	126.9	22000.8	126.9	26878.9
42.36	175763	42.36	71059.7	42.36	197154	42.36	377119	42.36	94306.5	42.36	60832.5	42.36	35853.9	42.36	261835	42.36	179387	42.36	56395.4	42.36	27293.4	42.36	41039.3	127.08	137909	127.08	18561.3	127.08	6996.91	127.08	532605	127.08	21855.7	127.08	27050.4
42.42	176099	42.42	71253.3	42.42	197184	42.42	377518	42.42	94559	42.42	60991.3	42.42	35934.5	42.42	261969	42.42	179753	42.42	56450.2	42.42	27279.3	42.42	41106.8	127.26	138076	127.26	18597.7	127.26	6967.36	127.26	533089	127.26	21723.5	127.26	27225.9
42.48	176437	42.48	71446	42.48	197210	42.48	377916	42.48	94815.3	42.48	61156.7	42.48	36015.2	42.48	262105	42.48	180119	42.48	56507.3	42.48	27267.3	42.48	41174.8	127.44	138250	127.44	18645.6	127.44	6943.2	127.44	533594	127.44	21605	127.44	27404.4
42.54	176778	42.54	71637.6	42.54	197230	42.54	378314	42.54	95073	42.54	61328.9	42.54	36095.3	42.54	262247	42.54	180485	42.54	56566.1	42.54	27258.2	42.54	41243	127.62	138430	127.62	18704.7	127.62	6924.52	127.62	534121	127.62	21500.8	127.62	27585.4
42.6	177120	42.6	71828	42.6	197247	42.6	378711	42.6	95330.5	42.6	61508.4	42.6	36174.5	42.6	262396	42.6	180851	42.6	56625.9	42.6	27252.7	42.6	41311.2	127.8	138618	127.8	18774.8	127.8	6911.54	127.8	534671	127.8	21411.3	127.8	27768.3
42.66	177465	42.66	72017	42.66	197258	42.66	379108	42.66	95586.5	42.66	61695.6	42.66	36252.2	42.66	262556	42.66	181218	42.66	56685.8	42.66	27251.2	42.66	41379.1	127.98	138814	127.98	18855.6	127.98	6904.41	127.98	535244	127.98	21336.7	127.98	27952.5
42.72	177811	42.72	72204.5	42.72	197265	42.72	379505	42.72	95838.2	42.72	61890.6	42.72	36327.8	42.72	262726	42.72	181586	42.72	56745	42.72	27254	42.72	41446.4	128.16	139021	128.16	18946.7	128.16	6903.13	128.16	535835	128.16	21277.2	128.16	28137.6
42.78	178158	42.78	72390.4	42.78	197269	42.78	379902	42.78	96084.5	42.78	62093.5	42.78	36399.9	42.78	262909	42.78	181954	42.78	56802.8	42.78	27261.5	42.78	41512.7	128.34	139240	128.34	19047.5	128.34	6907.7	128.34	536441	128.34	21232.9	128.34	28323.3
42.84	178505	42.84	72574.8	42.84	197268	42.84	380302	42.84	96325.4	42.84	62304.2	42.84	36468.5	42.84	263109	42.84	182324	42.84	56858.4	42.84	27274.5	42.84	41577.9	128.52	139470	128.52	19157.8	128.52	6918.15	128.52	537063	128.52	21203.9	128.52	28508.9
42.9	178853	42.9	72757.7	42.9	197264	42.9	380703	42.9	96558	42.9	62522.4	42.9	36533.3	42.9	263326	42.9	182695	42.9	56911	42.9	27293	42.9	41641.7	128.7	139711	128.7	19277	128.7	6934.56	128.7	537699	128.7	21190.5	128.7	28693.9
42.96	179201	42.96	72939.5	42.96	197258	42.96	381103	42.96	96781.3	42.96	62748.1	42.96	36594	42.96	263562	42.96	183067	42.96	56959.7	42.96	27317.3	42.96	41704	128.88	139963	128.88	19404.7	128.88	6956.82	128.88	538350	128.88	21192.7	128.88	28877.7
43.02	179548	43.02	73120.1	43.02	197249	43.02	381505	43.02	96994.3	43.02	62980.5	43.02	36649.9	43.02	263818	43.02	183441	43.02	57004.1	43.02	27347.3	43.02	41764.4	129.06	140224	129.06	19540.4	129.06	6984.8	129.06	539015	129.06	21210.4	129.06	29059.7
43.08	179895	43.08	73299.8	43.08	197238	43.08	381910	43.08	97195.6	43.08	63219.2	43.08	36700.9	43.08	264095	43.08	183816	43.08	57043.7	43.08	27383	43.08	41822.7	129.24	140492	129.24	19683.6	129.24	7018.37	129.24	539694	129.24	21243.3	129.24	29239.3
43.14	180241	43.14	73478.8	43.14	197226	43.14	382315	43.14	97384.5	43.14	63463.6	43.14	36746.8	43.14	264393	43.14	184193	43.14	57078.1	43.14	27424	43.14	41878.9	129.42	140765	129.42	19833.6	129.42	7057.42	129.42	540387	129.42	21291.4	129.42	29415.9
43.2	180585	43.2	73657.5	43.2	197213	43.2	382719	43.2	97560.1	43.2	63712.8	43.2	36786.7	43.2	264714	43.2	184570	43.2	57107.2	43.2	27470	43.2	41932.8	129.6	141040	129.6	19990.1	129.6	7101.72	129.6	541093	129.6	21354.2	129.6	29588.9
43.26	180927	43.26	73836.4	43.26	197200	43.26	383122	43.26	97721.1	43.26	63966.3	43.26	36820.1	43.26	265058	43.26	184950	43.26	57131	43.26	27520.8	43.26	41984.3	129.78	141317	129.78	20152.6	129.78	7151	129.78	541806	129.78	21431.4	129.78	29757.8
43.32	181268	43.32	74015.7	43.32	197187	43.32	383525	43.32	97866.8	43.32	64223.4	43.32	36846.9	43.32	265424	43.32	185331	43.32	57149.8	43.32	27576.1	43.32	42033.4	129.96	141591	129.96	20320.6	129.96	7205.01	129.96	542527	129.96	21522.6	129.96	29921.8
43.38	181606	43.38	74195.9	43.38	197175	43.38	383925	43.38	97995.6	43.38	64483.3	43.38	36867.4	43.38	265811	43.38	185714	43.38	57163.5	43.38	27635.9	43.38	42079.9	130.14	141863	130.14	20493.4	130.14	7263.51	130.14	543254	130.14	21627.7	130.14	30080.4
43.44	181941	43.44	74377.2	43.44	197166	43.44	384322	43.44	98106.7	43.44	64745.1	43.44	36881.2	43.44	266220	43.44	186098	43.44	57172.3	43.44	27699.7	43.44	42124	130.32	142129	130.32	20670.5	130.32	7326.18	130.32	543987	130.32	21746.6	130.32	30233.2
43.5	182274	43.5	74560	43.5	197158	43.5	384719	43.5	98201.4	43.5	65008.1	43.5	36887.8	43.5	266647	43.5	186483	43.5	57176.6	43.5	27767.4	43.5	42165.6	130.5	142388	130.5	20851.4	130.5	7392.68	130.5	544726	130.5	21878.6	130.5	30379.9
43.56	182605	43.56	74744.6	43.56	197153	43.56	385110	43.56	98280	43.56	65271.7	43.56	36886.8	43.56	267094	43.56	186869	43.56	57176.9	43.56	27838.3	43.56	42204.8	130.68	142637	130.68	21035.4	130.68	7462.78	130.68	545467	130.68	22023	130.68	30520.3
43.62	182934	43.62	74931.2	43.62	197152	43.62	385497	43.62	98340.7	43.62	65535.2	43.62	36878.1	43.62	267559	43.62	187257	43.62	57173.7	43.62	27911.9	43.62	42241.6	130.86	142875	130.86	21221.8	130.86	7536.15	130.86	546209	130.86	22179.3	130.86	30654.6
43.68	183261	43.68	75120.1	43.68	197154	43.68	385882	43.68	98383.4	43.68	65798	43.68	36861.5	43.68	268041	43.68	187646	43.68	57167.2	43.68	27987.7	43.68	42276.3	131.04	143098	131.04	21410.2	131.04	7612.41	131.04	546951	131.04	22346.3	131.04	30782.8
43.74	183585	43.74	75311.6	43.74	197162	43.74	386269	43.74	98407.5	43.74	66059.5	43.74	36836.9	43.74	268538	43.74	188038	43.74	57158.1	43.74	28065.4	43.74	42308.9	131.22	143306	131.22	21599.8	131.22	7691.21	131.22	547692	131.22	22523.2	131.22	30905
43.8	183909	43.8	75505.8	43.8	197175	43.8	386661	43.8	98412.2	43.8	66319.3	43.8	36805	43.8	269050	43.8	188431	43.8	57146.6	43.8	28144.7	43.8	42339.6	131.4	143497	131.4	21790.2	131.4	7772.15	131.4	548431	131.4	22709.2	131.4	31021
43.86	184231	43.86	75702.6	43.86	197193	43.86	387061	43.86	98398	43.86	66576.3	43.86	36765.3	43.86	269572	43.86	188826	43.86	57133.2	43.86	28224.9	43.86	42368.7	131.58	143670	131.58	21980.7	131.58	7854.88	131.58	549171	131.58	22903.4	131.58	31130.9
43.92	184552	43.92	75902.4	43.92	197217	43.92	387467	43.92	98366.1	43.92	66829.8	43.92	36717.8	43.92	270103	43.92	189223	43.92	57118.4	43.92	28305	43.92	42396.3	131.76	143822	131.76	22170.7	131.76	7939.01	131.76	549910	131.76	23104.6	131.76	31234.7
43.98	184874	43.98	76105.4	43.98	197248	43.98	387880	43.98	98318.8	43.98	67079.1	43.98	36662.8	43.98	270642	43.98	189622	43.98	57102.7	43.98	28384.2	43.98	42422.7	131.94	143952	131.94	22359.4	131.94	8024.15	131.94	550650	131.94	23311.8	131.94	31332.7
44.04	185194	44.04	76311.4	44.04	197284	44.04	388300	44.04	98256.4	44.04	67323.5	44.04	36601.3	44.04	271185	44.04	190023	44.04	57086.8	44.04	28462	44.04	42448.1	132.12	144060	132.12	22545.7	132.12	8109.84	132.12	551387	132.12	23523.9	132.12	31424.8
44.1	185514	44.1	76520.5	44.1	197328	44.1	388724	44.1	98179.1	44.1	67562.2	44.1	36533.7	44.1	271731	44.1	190427	44.1	57071.5	44.1	28537.8	44.1	42472.8	132.3	144147	132.3	22729.1	132.3	8195.71	132.3	552119	132.3	23739.6	132.3	31510.7
44.16	185833	44.16	76732.7	44.16	197377	44.16	389154	44.16	98090	44.16	67794.6	44.16	36459.9	44.16	272278	44.16	190831	44.16	57057.1	44.16	28610.8	44.16	42496.9	132.48	144213	132.48	22908.7	132.48	8281.31	132.48	552847	132.48	23957.9	132.48	31590.4
44.22	186152	44.22	76948	44.22	197433	44.22	389589	44.22	97993.5	44.22	68020.1	44.22	36380.2	44.22	272823	44.22	191238	44.22	57044.4	44.22	28680.2	44.22	42520.7	132.66	144261	132.66	23083.7	132.66	8366.22	132.66	553570	132.66	24177.8	132.66	31663.4
44.28	186471	44.28	77166.5	44.28	197493	44.28	390029	44.28	97890.4	44.28	68237.9	44.28	36295.2	44.28	273362	44.28	191645	44.28	57033.8	44.28	28744.9	44.28	42544.7	132.84	144293	132.84	23253.2	132.84	8449.94	132.84	554289	132.84	24398.3	132.84	31729.7
44.34	186790	44.34	77389.6	44.34	197559	44.34	390474	44.34	97782.2	44.34	68447.4	44.34	36205	44.34	273895	44.34	192052	44.34	57026.4	44.34	28804.5	44.34	42569.6	133.02	144310	133.02	23416.7	133.02	8532.02	133.02	555002	133.02	24618.6	133.02	31789.2
44.4	187109	44.4	77615.1	44.4	197629	44.4	390925	44.4	97671.8	44.4	68648	44.4	36109.7	44.4	274418	44.4	192460	44.4	57023	44.4	28857.9	44.4	42595.1	133.2	144314	133.2	23573.2	133.2	8611.98	133.2	555708	133.2	24837.8	133.2	31841.8
44.46	187428	44.46	77843	44.46	197704	44.46	391380	44.46	97562.5	44.46	68839.6	44.46	36010.5	44.46	274932	44.46	192867	44.46	57024.4	44.46	28905	44.46	42621.3	133.38	144306	133.38	23722	133.38	8689.3	133.38	556407	133.38	25055	133.38	31887.6
44.52	187748	44.52	78073.1	44.52	197781	44.52	391842	44.52	97456.5	44.52	69021.7	44.52	35908	44.52	275434	44.52	193273	44.52	57031.5	44.52	28945.4	44.52	42648.4	133.56	144289	133.56	23862.7	133.56	8763.51	133.56	557098	133.56	25269.3	133.56	31926.3
44.58	188069	44.58	78305.5	44.58	197861	44.58	392311	44.58	97354.9	44.58	69194.4	44.58	35802.7	44.58	275923	44.58	193679	44.58	57044.9	44.58	28978.7	44.58	42676.7	133.74	144264	133.74	23994.6	133.74	8834.15	133.74	557779	133.74	25479.8	133.74	31958
44.64	188391	44.64	78539.2	44.64	197944	44.64	392785	44.64	97259.3	44.64	69357.6	44.64	35694.7	44.64	276399	44.64	194083	44.64	57065.1	44.64	29004.6	44.64	42706.1	133.92	144233	133.92	24117.4	133.92	8900.79	133.92	558450	133.92	25685.6	133.92	31982.5
44.7	188715	44.7	78773.9	44.7	198027	44.7	393265	44.7	97171.3	44.7	69511.5	44.7	35584.6	44.7	276862	44.7	194486	44.7	57092.4	44.7	29023	44.7	42737	134.1	144198	134.1	24230.6	134.1	8963.02	134.1	559113	134.1	25885.6	134.1	32000
44.76	189041	44.76	79009.6	44.76	198111	44.76	393752	44.76	97090.1	44.76	69656.5	44.76	35473.4	44.76	277310	44.76	194887	44.76	57127.5	44.76	29033.8	44.76	42769.2	134.28	144159	134.28	24334	134.28	9020.45	134.28	559767	134.28	26079.1	134.28	32010.8
44.82	189369	44.82	79245.8	44.82	198194	44.82	394245	44.82	97017.7	44.82	69793.1	44.82	35361.2	44.82	277743	44.82	195288	44.82	57170.6	44.82	29037.3	44.82	42803.1	134.46	144118	134.46	24427.1	134.46	9072.75	134.46	560411	134.46	26265	134.46	32014.9
44.88	189701	44.88	79482.2	44.88	198276	44.88	394742	44.88	96956.5	44.88	69921.8	44.88	35248.5	44.88	278162	44.88	195688	44.88	57221.6	44.88	29034.2	44.88	42838.6	134.64	144075	134.64	24510.1	134.64	9119.61	134.64	561044	134.64	26442.4	134.64	32012.2
44.94	190037	44.94	79718.4	44.94	198356	44.94	395241	44.94	96908.5	44.94	70043	44.94	35136.1	44.94	278566	44.94	196088	44.94	57280.1	44.94	29024.3	44.94	42875.7	134.82	144031	134.82	24582.5	134.82	9160.75	134.82	561667	134.82	26610.5	134.82	32002.8
45	190376	45	79954	45	198432	45	395741	45	96874.9	45	70157.4	45	35024.6	45	278955	45	196488	45	57345.9	45	29008.1	45	42914.4	135	143990	135	24644.4	135	9195.95	135	562282	135	26768.5	135	31986.6
45.06	190720	45.06	80188.7	45.06	198505	45.06	396241	45.06	96855.2	45.06	70265.9	45.06	34914.8	45.06	279329	45.06	196889	45.06	57418.5	45.06	28985.8	45.06	42954.6	135.18	143953	135.18	24695.7	135.18	9225.01	135.18	562894	135.18	26915.6	135.18	31963.8
45.12	191067	45.12	80421.9	45.12	198574	45.12	396738	45.12	96849.8	45.12	70369.3	45.12	34807.3	45.12	279690	45.12	197290	45.12	57497.5	45.12	28957.9	45.12	42996.4	135.36	143925	135.36	24736.1	135.36	9247.83	135.36	563504	135.36	27051.1	135.36	31934.2
45.18	191418	45.18	80653	45.18	198637	45.18	397230	45.18	96859.6	45.18	70468.5	45.18	34702.5	45.18	280038	45.18	197692	45.18	57582.2	45.18	28925	45.18	43039.7	135.54	143907	135.54	24765.5	135.54	9264.3	135.54	564111	135.54	27174.6	135.54	31898
45.24	191774	45.24	80881.8	45.24	198694	45.24	397718	45.24	96885.6	45.24	70564.5	45.24	34600.4	45.24	280374	45.24	198095	45.24	57672.1	45.24	28888	45.24	43084.5	135.72	143903	135.72	24783.8	135.72	9274.33	135.72	564707	135.72	27285.7	135.72	31855.2
45.3	192134	45.3	81107.8	45.3	198745	45.3	398199	45.3	96928.3	45.3	70658	45.3	34501.7	45.3	280698	45.3	198499	45.3	57766.6	45.3	28847.2	45.3	43130.7	135.9	143914	135.9	24790.8	135.9	9277.88	135.9	565289	135.9	27384	135.9	31805.9
45.36	192497	45.36	81330.9	45.36	198788	45.36	398679	45.36	96988.5	45.36	70749.9	45.36	34407.5	45.36	281014	45.36	198904	45.36	57865	45.36	28803.1	45.36	43178.1	136.08	143941	136.08	24786.4	136.08	9274.98	136.08	565861	136.08	27469.4	136.08	31750.5
45.42	192864	45.42	81550.8	45.42	198823	45.42	399153	45.42	97066.6	45.42	70841	45.42	34318.2	45.42	281323	45.42	199311	45.42	57966.9	45.42	28756.5	45.42	43226.5	136.26	143987	136.26	24770.5	136.26	9265.63	136.26	566420	136.26	27541.7	136.26	31689.3
45.48	193232	45.48	81767.2	45.48	198850	45.48	399623	45.48	97163.9	45.48	70932	45.48	34234.4	45.48	281627	45.48	199720	45.48	58072	45.48	28708.2	45.48	43275.5	136.44	144053	136.44	24742.8	136.44	9249.9	136.44	566963	136.44	27600.8	136.44	31622.7
45.54	193603	45.54	81979.9	45.54	198869	45.54	400089	45.54	97279.8	45.54	71024.1	45.54	34156.2	45.54	281929	45.54	200132	45.54	58179.5	45.54	28659.4	45.54	43325	136.62	144140	136.62	24703.5	136.62	9227.88	136.62	567487	136.62	27646.7	136.62	31551.2
45.6	193976	45.6	82188.4	45.6	198878	45.6	400551	45.6	97416	45.6	71118.2	45.6	34083.9	45.6	282232	45.6	200545	45.6	58288.5	45.6	28611.4	45.6	43374.8	136.8	144248	136.8	24652.7	136.8	9199.75	136.8	567988	136.8	27679.5	136.8	31475.3
45.66	194349	45.66	82392.5	45.66	198879	45.66	401009	45.66	97573	45.66	71214.7	45.66	34017.4	45.66	282536	45.66	200960	45.66	58397.8	45.66	28565.3	45.66	43424.6	136.98	144376	136.98	24590.3	136.98	9165.72	136.98	568461	136.98	27699.4	136.98	31395.5
45.72	194724	45.72	82592	45.72	198871	45.72	401463	45.72	97749.6	45.72	71314.3	45.72	33956.4	45.72	282846	45.72	201377	45.72	58506.7	45.72	28522.4	45.72	43474.1	137.16	144523	137.16	24516.8	137.16	9125.93	137.16	568905	137.16	27706.6	137.16	31312.5
45.78	195100	45.78	82787.2	45.78	198854	45.78	401913	45.78	97946.6	45.78	71417.5	45.78	33900.6	45.78	283163	45.78	201798	45.78	58614.5	45.78	28483.7	45.78	43523	137.34	144686	137.34	24432.5	137.34	9080.54	137.34	569320	137.34	27701.2	137.34	31226.6
45.84	195477	45.84	82978	45.84	198829	45.84	402359	45.84	98162.8	45.84	71525.1	45.84	33850.5	45.84	283489	45.84	202221	45.84	58720.1	45.84	28450.1	45.84	43571	137.52	144864	137.52	24338	137.52	9029.84	137.52	569711	137.52	27683.6	137.52	31138.5
45.9	195855	45.9	83164.3	45.9	198797	45.9	402803	45.9	98397	45.9	71637.4	45.9	33806	45.9	283826	45.9	202647	45.9	58822.7	45.9	28423.6	45.9	43617.8	137.7	145055	137.7	24233.8	137.7	8974.14	137.7	570082	137.7	27654	137.7	31048.6
45.96	196233	45.96	83346.2	45.96	198758	45.96	403243	45.96	98648.2	45.96	71755.1	45.96	33766.7	45.96	284177	45.96	203077	45.96	58921.3	45.96	28404.9	45.96	43663.2	137.88	145260	137.88	24120.7	137.88	8913.74	137.88	570429	137.88	27612.8	137.88	30957.4
46.02	196612	46.02	83523.7	46.02	198712	46.02	403684	46.02	98914.7	46.02	71878.5	46.02	33732.7	46.02	284542	46.02	203510	46.02	59014.8	46.02	28394.9	46.02	43707	138.06	145478	138.06	23999.4	138.06	8849	138.06	570751	138.06	27560.3	138.06	30865.4
46.08	196992	46.08	83697.3	46.08	198662	46.08	404126	46.08	99193.8	46.08	72007.9	46.08	33704.5	46.08	284922	46.08	203947	46.08	59102.6	46.08	28394	46.08	43748.8	138.24	145707	138.24	23870.7	138.24	8780.38	138.24	571048	138.24	27497.1	138.24	30772.7
46.14	197373	46.14	83867.3	46.14	198606	46.14	404571	46.14	99484.5	46.14	72143.3	46.14	33682.1	46.14	285319	46.14	204388	46.14	59184.1	46.14	28402.9	46.14	43788.5	138.42	145948	138.42	23735.3	138.42	8708.28	138.42	571321	138.42	27423.8	138.42	30679.9
46.2	197754	46.2	84034.3	46.2	198547	46.2	405016	46.2	99783.5	46.2	72284.8	46.2	33665.4	46.2	285734	46.2	204832	46.2	59258.9	46.2	28421.7	46.2	43825.9	138.6	146198	138.6	23593.9	138.6	8633.03	138.6	571567	138.6	27340.9	138.6	30587.6
46.26	198136	46.26	84199	46.26	198484	46.26	405462	46.26	100089	46.26	72432.3	46.26	33654.1	46.26	286167	46.26	205282	46.26	59326.8	46.26	28450.7	46.26	43860.6	138.78	146457	138.78	23447.1	138.78	8555.01	138.78	571782	138.78	27249.2	138.78	30496.2
46.32	198519	46.32	84361.4	46.32	198420	46.32	405908	46.32	100399	46.32	72585.7	46.32	33648	46.32	286620	46.32	205735	46.32	59387.6	46.32	28489.5	46.32	43892.5	138.96	146727	138.96	23295.7	138.96	8474.65	138.96	571964	138.96	27149.4	138.96	30406.1
46.38	198902	46.38	84521.8	46.38	198354	46.38	406354	46.38	100711	46.38	72744.6	46.38	33647	46.38	287092	46.38	206193	46.38	59441.3	46.38	28538.3	46.38	43921.5	139.14	147005	139.14	23140	139.14	8392.5	139.14	572115	139.14	27042.3	139.14	30317.9
46.44	199285	46.44	84680.8	46.44	198288	46.44	406797	46.44	101022	46.44	72908.4	46.44	33650.7	46.44	287584	46.44	206655	46.44	59488.4	46.44	28596.7	46.44	43947.5	139.32	147293	139.32	22980.8	139.32	8309.08	139.32	572234	139.32	26928.7	139.32	30232.3
46.5	199668	46.5	84838.5	46.5	198223	46.5	407236	46.5	101331	46.5	73076.6	46.5	33659.4	46.5	288097	46.5	207122	46.5	59529.1	46.5	28663.9	46.5	43970.5	139.5	147590	139.5	22818.2	139.5	8224.84	139.5	572319	139.5	26809.6	139.5	30150.2
46.56	200052	46.56	84995.2	46.56	198160	46.56	407674	46.56	101634	46.56	73248.2	46.56	33673.1	46.56	288628	46.56	207593	46.56	59563.9	46.56	28739.6	46.56	43990.5	139.68	147892	139.68	22652.9	139.68	8140.32	139.68	572371	139.68	26685.9	139.68	30072.2
46.62	200435	46.62	85151.2	46.62	198099	46.62	408111	46.62	101931	46.62	73422.9	46.62	33692.2	46.62	289179	46.62	208069	46.62	59593.3	46.62	28823	46.62	44007.5	139.86	148199	139.86	22485.1	139.86	8055.97	139.86	572392	139.86	26558.6	139.86	29999.2
46.68	200818	46.68	85306.8	46.68	198041	46.68	408546	46.68	102217	46.68	73600	46.68	33715.7	46.68	289746	46.68	208549	46.68	59617.7	46.68	28913.7	46.68	44021.6	140.04	148509	140.04	22315.3	140.04	7972.23	140.04	572388	140.04	26428.5	140.04	29932.2
46.74	201201	46.74	85462.3	46.74	197988	46.74	408979	46.74	102490	46.74	73779	46.74	33743.2	46.74	290329	46.74	209034	46.74	59637.9	46.74	29010.4	46.74	44032.9	140.22	148822	140.22	22143.9	140.22	7889.61	140.22	572359	140.22	26296.8	140.22	29871.9
46.8	201583	46.8	85618	46.8	197941	46.8	409414	46.8	102749	46.8	73959.4	46.8	33774.5	46.8	290926	46.8	209525	46.8	59654.5	46.8	29112.5	46.8	44041.6	140.4	149138	140.4	21971.1	140.4	7808.58	140.4	572311	140.4	26164.3	140.4	29819
46.86	201966	46.86	85774.3	46.86	197899	46.86	409852	46.86	102992	46.86	74140.9	46.86	33809.5	46.86	291538	46.86	210021	46.86	59668.2	46.86	29218.7	46.86	44048.1	140.58	149456	140.58	21797.3	140.58	7729.63	140.58	572246	140.58	26032	140.58	29774.3
46.92	202348	46.92	85931.5	46.92	197864	46.92	410296	46.92	103219	46.92	74322.9	46.92	33848.1	46.92	292162	46.92	210522	46.92	59680	46.92	29328.3	46.92	44052.4	140.76	149777	140.76	21622.9	140.76	7653.24	140.76	572168	140.76	25900.9	140.76	29738.5
46.98	202731	46.98	86090	46.98	197836	46.98	410745	46.98	103426	46.98	74505.2	46.98	33890.3	46.98	292795	46.98	211028	46.98	59690.7	46.98	29440	46.98	44055	140.94	150101	140.94	21448.4	140.94	7579.87	140.94	572080	140.94	25772.1	140.94	29712.1
47.04	203115	47.04	86250.2	47.04	197816	47.04	411202	47.04	103616	47.04	74687.4	47.04	33935.4	47.04	293437	47.04	211540	47.04	59700.7	47.04	29552.6	47.04	44055.9	141.12	150430	141.12	21274.2	141.12	7509.94	141.12	571984	141.12	25646.5	141.12	29695.4
47.1	203499	47.1	86412.1	47.1	197803	47.1	411667	47.1	103787	47.1	74868.9	47.1	33982.2	47.1	294083	47.1	212056	47.1	59711	47.1	29664.9	47.1	44055.6	141.3	150764	141.3	21101.3	141.3	7443.84	141.3	571884	141.3	25524.8	141.3	29688.5
47.16	203885	47.16	86576	47.16	197798	47.16	412139	47.16	103940	47.16	75048.9	47.16	34030	47.16	294733	47.16	212577	47.16	59722.7	47.16	29776	47.16	44054.3	141.48	151107	141.48	20930	141.48	7381.88	141.48	571782	141.48	25408	141.48	29691.7
47.22	204271	47.22	86742.4	47.22	197802	47.22	412621	47.22	104074	47.22	75226.7	47.22	34078.2	47.22	295383	47.22	213101	47.22	59736.5	47.22	29885.1	47.22	44052.2	141.66	151462	141.66	20761.2	141.66	7324.44	141.66	571679	141.66	25296.6	141.66	29705.4
47.28	204660	47.28	86911.4	47.28	197813	47.28	413111	47.28	104194	47.28	75401.4	47.28	34126.9	47.28	296033	47.28	213628	47.28	59753.6	47.28	29991.3	47.28	44049.5	141.84	151831	141.84	20595.6	141.84	7271.92	141.84	571571	141.84	25191.3	141.84	29729.6
47.34	205050	47.34	87083.1	47.34	197832	47.34	413612	47.34	104300	47.34	75571.9	47.34	34175.2	47.34	296680	47.34	214158	47.34	59775.2	47.34	30093.5	47.34	44046.8	142.02	152215	142.02	20433.8	142.02	7224.65	142.02	571455	142.02	25092.6	142.02	29764.5
47.4	205442	47.4	87257.9	47.4	197856	47.4	414120	47.4	104390	47.4	75737	47.4	34222.3	47.4	297324	47.4	214689	47.4	59802.3	47.4	30190.7	47.4	44044.1	142.2	152614	142.2	20276.7	142.2	7183.01	142.2	571324	142.2	25001	142.2	29810.5
47.46	205834	47.46	87435.4	47.46	197887	47.46	414636	47.46	104469	47.46	75895.6	47.46	34267.3	47.46	297960	47.46	215222	47.46	59836.2	47.46	30282.5	47.46	44041.7	142.38	153030	142.38	20125.1	142.38	7147.25	142.38	571179	142.38	24917.2	142.38	29867.3
47.52	206229	47.52	87616.3	47.52	197924	47.52	415157	47.52	104535	47.52	76046.5	47.52	34309.2	47.52	298587	47.52	215755	47.52	59877.6	47.52	30368.1	47.52	44039.9	142.56	153462	142.56	19979.6	142.56	7117.59	142.56	571020	142.56	24841.8	142.56	29935.1
47.58	206626	47.58	87800.4	47.58	197964	47.58	415682	47.58	104591	47.58	76188.4	47.58	34347.3	47.58	299203	47.58	216287	47.58	59927.5	47.58	30446.4	47.58	44038.9	142.74	153912	142.74	19841	142.74	7094.22	142.74	570849	142.74	24775.3	142.74	30013.7
47.64	207024	47.64	87987.7	47.64	198009	47.64	416212	47.64	104645	47.64	76320.2	47.64	34380.9	47.64	299807	47.64	216819	47.64	59987	47.64	30517	47.64	44038.9	142.92	154380	142.92	19709.8	142.92	7077.3	142.92	570668	142.92	24718.5	142.92	30103.2
47.7	207426	47.7	88178.1	47.7	198056	47.7	416746	47.7	104696	47.7	76441.2	47.7	34409.3	47.7	300397	47.7	217350	47.7	60056.1	47.7	30579.4	47.7	44040.2	143.1	154865	143.1	19586.6	143.1	7066.93	143.1	570476	143.1	24671.8	143.1	30203.4
47.76	207829	47.76	88371.4	47.76	198105	47.76	417282	47.76	104747	47.76	76550.4	47.76	34431.9	47.76	300972	47.76	217880	47.76	60135.1	47.76	30633.3	47.76	44043	143.28	155369	143.28	19471.6	143.28	7063.26	143.28	570275	143.28	24635.5	143.28	30314
47.82	208234	47.82	88567.2	47.82	198155	47.82	417818	47.82	104798	47.82	76647.1	47.82	34447.7	47.82	301530	47.82	218409	47.82	60224.3	47.82	30678	47.82	44047.5	143.46	155891	143.46	19365.1	143.46	7066.34	143.46	570061	143.46	24610.1	143.46	30434.3
47.88	208642	47.88	88765	47.88	198206	47.88	418355	47.88	104849	47.88	76731.2	47.88	34455.7	47.88	302071	47.88	218938	47.88	60323.4	47.88	30713.3	47.88	44053.9	143.64	156431	143.64	19267.4	143.64	7076.16	143.64	569827	143.64	24596.1	143.64	30563.8
47.94	209052	47.94	88964.3	47.94	198256	47.94	418892	47.94	104899	47.94	76802.3	47.94	34455.8	47.94	302595	47.94	219466	47.94	60432.4	47.94	30739.4	47.94	44062.2	143.82	156989	143.82	19178.4	143.82	7092.68	143.82	569580	143.82	24593.8	143.82	30701.9
48	209464	48	89164.7	48	198305	48	419427	48	104951	48	76860.5	48	34448.1	48	303099	48	219993	48	60550.9	48	30756.8	48	44072.7	144	157568	144	19098.3	144	7115.8	144	569320	144	24602.7	144	30847.7
48.06	209879	48.06	89366	48.06	198352	48.06	419960	48.06	105005	48.06	76906.4	48.06	34432.4	48.06	303584	48.06	220519	48.06	60678.3	48.06	30765.3	48.06	44085.3	144.18	158168	144.18	19027.1	144.18	7145.44	144.18	569044	144.18	24623.4	144.18	31000.5
48.12	210297	48.12	89567.4	48.12	198396	48.12	420491	48.12	105062	48.12	76940.3	48.12	34408.8	48.12	304051	48.12	221045	48.12	60813.9	48.12	30765.5	48.12	44100.3	144.36	158790	144.36	18964.8	144.36	7181.46	144.36	568747	144.36	24655.9	144.36	31159.8
48.18	210716	48.18	89768.6	48.18	198437	48.18	421018	48.18	105123	48.18	76962.7	48.18	34377	48.18	304503	48.18	221570	48.18	60956.8	48.18	30758.3	48.18	44117.4	144.54	159433	144.54	18911.4	144.54	7223.65	144.54	568427	144.54	24699.9	144.54	31324.9
48.24	211138	48.24	89968.9	48.24	198474	48.24	421542	48.24	105182	48.24	76974.4	48.24	34336.5	48.24	304939	48.24	222095	48.24	61106.2	48.24	30744.1	48.24	44136.6	144.72	160096	144.72	18866.8	144.72	7271.77	144.72	568080	144.72	24755.3	144.72	31495.4
48.3	211562	48.3	90167.9	48.3	198506	48.3	422060	48.3	105239	48.3	76976.3	48.3	34287.6	48.3	305362	48.3	222620	48.3	61261.6	48.3	30723.6	48.3	44157.8	144.9	160779	144.9	18831.3	144.9	7325.61	144.9	567714	144.9	24822	144.9	31670.5
48.36	211988	48.36	90365.7	48.36	198533	48.36	422573	48.36	105296	48.36	76969.4	48.36	34230.4	48.36	305772	48.36	223144	48.36	61422	48.36	30697.5	48.36	44180.9	145.08	161479	145.08	18804.7	145.08	7384.86	145.08	567331	145.08	24899.1	145.08	31849.7
48.42	212416	48.42	90562.1	48.42	198554	48.42	423081	48.42	105352	48.42	76954.3	48.42	34165.3	48.42	306172	48.42	223669	48.42	61587.1	48.42	30666.5	48.42	44205.7	145.26	162193	145.26	18787.1	145.26	7449.24	145.26	566934	145.26	24986.1	145.26	32032.3
48.48	212845	48.48	90756.8	48.48	198570	48.48	423581	48.48	105408	48.48	76931.6	48.48	34092.8	48.48	306563	48.48	224195	48.48	61755.6	48.48	30631.3	48.48	44232.1	145.44	162920	145.44	18778.7	145.44	7518.4	145.44	566528	145.44	25082.4	145.44	32217.5
48.54	213276	48.54	90949.4	48.54	198578	48.54	424073	48.54	105467	48.54	76901.9	48.54	34013	48.54	306947	48.54	224720	48.54	61926.3	48.54	30592.6	48.54	44259.6	145.62	163656	145.62	18779.6	145.62	7591.94	145.62	566121	145.62	25187.5	145.62	32404.7
48.6	213708	48.6	91139.7	48.6	198581	48.6	424557	48.6	105528	48.6	76865.7	48.6	33926.5	48.6	307327	48.6	225246	48.6	62098.1	48.6	30550.7	48.6	44288.1	145.8	164397	145.8	18790.1	145.8	7669.4	145.8	565718	145.8	25300.7	145.8	32593.1
48.66	214141	48.66	91327.5	48.66	198577	48.66	425032	48.66	105591	48.66	76823.4	48.66	33833.7	48.66	307705	48.66	225774	48.66	62269.5	48.66	30506.3	48.66	44317.3	145.98	165141	145.98	18810.4	145.98	7750.36	145.98	565319	145.98	25421.5	145.98	32781.9
48.72	214574	48.72	91512.4	48.72	198566	48.72	425497	48.72	105656	48.72	76775.8	48.72	33735	48.72	308084	48.72	226302	48.72	62439.5	48.72	30460.4	48.72	44347	146.16	165887	146.16	18840.6	146.16	7834.41	146.16	564924	146.16	25549.3	146.16	32970.3
48.78	215009	48.78	91694.1	48.78	198550	48.78	425949	48.78	105723	48.78	76723.5	48.78	33630.9	48.78	308464	48.78	226832	48.78	62606.3	48.78	30413.4	48.78	44377	146.34	166630	146.34	18880.7	146.34	7921.09	146.34	564535	146.34	25683.7	146.34	33157
48.84	215443	48.84	91872.2	48.84	198527	48.84	426387	48.84	105792	48.84	76667.5	48.84	33523.1	48.84	308848	48.84	227365	48.84	62768.5	48.84	30366.2	48.84	44406.9	146.52	167368	146.52	18930.6	146.52	8009.98	146.52	564156	146.52	25824	146.52	33341.1
48.9	215878	48.9	92046.3	48.9	198500	48.9	426809	48.9	105867	48.9	76608.7	48.9	33412.5	48.9	309238	48.9	227899	48.9	62924.5	48.9	30319.5	48.9	44436.5	146.7	168099	146.7	18990.3	146.7	8100.61	146.7	563775	146.7	25969.6	146.7	33521.6
48.96	216313	48.96	92216.3	48.96	198468	48.96	427217	48.96	105946	48.96	76548.2	48.96	33299.4	48.96	309636	48.96	228434	48.96	63073.3	48.96	30274.2	48.96	44465.5	146.88	168820	146.88	19059.6	146.88	8192.53	146.88	563384	146.88	26120.1	146.88	33697.9
49.02	216747	49.02	92381.6	49.02	198433	49.02	427609	49.02	106030	49.02	76487.1	49.02	33184.3	49.02	310045	49.02	228972	49.02	63213.4	49.02	30231.2	49.02	44493.6	147.06	169531	147.06	19138.1	147.06	8285.25	147.06	562981	147.06	26274.8	147.06	33869.3
49.08	217181	49.08	92541.9	49.08	198395	49.08	427988	49.08	106120	49.08	76426.8	49.08	33068	49.08	310466	49.08	229513	49.08	63344	49.08	30191.3	49.08	44520.7	147.24	170230	147.24	19225.5	147.24	8378.35	147.24	562568	147.24	26433.3	147.24	34035.4
49.14	217615	49.14	92697.4	49.14	198354	49.14	428356	49.14	106215	49.14	76368.6	49.14	32950.6	49.14	310901	49.14	230057	49.14	63464.1	49.14	30155.5	49.14	44546.3	147.42	170917	147.42	19321.2	147.42	8471.38	147.42	562144	147.42	26594.8	147.42	34195.9
49.2	218048	49.2	92848	49.2	198312	49.2	428712	49.2	106315	49.2	76314	49.2	32832	49.2	311351	49.2	230604	49.2	63572.7	49.2	30124.6	49.2	44570.2	147.6	171591	147.6	19424.9	147.6	8563.99	147.6	561705	147.6	26758.7	147.6	34350.4
49.26	218481	49.26	92994	49.26	198268	49.26	429057	49.26	106423	49.26	76264.4	49.26	32713.2	49.26	311818	49.26	231155	49.26	63669.4	49.26	30099.2	49.26	44592.3	147.78	172249	147.78	19535.9	147.78	8655.73	147.78	561267	147.78	26924.2	147.78	34498.8
49.32	218913	49.32	93135.6	49.32	198225	49.32	429395	49.32	106540	49.32	76220.9	49.32	32594.3	49.32	312302	49.32	231711	49.32	63753.9	49.32	30080	49.32	44612.1	147.96	172890	147.96	19653.6	147.96	8746.12	147.96	560833	147.96	27090.5	147.96	34640.8
49.38	219344	49.38	93273.5	49.38	198183	49.38	429728	49.38	106669	49.38	76184.8	49.38	32476.5	49.38	312804	49.38	232270	49.38	63826	49.38	30067.7	49.38	44629.6	148.14	173511	148.14	19777.8	148.14	8834.73	148.14	560403	148.14	27256.9	148.14	34776.6
49.44	219775	49.44	93408.1	49.44	198143	49.44	430061	49.44	106808	49.44	76156.8	49.44	32360.2	49.44	313323	49.44	232832	49.44	63885.9	49.44	30062.7	49.44	44644.4	148.32	174112	148.32	19907.8	148.32	8921.11	148.32	559980	148.32	27422.7	148.32	34906.6
49.5	220206	49.5	93540.5	49.5	198105	49.5	430400	49.5	106957	49.5	76137.1	49.5	32245.8	49.5	313861	49.5	233399	49.5	63933.6	49.5	30065.3	49.5	44656.5	148.5	174691	148.5	20042.8	148.5	9004.83	148.5	559568	148.5	27587.3	148.5	35030.9
49.56	220637	49.56	93671.1	49.56	198070	49.56	430747	49.56	107118	49.56	76126.3	49.56	32134.8	49.56	314415	49.56	233970	49.56	63969.1	49.56	30076	49.56	44665.6	148.68	175247	148.68	20182.4	148.68	9085.48	148.68	559178	148.68	27749.9	148.68	35149.6
49.62	221066	49.62	93800.6	49.62	198038	49.62	431107	49.62	107291	49.62	76124.7	49.62	32027.8	49.62	314987	49.62	234544	49.62	63993	49.62	30095	49.62	44671.8	148.86	175778	148.86	20326	148.86	9162.66	148.86	558815	148.86	27909.6	148.86	35262.8
49.68	221496	49.68	93930.4	49.68	198010	49.68	431480	49.68	107476	49.68	76132.6	49.68	31925.8	49.68	315575	49.68	235122	49.68	64005.5	49.68	30122.1	49.68	44674.8	149.04	176281	149.04	20473	149.04	9235.95	149.04	558480	149.04	28065.6	149.04	35370.3
49.74	221924	49.74	94060.7	49.74	197987	49.74	431868	49.74	107674	49.74	76149.8	49.74	31830.1	49.74	316178	49.74	235704	49.74	64007.3	49.74	30157.5	49.74	44675	149.22	176756	149.22	20622.7	149.22	9305.01	149.22	558165	149.22	28216.9	149.22	35472.3
49.8	222352	49.8	94191.5	49.8	197969	49.8	432273	49.8	107886	49.8	76175.8	49.8	31742.2	49.8	316794	49.8	236289	49.8	63999.3	49.8	30201	49.8	44672.1	149.4	177202	149.4	20774.7	149.4	9369.53	149.4	557873	149.4	28362.8	149.4	35568.7
49.86	222780	49.86	94323.4	49.86	197958	49.86	432697	49.86	108109	49.86	76210.5	49.86	31662.8	49.86	317420	49.86	236876	49.86	63982.6	49.86	30252.7	49.86	44666.4	149.58	177618	149.58	20928.2	149.58	9429.2	149.58	557595	149.58	28502.5	149.58	35659.6
49.92	223207	49.92	94456.6	49.92	197953	49.92	433143	49.92	108342	49.92	76253.3	49.92	31593.2	49.92	318055	49.92	237466	49.92	63958.3	49.92	30312.3	49.92	44657.9	149.76	178006	149.76	21082.6	149.76	9483.72	149.76	557326	149.76	28635.2	149.76	35744.7
49.98	223633	49.98	94591.1	49.98	197954	49.98	433612	49.98	108583	49.98	76303.5	49.98	31533.8	49.98	318696	49.98	238058	49.98	63927.6	49.98	30379.8	49.98	44646.9	149.94	178367	149.94	21237.4	149.94	9532.84	149.94	557065	149.94	28760.2	149.94	35824
50.04	224059	50.04	94727.4	50.04	197963	50.04	434103	50.04	108831	50.04	76360.4	50.04	31484.6	50.04	319341	50.04	238653	50.04	63891.8	50.04	30454.7	50.04	44633.4	150.12	178701	150.12	21392	150.12	9576.36	150.12	556810	150.12	28877	150.12	35897.2
50.1	224484	50.1	94865.8	50.1	197978	50.1	434614	50.1	109085	50.1	76423.7	50.1	31445.8	50.1	319989	50.1	239250	50.1	63852.2	50.1	30536.5	50.1	44617.7	150.3	179010	150.3	21545.8	150.3	9614.12	150.3	556555	150.3	28984.5	150.3	35963.9
50.16	224910	50.16	95006.7	50.16	198001	50.16	435143	50.16	109344	50.16	76493	50.16	31417.6	50.16	320637	50.16	239849	50.16	63810.4	50.16	30624.7	50.16	44600.1	150.48	179294	150.48	21698.4	150.48	9645.92	150.48	556294	150.48	29082.3	150.48	36023.8
50.22	225337	50.22	95150.6	50.22	198030	50.22	435690	50.22	109607	50.22	76568	50.22	31400.1	50.22	321282	50.22	240450	50.22	63767.6	50.22	30718.9	50.22	44580.9	150.66	179555	150.66	21849.1	150.66	9671.6	150.66	556025	150.66	29170	150.66	36077.2
50.28	225764	50.28	95296.8	50.28	198067	50.28	436253	50.28	109872	50.28	76647.8	50.28	31393.5	50.28	321922	50.28	241051	50.28	63725.6	50.28	30818.6	50.28	44560.2	150.84	179794	150.84	21997.4	150.84	9691.07	150.84	555751	150.84	29247.7	150.84	36124
50.34	226193	50.34	95444.5	50.34	198110	50.34	436827	50.34	110138	50.34	76731.8	50.34	31397.3	50.34	322553	50.34	241653	50.34	63685.8	50.34	30923.1	50.34	44538.5	151.02	180014	151.02	22142.8	151.02	9704.23	151.02	555474	151.02	29315.2	151.02	36164.1
50.4	226623	50.4	95594.2	50.4	198158	50.4	437414	50.4	110401	50.4	76819.3	50.4	31411.2	50.4	323173	50.4	242257	50.4	63649.5	50.4	31031.6	50.4	44515.9	151.2	180216	151.2	22284.8	151.2	9711.01	151.2	555198	151.2	29372.7	151.2	36197.4
50.46	227054	50.46	95746.2	50.46	198212	50.46	438006	50.46	110662	50.46	76909.4	50.46	31435	50.46	323780	50.46	242860	50.46	63617.5	50.46	31143.3	50.46	44492.9	151.38	180403	151.38	22423	151.38	9711.42	151.38	554928	151.38	29420.2	151.38	36224.1
50.52	227487	50.52	95900.8	50.52	198270	50.52	438603	50.52	110919	50.52	77001.3	50.52	31468.6	50.52	324373	50.52	243464	50.52	63590.8	50.52	31257	50.52	44469.8	151.56	180577	151.56	22557	151.56	9705.56	151.56	554666	151.56	29457.5	151.56	36244.3
50.58	227922	50.58	96059.2	50.58	198331	50.58	439200	50.58	111172	50.58	77094.1	50.58	31511.9	50.58	324949	50.58	244067	50.58	63570.2	50.58	31371.8	50.58	44446.8	151.74	180741	151.74	22686.2	151.74	9693.52	151.74	554415	151.74	29484.8	151.74	36257.8
50.64	228358	50.64	96221.3	50.64	198395	50.64	439794	50.64	111419	50.64	77186.6	50.64	31564.5	50.64	325506	50.64	244668	50.64	63556.7	50.64	31486.4	50.64	44424.3	151.92	180896	151.92	22810.1	151.92	9675.38	151.92	554177	151.92	29502.2	151.92	36264.9
50.7	228795	50.7	96387	50.7	198462	50.7	440383	50.7	111663	50.7	77277.9	50.7	31625.6	50.7	326040	50.7	245269	50.7	63551	50.7	31599.8	50.7	44402.5	152.1	181047	152.1	22928.4	152.1	9651.22	152.1	553954	152.1	29509.9	152.1	36265.7
50.76	229235	50.76	96556.6	50.76	198529	50.76	440966	50.76	111900	50.76	77366.6	50.76	31695.1	50.76	326550	50.76	245870	50.76	63553.5	50.76	31710.9	50.76	44381.8	152.28	181196	152.28	23040.8	152.28	9621.27	152.28	553746	152.28	29508.1	152.28	36260.5
50.82	229676	50.82	96729.7	50.82	198597	50.82	441540	50.82	112130	50.82	77451.4	50.82	31772.5	50.82	327033	50.82	246471	50.82	63564.7	50.82	31818.5	50.82	44362.5	152.46	181345	152.46	23146.9	152.46	9585.78	152.46	553553	152.46	29496.9	152.46	36249.1
50.88	230119	50.88	96906.4	50.88	198664	50.88	442104	50.88	112351	50.88	77531.1	50.88	31857	50.88	327490	50.88	247073	50.88	63584.7	50.88	31921.8	50.88	44344.9	152.64	181497	152.64	23246.4	152.64	9545.03	152.64	553372	152.64	29476.4	152.64	36231.7
50.94	230565	50.94	97087.9	50.94	198730	50.94	442659	50.94	112563	50.94	77605	50.94	31948.3	50.94	327921	50.94	247676	50.94	63613.6	50.94	32019.6	50.94	44329	152.82	181655	152.82	23339	152.82	9499.27	152.82	553201	152.82	29446.3	152.82	36208.3
51	231012	51	97274.2	51	198794	51	443200	51	112766	51	77672	51	32046.1	51	328326	51	248281	51	63651.3	51	32111.2	51	44315.2	153	181821	153	23424.6	153	9448.86	153	553033	153	29406.7	153	36179.1
51.06	231462	51.06	97465	51.06	198855	51.06	443729	51.06	112959	51.06	77731.1	51.06	32149	51.06	328705	51.06	248889	51.06	63698	51.06	32195.7	51.06	44303.5	153.18	181995	153.18	23502.9	153.18	9394.12	153.18	552870	153.18	29357.7	153.18	36144.1
51.12	231914	51.12	97660.1	51.12	198913	51.12	444244	51.12	113140	51.12	77781.4	51.12	32256.2	51.12	329059	51.12	249500	51.12	63753.1	51.12	32272.5	51.12	44294.2	153.36	182179	153.36	23573.8	153.36	9335.34	153.36	552714	153.36	29299.6	153.36	36103.5
51.18	232370	51.18	97858.7	51.18	198967	51.18	444747	51.18	113310	51.18	77822.5	51.18	32366.9	51.18	329388	51.18	250116	51.18	63816.1	51.18	32341.1	51.18	44287.4	153.54	182376	153.54	23637	153.54	9272.9	153.54	552565	153.54	29232.7	153.54	36057.4
51.24	232828	51.24	98060.5	51.24	199017	51.24	445241	51.24	113470	51.24	77854.1	51.24	32480.5	51.24	329694	51.24	250737	51.24	63886.2	51.24	32401.1	51.24	44283.1	153.72	182584	153.72	23692.6	153.72	9207.26	153.72	552424	153.72	29157.5	153.72	36005.9
51.3	233289	51.3	98265.2	51.3	199062	51.3	445725	51.3	113616	51.3	77875.8	51.3	32596.9	51.3	329981	51.3	251362	51.3	63962.6	51.3	32452.4	51.3	44281.5	153.9	182805	153.9	23740.2	153.9	9138.9	153.9	552290	153.9	29074.6	153.9	35949
51.36	233753	51.36	98472.2	51.36	199101	51.36	446199	51.36	113749	51.36	77887.4	51.36	32715.1	51.36	330254	51.36	251993	51.36	64044.3	51.36	32494.9	51.36	44282.6	154.08	183036	154.08	23779.8	154.08	9068.26	154.08	552170	154.08	28984.5	154.08	35887
51.42	234219	51.42	98681.6	51.42	199135	51.42	446665	51.42	113869	51.42	77889	51.42	32834.3	51.42	330516	51.42	252627	51.42	64129.8	51.42	32528.6	51.42	44286.2	154.26	183278	154.26	23811.2	154.26	8995.76	154.26	552066	154.26	28887.6	154.26	35820.2
51.48	234688	51.48	98893.1	51.48	199163	51.48	447120	51.48	113977	51.48	77880.6	51.48	32953.4	51.48	330768	51.48	253267	51.48	64217.8	51.48	32553.3	51.48	44292.2	154.44	183528	154.44	23834.6	154.44	8921.93	154.44	551977	154.44	28784.8	154.44	35748.8
51.54	235158	51.54	99106.5	51.54	199186	51.54	447566	51.54	114074	51.54	77862.7	51.54	33071	51.54	331013	51.54	253910	51.54	64307.2	51.54	32569.2	51.54	44300.5	154.62	183784	154.62	23849.9	154.62	8847.36	154.62	551905	154.62	28676.7	154.62	35673
51.6	235630	51.6	99321.6	51.6	199203	51.6	448005	51.6	114161	51.6	77835.8	51.6	33185.5	51.6	331254	51.6	254558	51.6	64396.4	51.6	32576.6	51.6	44311	154.8	184046	154.8	23856.9	154.8	8772.51	154.8	551845	154.8	28564.1	154.8	35593.1
51.66	236104	51.66	99538	51.66	199216	51.66	448436	51.66	114240	51.66	77800.4	51.66	33296.6	51.66	331494	51.66	255211	51.66	64484	51.66	32575.8	51.66	44323.4	154.98	184311	154.98	23855.7	154.98	8697.88	154.98	551799	154.98	28447.4	154.98	35509.1
51.72	236578	51.72	99754.9	51.72	199224	51.72	448861	51.72	114313	51.72	77757	51.72	33403.5	51.72	331734	51.72	255867	51.72	64568.6	51.72	32567.3	51.72	44337.6	155.16	184579	155.16	23846.4	155.16	8624.06	155.16	551766	155.16	28327.3	155.16	35421.4
51.78	237052	51.78	99971.8	51.78	199229	51.78	449280	51.78	114379	51.78	77706.2	51.78	33505.3	51.78	331979	51.78	256528	51.78	64648.8	51.78	32551.7	51.78	44353.1	155.34	184850	155.34	23829	155.34	8551.56	155.34	551746	155.34	28204.3	155.34	35329.9
51.84	237527	51.84	100188	51.84	199232	51.84	449695	51.84	114440	51.84	77648.5	51.84	33601.6	51.84	332229	51.84	257193	51.84	64723.3	51.84	32529.5	51.84	44369.8	155.52	185123	155.52	23803.6	155.52	8480.83	155.52	551723	155.52	28079.2	155.52	35235
51.9	238001	51.9	100403	51.9	199233	51.9	450107	51.9	114498	51.9	77584.9	51.9	33691.7	51.9	332487	51.9	257863	51.9	64790.9	51.9	32501.1	51.9	44387.3	155.7	185398	155.7	23770.2	155.7	8412.33	155.7	551697	155.7	27952.6	155.7	35137
51.96	238475	51.96	100617	51.96	199233	51.96	450517	51.96	114554	51.96	77516.5	51.96	33774.3	51.96	332755	51.96	258538	51.96	64850.6	51.96	32467	51.96	44405.4	155.88	185675	155.88	23728.9	155.88	8346.55	155.88	551668	155.88	27825.1	155.88	35036.3
52.02	238947	52.02	100829	52.02	199234	52.02	450923	52.02	114608	52.02	77444.8	52.02	33848.8	52.02	333034	52.02	259217	52.02	64901.4	52.02	32427.9	52.02	44423.9	156.06	185955	156.06	23679.9	156.06	8283.95	156.06	551637	156.06	27697.6	156.06	34933.2
52.08	239419	52.08	101038	52.08	199236	52.08	451327	52.08	114660	52.08	77370.7	52.08	33914.5	52.08	333326	52.08	259901	52.08	64942.3	52.08	32384.7	52.08	44442.4	156.24	186238	156.24	23623.1	156.24	8224.95	156.24	551604	156.24	27570.9	156.24	34828.2
52.14	239889	52.14	101244	52.14	199240	52.14	451730	52.14	114712	52.14	77295.5	52.14	33970.9	52.14	333633	52.14	260590	52.14	64972.3	52.14	32338.3	52.14	44460.8	156.42	186525	156.42	23558.9	156.42	8169.89	156.42	551574	156.42	27445.7	156.42	34721.8
52.2	240358	52.2	101447	52.2	199247	52.2	452132	52.2	114766	52.2	77219.9	52.2	34017.6	52.2	333957	52.2	261285	52.2	64990.9	52.2	32289.7	52.2	44478.8	156.6	186816	156.6	23487.4	156.6	8119.09	156.6	551552	156.6	27322.9	156.6	34614.8
52.26	240825	52.26	101645	52.26	199258	52.26	452535	52.26	114820	52.26	77145.1	52.26	34054.3	52.26	334299	52.26	261984	52.26	64997.5	52.26	32239.5	52.26	44496	156.78	187109	156.78	23408.9	156.78	8072.91	156.78	551535	156.78	27203.1	156.78	34508
52.32	241291	52.32	101840	52.32	199273	52.32	452937	52.32	114876	52.32	77072.4	52.32	34080.2	52.32	334662	52.32	262688	52.32	64991.7	52.32	32188.6	52.32	44512.4	156.96	187403	156.96	23323.6	156.96	8031.67	156.96	551520	156.96	27087.2	156.96	34402
52.38	241754	52.38	102032	52.38	199294	52.38	453337	52.38	114936	52.38	77003	52.38	34094.2	52.38	335045	52.38	263395	52.38	64973.5	52.38	32138.1	52.38	44527.7	157.14	187696	157.14	23232	157.14	7995.68	157.14	551506	157.14	26975.9	157.14	34298.1
52.44	242216	52.44	102221	52.44	199321	52.44	453736	52.44	115002	52.44	76938.1	52.44	34096	52.44	335449	52.44	264106	52.44	64942.6	52.44	32089.2	52.44	44541.5	157.32	187988	157.32	23134.5	157.32	7965.19	157.32	551499	157.32	26869.7	157.32	34197.3
52.5	242675	52.5	102407	52.5	199353	52.5	454136	52.5	115074	52.5	76878.7	52.5	34085.9	52.5	335874	52.5	264820	52.5	64898.7	52.5	32042.8	52.5	44553.7	157.5	188277	157.5	23031.4	157.5	7940.46	157.5	551500	157.5	26769.4	157.5	34100.3
52.56	243133	52.56	102590	52.56	199392	52.56	454538	52.56	115155	52.56	76826	52.56	34063.9	52.56	336319	52.56	265535	52.56	64842.1	52.56	31999.8	52.56	44564	157.68	188562	157.68	22923.5	157.68	7921.71	157.68	551501	157.68	26675.7	157.68	34007.8
52.62	243588	52.62	102772	52.62	199438	52.62	454943	52.62	115247	52.62	76780.5	52.62	34030.5	52.62	336783	52.62	266253	52.62	64773.2	52.62	31961.1	52.62	44572.3	157.86	188843	157.86	22811.1	157.86	7909.07	157.86	551498	157.86	26589.3	157.86	33920.5
52.68	244040	52.68	102952	52.68	199491	52.68	455353	52.68	115354	52.68	76743	52.68	33986.2	52.68	337265	52.68	266971	52.68	64692.6	52.68	31927.8	52.68	44578.3	158.04	189121	158.04	22695	158.04	7902.69	158.04	551491	158.04	26510.6	158.04	33838.6
52.74	244491	52.74	103131	52.74	199550	52.74	455769	52.74	115475	52.74	76714.1	52.74	33931.4	52.74	337764	52.74	267689	52.74	64601.2	52.74	31900.3	52.74	44582	158.22	189397	158.22	22575.8	158.22	7902.71	158.22	551479	158.22	26440.1	158.22	33762.6
52.8	244939	52.8	103310	52.8	199616	52.8	456192	52.8	115610	52.8	76694.7	52.8	33866.6	52.8	338279	52.8	268408	52.8	64499.8	52.8	31879.4	52.8	44583.2	158.4	189671	158.4	22454.2	158.4	7909.2	158.4	551454	158.4	26378.2	158.4	33693
52.86	245386	52.86	103489	52.86	199688	52.86	456623	52.86	115761	52.86	76686.2	52.86	33792.4	52.86	338808	52.86	269127	52.86	64389.4	52.86	31865.8	52.86	44581.9	158.58	189947	158.58	22330.7	158.58	7922.18	158.58	551413	158.58	26325.3	158.58	33630.2
52.92	245830	52.92	103668	52.92	199766	52.92	457063	52.92	115925	52.92	76689.1	52.92	33710	52.92	339346	52.92	269847	52.92	64271.3	52.92	31860	52.92	44578	158.76	190226	158.76	22206	158.76	7941.62	158.76	551349	158.76	26282	158.76	33574.6
52.98	246273	52.98	103846	52.98	199849	52.98	457514	52.98	116105	52.98	76704.2	52.98	33621.3	52.98	339893	52.98	270567	52.98	64146.5	52.98	31862.2	52.98	44571.7	158.94	190511	158.94	22080.7	158.94	7967.46	158.94	551263	158.94	26248.5	158.94	33526.7
53.04	246715	53.04	104025	53.04	199936	53.04	457977	53.04	116300	53.04	76731.9	53.04	33527.1	53.04	340446	53.04	271287	53.04	64016.5	53.04	31872.6	53.04	44563	159.12	190804	159.12	21955.2	159.12	7999.58	159.12	551153	159.12	26225.1	159.12	33487
53.1	247155	53.1	104204	53.1	200028	53.1	458450	53.1	116511	53.1	76772.8	53.1	33427.6	53.1	341003	53.1	272008	53.1	63883	53.1	31891.8	53.1	44552.1	159.3	191107	159.3	21830	159.3	8037.82	159.3	551016	159.3	26211.8	159.3	33455.8
53.16	247595	53.16	104385	53.16	200124	53.16	458935	53.16	116736	53.16	76827.5	53.16	33323.4	53.16	341562	53.16	272728	53.16	63747.6	53.16	31919.8	53.16	44539.3	159.48	191423	159.48	21705.4	159.48	8081.99	159.48	550841	159.48	26208.7	159.48	33433.6
53.22	248034	53.22	104566	53.22	200222	53.22	459432	53.22	116971	53.22	76896	53.22	33215.6	53.22	342120	53.22	273449	53.22	63611.6	53.22	31956.7	53.22	44524.8	159.66	191754	159.66	21581.6	159.66	8131.84	159.66	550636	159.66	26215.5	159.66	33421.1
53.28	248474	53.28	104748	53.28	200322	53.28	459938	53.28	117216	53.28	76978.7	53.28	33105.5	53.28	342674	53.28	274171	53.28	63477	53.28	32002.5	53.28	44508.7	159.84	192101	159.84	21459	159.84	8187.1	159.84	550403	159.84	26232.3	159.84	33418.8
53.34	248914	53.34	104931	53.34	200422	53.34	460448	53.34	117469	53.34	77075.9	53.34	32994.5	53.34	343222	53.34	274892	53.34	63345.2	53.34	32057.3	53.34	44491.4	160.02	192465	160.02	21337.7	160.02	8247.49	160.02	550138	160.02	26259	160.02	33427.3
53.4	249355	53.4	105116	53.4	200522	53.4	460961	53.4	117730	53.4	77187.7	53.4	32884.2	53.4	343761	53.4	275614	53.4	63217.5	53.4	32120.8	53.4	44473	160.2	192846	160.2	21218.1	160.2	8312.68	160.2	549839	160.2	26295.3	160.2	33446.8
53.46	249798	53.46	105303	53.46	200621	53.46	461475	53.46	117997	53.46	77314	53.46	32775.9	53.46	344288	53.46	276336	53.46	63095.2	53.46	32193.2	53.46	44453.9	160.38	193244	160.38	21100.2	160.38	8382.36	160.38	549504	160.38	26341.3	160.38	33477.6
53.52	250241	53.52	105491	53.52	200718	53.52	461988	53.52	118270	53.52	77454.6	53.52	32670.9	53.52	344800	53.52	277057	53.52	62979.4	53.52	32273.8	53.52	44434.4	160.56	193661	160.56	20984.3	160.56	8456.19	160.56	549132	160.56	26396.4	160.56	33519.7
53.58	250686	53.58	105682	53.58	200812	53.58	462497	53.58	118546	53.58	77609.2	53.58	32570.7	53.58	345295	53.58	277779	53.58	62871.5	53.58	32362.1	53.58	44414.7	160.74	194096	160.74	20870.6	160.74	8533.83	160.74	548721	160.74	26460	160.74	33573.1
53.64	251133	53.64	105874	53.64	200902	53.64	463000	53.64	118823	53.64	77777.3	53.64	32476	53.64	345770	53.64	278501	53.64	62772.4	53.64	32457.6	53.64	44394.9	160.92	194551	160.92	20759.5	160.92	8614.96	160.92	548274	160.92	26531.5	160.92	33637.3
53.7	251582	53.7	106069	53.7	200988	53.7	463495	53.7	119100	53.7	77958.2	53.7	32388.3	53.7	346224	53.7	279224	53.7	62682.6	53.7	32559.3	53.7	44375.5	161.1	195028	161.1	20651	161.1	8699.22	161.1	547794	161.1	26610.6	161.1	33712
53.76	252032	53.76	106264	53.76	201069	53.76	463980	53.76	119375	53.76	78151.6	53.76	32309.3	53.76	346655	53.76	279948	53.76	62602.7	53.76	32666.3	53.76	44356.5	161.28	195528	161.28	20545.5	161.28	8786.2	161.28	547293	161.28	26696.8	161.28	33796.8
53.82	252485	53.82	106462	53.82	201144	53.82	464453	53.82	119651	53.82	78357.2	53.82	32240.4	53.82	347059	53.82	280674	53.82	62533	53.82	32777.5	53.82	44338.4	161.46	196052	161.46	20443.5	161.46	8875.53	161.46	546767	161.46	26789.8	161.46	33891.1
53.88	252941	53.88	106661	53.88	201213	53.88	464912	53.88	119926	53.88	78574	53.88	32182.4	53.88	347437	53.88	281401	53.88	62473.4	53.88	32891.6	53.88	44321.4	161.64	196603	161.64	20345.1	161.64	8966.77	161.64	546211	161.64	26889.3	161.64	33994.5
53.94	253398	53.94	106861	53.94	201276	53.94	465363	53.94	120198	53.94	78801.7	53.94	32135.9	53.94	347786	53.94	282129	53.94	62423.7	53.94	33007.8	53.94	44305.9	161.82	197182	161.82	20250.6	161.82	9059.44	161.82	545627	161.82	26995.3	161.82	34106.4
54	253858	54	107062	54	201333	54	465806	54	120465	54	79039.3	54	32102	54	348106	54	282859	54	62383.8	54	33125.1	54	44292.2	162	197790	162	20160.7	162	9153.05	162	545019	162	27107.3	162	34226.2
54.06	254321	54.06	107265	54.06	201383	54.06	466239	54.06	120728	54.06	79285.3	54.06	32081.8	54.06	348399	54.06	283591	54.06	62353.3	54.06	33242.2	54.06	44280.6	162.18	198426	162.18	20075.7	162.18	9247.13	162.18	544390	162.18	27225	162.18	34353.4
54.12	254786	54.12	107468	54.12	201428	54.12	466665	54.12	120986	54.12	79538.8	54.12	32074.8	54.12	348665	54.12	284326	54.12	62331.5	54.12	33358	54.12	44271.4	162.36	199081	162.36	19996	162.36	9341.1	162.36	543749	162.36	27348.4	162.36	34487.4
54.18	255254	54.18	107671	54.18	201467	54.18	467083	54.18	121237	54.18	79798.8	54.18	32081.3	54.18	348907	54.18	285064	54.18	62317.8	54.18	33471.5	54.18	44264.8	162.54	199756	162.54	19921.9	162.54	9434.38	162.54	543102	162.54	27477.2	162.54	34627.4
54.24	255725	54.24	107875	54.24	201501	54.24	467492	54.24	121479	54.24	80064	54.24	32102.5	54.24	349123	54.24	285804	54.24	62311.5	54.24	33581.5	54.24	44261	162.72	200450	162.72	19853.5	162.72	9526.39	162.72	542444	162.72	27611	162.72	34773.1
54.3	256200	54.3	108078	54.3	201529	54.3	467894	54.3	121712	54.3	80333.6	54.3	32138.6	54.3	349317	54.3	286546	54.3	62311.3	54.3	33687.2	54.3	44260.2	162.9	201160	162.9	19791.2	162.9	9616.6	162.9	541775	162.9	27749.6	162.9	34924
54.36	256678	54.36	108281	54.36	201552	54.36	468288	54.36	121932	54.36	80605.8	54.36	32189.2	54.36	349489	54.36	287290	54.36	62315.8	54.36	33787.9	54.36	44262.5	163.08	201885	163.08	19735.1	163.08	9704.47	163.08	541092	163.08	27892.5	163.08	35079.8
54.42	257159	54.42	108484	54.42	201571	54.42	468676	54.42	122137	54.42	80878.7	54.42	32253.6	54.42	349643	54.42	288037	54.42	62323.5	54.42	33883.1	54.42	44268	163.26	202638	163.26	19685.4	163.26	9789.44	163.26	540390	163.26	28039.6	163.26	35240.2
54.48	257643	54.48	108687	54.48	201586	54.48	469057	54.48	122328	54.48	81150.8	54.48	32331.2	54.48	349782	54.48	288785	54.48	62333	54.48	33972.1	54.48	44276.7	163.44	203388	163.44	19642.3	163.44	9871.02	163.44	539673	163.44	28190.6	163.44	35404.6
54.54	258130	54.54	108888	54.54	201598	54.54	469431	54.54	122502	54.54	81420.8	54.54	32421.4	54.54	349908	54.54	289537	54.54	62343.3	54.54	34053.9	54.54	44288.4	163.62	204131	163.62	19605.8	163.62	9948.79	163.62	538938	163.62	28345	163.62	35572.4
54.6	258621	54.6	109089	54.6	201608	54.6	469797	54.6	122661	54.6	81686.9	54.6	32523.1	54.6	350023	54.6	290292	54.6	62352.7	54.6	34127.6	54.6	44303	163.8	204865	163.8	19575.9	163.8	10022.3	163.8	538185	163.8	28502.6	163.8	35742.9
54.66	259114	54.66	109289	54.66	201616	54.66	470155	54.66	122799	54.66	81947.4	54.66	32635.5	54.66	350131	54.66	291050	54.66	62359.9	54.66	34192.8	54.66	44320.4	163.98	205588	163.98	19552.5	163.98	10091.1	163.98	537413	163.98	28662.8	163.98	35915.3
54.72	259610	54.72	109486	54.72	201624	54.72	470508	54.72	122918	54.72	82200.3	54.72	32758.2	54.72	350234	54.72	291812	54.72	62363.3	54.72	34249.1	54.72	44340.3	164.16	206295	164.16	19535.5	164.16	10155	164.16	536621	164.16	28824.9	164.16	36089
54.78	260108	54.78	109682	54.78	201632	54.78	470856	54.78	123017	54.78	82444.3	54.78	32890.1	54.78	350333	54.78	292577	54.78	62361.8	54.78	34296.3	54.78	44362.6	164.34	206981	164.34	19524.9	164.34	10213.6	164.34	535803	164.34	28988.2	164.34	36263.3
54.84	260607	54.84	109875	54.84	201641	54.84	471202	54.84	123096	54.84	82678.3	54.84	33029.7	54.84	350432	54.84	293346	54.84	62353.8	54.84	34334.1	54.84	44387.1	164.52	207648	164.52	19520.7	164.52	10266.6	164.52	534963	164.52	29152.5	164.52	36437.5
54.9	261109	54.9	110066	54.9	201652	54.9	471544	54.9	123158	54.9	82901	54.9	33176.4	54.9	350532	54.9	294118	54.9	62338.4	54.9	34362.5	54.9	44413.6	164.7	208294	164.7	19522.7	164.7	10313.9	164.7	534101	164.7	29317.2	164.7	36610.7
54.96	261611	54.96	110253	54.96	201667	54.96	471884	54.96	123202	54.96	83111.9	54.96	33329.4	54.96	350634	54.96	294895	54.96	62314.5	54.96	34381.7	54.96	44441.9	164.88	208920	164.88	19531	164.88	10355.1	164.88	533222	164.88	29481.6	164.88	36781.9
55.02	262114	55.02	110437	55.02	201686	55.02	472221	55.02	123230	55.02	83310.6	55.02	33487.8	55.02	350741	55.02	295675	55.02	62281.9	55.02	34391.6	55.02	44471.7	165.06	209521	165.06	19545.4	165.06	10390.1	165.06	532328	165.06	29645.2	165.06	36950.3
55.08	262617	55.08	110618	55.08	201710	55.08	472560	55.08	123241	55.08	83495.7	55.08	33651.3	55.08	350854	55.08	296460	55.08	62239.8	55.08	34392.1	55.08	44502.8	165.24	210097	165.24	19565.8	165.24	10418.8	165.24	531413	165.24	29807.3	165.24	37115.1
55.14	263120	55.14	110795	55.14	201739	55.14	472903	55.14	123236	55.14	83667.1	55.14	33819.3	55.14	350977	55.14	297248	55.14	62187.4	55.14	34384.1	55.14	44534.8	165.42	210645	165.42	19592.2	165.42	10440.9	165.42	530482	165.42	29967.3	165.42	37275.6
55.2	263623	55.2	110969	55.2	201775	55.2	473251	55.2	123219	55.2	83824.8	55.2	33991.1	55.2	351111	55.2	298041	55.2	62124.3	55.2	34367.9	55.2	44567.6	165.6	211165	165.6	19624.2	165.6	10456.4	165.6	529538	165.6	30124.8	165.6	37431.4
55.26	264125	55.26	111141	55.26	201817	55.26	473607	55.26	123191	55.26	83969	55.26	34165.1	55.26	351257	55.26	298836	55.26	62049.8	55.26	34343.9	55.26	44601	165.78	211655	165.78	19662	165.78	10465.2	165.78	528585	165.78	30279.2	165.78	37582.1
55.32	264626	55.32	111310	55.32	201866	55.32	473972	55.32	123153	55.32	84099.5	55.32	34340	55.32	351417	55.32	299633	55.32	61963.7	55.32	34312.8	55.32	44634.7	165.96	212114	165.96	19705.7	165.96	10467.2	165.96	527617	165.96	30430.3	165.96	37727.6
55.38	265125	55.38	111477	55.38	201924	55.38	474344	55.38	123107	55.38	84216.4	55.38	34514.7	55.38	351594	55.38	300431	55.38	61865.8	55.38	34275.7	55.38	44668.3	166.14	212541	166.14	19755.1	166.14	10462.4	166.14	526638	166.14	30577.5	166.14	37867.8
55.44	265624	55.44	111642	55.44	201989	55.44	474724	55.44	123054	55.44	84320.4	55.44	34687.9	55.44	351791	55.44	301230	55.44	61756	55.44	34233.5	55.44	44701.6	166.32	212938	166.32	19810.2	166.32	10450.7	166.32	525667	166.32	30720.3	166.32	38002.8
55.5	266120	55.5	111804	55.5	202061	55.5	475113	55.5	122994	55.5	84411.7	55.5	34858.6	55.5	352011	55.5	302030	55.5	61634.4	55.5	34187.2	55.5	44734.4	166.5	213303	166.5	19870.8	166.5	10432.3	166.5	524709	166.5	30858.1	166.5	38132.7
55.56	266615	55.56	111966	55.56	202142	55.56	475512	55.56	122929	55.56	84490.2	55.56	35026.2	55.56	352253	55.56	302831	55.56	61501.3	55.56	34137.9	55.56	44766.2	166.68	213638	166.68	19936.4	166.68	10407.3	166.68	523762	166.68	30990.5	166.68	38257.5
55.62	267107	55.62	112126	55.62	202230	55.62	475921	55.62	122861	55.62	84556.7	55.62	35189.4	55.62	352518	55.62	303632	55.62	61357.1	55.62	34087.1	55.62	44796.9	166.86	213946	166.86	20006.6	166.86	10375.8	166.86	522833	166.86	31116.8	166.86	38377.5
55.68	267597	55.68	112285	55.68	202324	55.68	476334	55.68	122794	55.68	84613.7	55.68	35346.6	55.68	352804	55.68	304432	55.68	61202.5	55.68	34035.8	55.68	44826.1	167.04	214226	167.04	20081.4	167.04	10338.1	167.04	521930	167.04	31236.6	167.04	38492.9
55.74	268084	55.74	112443	55.74	202425	55.74	476748	55.74	122724	55.74	84661.3	55.74	35496.2	55.74	353112	55.74	305231	55.74	61038.1	55.74	33985.3	55.74	44853.6	167.22	214483	167.22	20160.1	167.22	10294.7	167.22	521062	167.22	31349.5	167.22	38603.8
55.8	268569	55.8	112600	55.8	202531	55.8	477165	55.8	122655	55.8	84700.4	55.8	35637.4	55.8	353441	55.8	306029	55.8	60864.6	55.8	33937.1	55.8	44878.9	167.4	214717	167.4	20242.4	167.4	10245.7	167.4	520226	167.4	31455.1	167.4	38710.4
55.86	269051	55.86	112756	55.86	202643	55.86	477580	55.86	122587	55.86	84732.1	55.86	35769.2	55.86	353789	55.86	306825	55.86	60683.3	55.86	33892.9	55.86	44902	167.58	214930	167.58	20327.7	167.58	10191.4	167.58	519428	167.58	31552.8	167.58	38812.9
55.92	269530	55.92	112911	55.92	202758	55.92	477993	55.92	122523	55.92	84758.7	55.92	35890.8	55.92	354157	55.92	307620	55.92	60495.5	55.92	33853.4	55.92	44922.5	167.76	215125	167.76	20415.4	167.76	10132.4	167.76	518679	167.76	31642.3	167.76	38911.6
55.98	270006	55.98	113066	55.98	202877	55.98	478402	55.98	122467	55.98	84781.2	55.98	36001.9	55.98	354535	55.98	308414	55.98	60302.6	55.98	33819.8	55.98	44940.1	167.94	215302	167.94	20505.6	167.94	10068.3	167.94	517964	167.94	31723.3	167.94	39006.3
56.04	270481	56.04	113221	56.04	202999	56.04	478808	56.04	122418	56.04	84800.1	56.04	36102.1	56.04	354921	56.04	309207	56.04	60106	56.04	33792.6	56.04	44954.9	168.12	215462	168.12	20597.6	168.12	10000.9	168.12	517278	168.12	31795.5	168.12	39097.3
56.1	270953	56.1	113377	56.1	203122	56.1	479211	56.1	122381	56.1	84817.3	56.1	36190.5	56.1	355313	56.1	310000	56.1	59907.1	56.1	33772.8	56.1	44966.6	168.3	215606	168.3	20691.2	168.3	9930.35	168.3	516626	168.3	31858.8	168.3	39184.8
56.16	271423	56.16	113533	56.16	203245	56.16	479609	56.16	122355	56.16	84835.2	56.16	36266.2	56.16	355707	56.16	310791	56.16	59707.4	56.16	33760.9	56.16	44975.2	168.48	215734	168.48	20786.3	168.48	9857.13	168.48	516017	168.48	31913.2	168.48	39269.4
56.22	271892	56.22	113690	56.22	203368	56.22	479999	56.22	122340	56.22	84854.6	56.22	36328.7	56.22	356100	56.22	311582	56.22	59508	56.22	33757.9	56.22	44980.6	168.66	215847	168.66	20882.5	168.66	9781.65	168.66	515449	168.66	31958.4	168.66	39351
56.28	272358	56.28	113848	56.28	203488	56.28	480387	56.28	122339	56.28	84876.3	56.28	36378.8	56.28	356488	56.28	312371	56.28	59310.5	56.28	33763.6	56.28	44983	168.84	215945	168.84	20979.4	168.84	9704.55	168.84	514924	168.84	31994.6	168.84	39429.9
56.34	272823	56.34	114008	56.34	203606	56.34	480772	56.34	122354	56.34	84902.6	56.34	36416	56.34	356871	56.34	313159	56.34	59116.4	56.34	33778.6	56.34	44982.4	169.02	216030	169.02	21077	169.02	9626.09	169.02	514434	169.02	32021.7	169.02	39506
56.4	273287	56.4	114170	56.4	203720	56.4	481153	56.4	122388	56.4	84934.6	56.4	36439.8	56.4	357247	56.4	313944	56.4	58927	56.4	33802.8	56.4	44978.9	169.2	216103	169.2	21175.2	169.2	9546.73	169.2	513981	169.2	32040.1	169.2	39579.3
56.46	273749	56.46	114333	56.46	203830	56.46	481532	56.46	122439	56.46	84973.6	56.46	36450.7	56.46	357615	56.46	314727	56.46	58743.4	56.46	33835.6	56.46	44972.8	169.38	216163	169.38	21273.6	169.38	9466.71	169.38	513571	169.38	32050	169.38	39649.5
56.52	274210	56.52	114499	56.52	203933	56.52	481908	56.52	122508	56.52	85021.2	56.52	36449	56.52	357972	56.52	315508	56.52	58566.5	56.52	33877.1	56.52	44964.3	169.56	216212	169.56	21371.9	169.56	9386.4	169.56	513200	169.56	32052	169.56	39716.2
56.58	274671	56.58	114666	56.58	204030	56.58	482283	56.58	122592	56.58	85078.4	56.58	36435.2	56.58	358317	56.58	316286	56.58	58397	56.58	33926.8	56.58	44953.7	169.74	216251	169.74	21469.8	169.74	9306.09	169.74	512893	169.74	32046.4	169.74	39779.4
56.64	275131	56.64	114835	56.64	204120	56.64	482655	56.64	122692	56.64	85146.6	56.64	36409.9	56.64	358648	56.64	317060	56.64	58235.9	56.64	33984.3	56.64	44941.4	169.92	216279	169.92	21567	169.92	9226.1	169.92	512644	169.92	32033.4	169.92	39838.9
56.7	275591	56.7	115006	56.7	204201	56.7	483025	56.7	122804	56.7	85228	56.7	36373.2	56.7	358964	56.7	317830	56.7	58083.9	56.7	34049	56.7	44927.4	170.1	216299	170.1	21663	170.1	9146.89	170.1	512450	170.1	32013.4	170.1	39894.5
56.76	276051	56.76	115179	56.76	204274	56.76	483391	56.76	122930	56.76	85322.5	56.76	36326	56.76	359265	56.76	318595	56.76	57941.6	56.76	34120.1	56.76	44912.3	170.28	216310	170.28	21757.6	170.28	9068.88	170.28	512308	170.28	31986.8	170.28	39945.9
56.82	276512	56.82	115352	56.82	204339	56.82	483759	56.82	123068	56.82	85431.1	56.82	36269.2	56.82	359551	56.82	319354	56.82	57809.1	56.82	34196.8	56.82	44896.2	170.46	216317	170.46	21850.7	170.46	8992.45	170.46	512225	170.46	31953.9	170.46	39992.9
56.88	276973	56.88	115527	56.88	204396	56.88	484130	56.88	123217	56.88	85555.4	56.88	36204	56.88	359821	56.88	320108	56.88	57686.6	56.88	34278.5	56.88	44879.5	170.64	216319	170.64	21941.5	170.64	8918.12	170.64	512207	170.64	31915.1	170.64	40035.4
56.94	277435	56.94	115701	56.94	204445	56.94	484503	56.94	123375	56.94	85694.8	56.94	36131.5	56.94	360074	56.94	320857	56.94	57574.1	56.94	34364	56.94	44862.7	170.82	216319	170.82	22029.9	170.82	8846.36	170.82	512264	170.82	31870.8	170.82	40073.3
57	277898	57	115876	57	204484	57	484879	57	123539	57	85849.4	57	36053.1	57	360309	57	321601	57	57471.6	57	34452.2	57	44846.1	171	216318	171	22115.4	171	8777.48	171	512400	171	31821.5	171	40106.6
57.06	278363	57.06	116051	57.06	204516	57.06	485258	57.06	123707	57.06	86019	57.06	35969.9	57.06	360527	57.06	322341	57.06	57378.8	57.06	34542.5	57.06	44830	171.18	216318	171.18	22197.7	171.18	8711.9	171.18	512608	171.18	31767.3	171.18	40135.4
57.12	278830	57.12	116225	57.12	204541	57.12	485638	57.12	123876	57.12	86202.4	57.12	35883.1	57.12	360727	57.12	323077	57.12	57295.4	57.12	34633.9	57.12	44814.7	171.36	216319	171.36	22276.4	171.36	8650.16	171.36	512890	171.36	31708.6	171.36	40159.8
57.18	279297	57.18	116399	57.18	204558	57.18	486021	57.18	124046	57.18	86399.6	57.18	35793.9	57.18	360911	57.18	323809	57.18	57221	57.18	34725.7	57.18	44800.5	171.54	216324	171.54	22351.2	171.54	8592.51	171.54	513231	171.54	31645.8	171.54	40180
57.24	279766	57.24	116572	57.24	204570	57.24	486404	57.24	124216	57.24	86611.5	57.24	35703.6	57.24	361079	57.24	324536	57.24	57155.1	57.24	34816.8	57.24	44787.8	171.72	216334	171.72	22421.8	171.72	8539.33	171.72	513632	171.72	31579.4	171.72	40195.8
57.3	280237	57.3	116743	57.3	204576	57.3	486788	57.3	124382	57.3	86836.2	57.3	35614.5	57.3	361234	57.3	325258	57.3	57096.8	57.3	34906.2	57.3	44776.8	171.9	216348	171.9	22487.9	171.9	8490.79	171.9	514098	171.9	31509.7	171.9	40207.2
57.36	280710	57.36	116913	57.36	204578	57.36	487175	57.36	124544	57.36	87072.5	57.36	35528.4	57.36	361376	57.36	325977	57.36	57045.5	57.36	34993	57.36	44768	172.08	216367	172.08	22549.1	172.08	8447.02	172.08	514626	172.08	31437.2	172.08	40213.6
57.42	281184	57.42	117081	57.42	204578	57.42	487563	57.42	124699	57.42	87319.7	57.42	35447	57.42	361508	57.42	326692	57.42	57000.5	57.42	35076.7	57.42	44761.6	172.26	216391	172.26	22605.2	172.26	8408.32	172.26	515217	172.26	31362.4	172.26	40214.9
57.48	281662	57.48	117247	57.48	204575	57.48	487951	57.48	124846	57.48	87576.2	57.48	35371	57.48	361629	57.48	327404	57.48	56960.8	57.48	35156.5	57.48	44757.8	172.44	216421	172.44	22656.1	172.44	8374.75	172.44	515860	172.44	31285.8	172.44	40211.1
57.54	282141	57.54	117411	57.54	204572	57.54	488340	57.54	124982	57.54	87841.6	57.54	35302	57.54	361744	57.54	328114	57.54	56925.4	57.54	35231.6	57.54	44756.8	172.62	216457	172.62	22701.5	172.62	8346.43	172.62	516558	172.62	31207.9	172.62	40202.2
57.6	282623	57.6	117573	57.6	204568	57.6	488730	57.6	125106	57.6	88114.9	57.6	35241.9	57.6	361855	57.6	328820	57.6	56893.2	57.6	35301.6	57.6	44758.9	172.8	216498	172.8	22741.2	172.8	8323.48	172.8	517318	172.8	31129.1	172.8	40187.8
57.66	283109	57.66	117733	57.66	204566	57.66	489122	57.66	125218	57.66	88394.8	57.66	35191.9	57.66	361964	57.66	329524	57.66	56863.2	57.66	35366	57.66	44764.2	172.98	216546	172.98	22775.1	172.98	8306.01	172.98	518164	172.98	31049.8	172.98	40168.1
57.72	283596	57.72	117890	57.72	204567	57.72	489516	57.72	125319	57.72	88680.6	57.72	35154	57.72	362073	57.72	330224	57.72	56834.1	57.72	35424.4	57.72	44772.6	173.16	216600	173.16	22802.7	173.16	8294.01	173.16	519106	173.16	30970.7	173.16	40142.9
57.78	284087	57.78	118045	57.78	204571	57.78	489913	57.78	125410	57.78	88970.5	57.78	35128.6	57.78	362185	57.78	330921	57.78	56804.9	57.78	35476.5	57.78	44784.3	173.34	216662	173.34	22824.1	173.34	8287.58	173.34	520146	173.34	30892.1	173.34	40112.2
57.84	284579	57.84	118197	57.84	204581	57.84	490311	57.84	125490	57.84	89261.2	57.84	35115.4	57.84	362302	57.84	331615	57.84	56774.4	57.84	35522.3	57.84	44799.2	173.52	216733	173.52	22839.1	173.52	8286.73	173.52	521281	173.52	30814.5	173.52	40076.2
57.9	285075	57.9	118347	57.9	204597	57.9	490712	57.9	125559	57.9	89551.8	57.9	35114.4	57.9	362425	57.9	332308	57.9	56741.8	57.9	35561.7	57.9	44817.2	173.7	216813	173.7	22847.4	173.7	8291.49	173.7	522504	173.7	30738.1	173.7	40035.3
57.96	285572	57.96	118495	57.96	204620	57.96	491113	57.96	125616	57.96	89840.8	57.96	35125.9	57.96	362556	57.96	332999	57.96	56706.1	57.96	35594.4	57.96	44838.2	173.88	216905	173.88	22849.2	173.88	8301.92	173.88	523817	173.88	30663.3	173.88	39990.1
58.02	286072	58.02	118641	58.02	204651	58.02	491514	58.02	125663	58.02	90125.7	58.02	35149.7	58.02	362697	58.02	333688	58.02	56666.4	58.02	35620.4	58.02	44861.9	174.06	217009	174.06	22844.3	174.06	8317.91	174.06	525212	174.06	30590.6	174.06	39941.7
58.08	286573	58.08	118785	58.08	204692	58.08	491917	58.08	125700	58.08	90404.4	58.08	35186.4	58.08	362848	58.08	334373	58.08	56621.8	58.08	35640.1	58.08	44888.2	174.24	217127	174.24	22832.8	174.24	8339.42	174.24	526684	174.24	30520.2	174.24	39890.6
58.14	287076	58.14	118926	58.14	204741	58.14	492321	58.14	125727	58.14	90675.5	58.14	35235.9	58.14	363011	58.14	335057	58.14	56571.5	58.14	35653.7	58.14	44916.8	174.42	217260	174.42	22814.7	174.42	8366.37	174.42	528244	174.42	30452.8	174.42	39837.4
58.2	287581	58.2	119065	58.2	204802	58.2	492726	58.2	125743	58.2	90936.8	58.2	35297.9	58.2	363188	58.2	335738	58.2	56514.9	58.2	35661.6	58.2	44947.3	174.6	217410	174.6	22790.2	174.6	8398.55	174.6	529893	174.6	30388.9	174.6	39782.9
58.26	288086	58.26	119202	58.26	204873	58.26	493133	58.26	125751	58.26	91186.4	58.26	35371.8	58.26	363379	58.26	336416	58.26	56451.2	58.26	35664.1	58.26	44979.5	174.78	217578	174.78	22759.2	174.78	8435.75	174.78	531591	174.78	30329.2	174.78	39727.6
58.32	288592	58.32	119337	58.32	204955	58.32	493541	58.32	125750	58.32	91421.9	58.32	35456.7	58.32	363587	58.32	337092	58.32	56380.4	58.32	35661.6	58.32	45013.2	174.96	217766	174.96	22722.2	174.96	8477.71	174.96	533316	174.96	30274	174.96	39671.7
58.38	289098	58.38	119469	58.38	205047	58.38	493951	58.38	125738	58.38	91642.9	58.38	35552.1	58.38	363813	58.38	337767	58.38	56302.4	58.38	35654.6	58.38	45048.2	175.14	217976	175.14	22679.2	175.14	8524	175.14	535074	175.14	30224.1	175.14	39616.1
58.44	289605	58.44	119599	58.44	205150	58.44	494361	58.44	125721	58.44	91849	58.44	35658.3	58.44	364058	58.44	338439	58.44	56217.1	58.44	35643.4	58.44	45084.1	175.32	218208	175.32	22630.4	175.32	8574.26	175.32	536872	175.32	30180	175.32	39561.5
58.5	290111	58.5	119726	58.5	205263	58.5	494773	58.5	125700	58.5	92038.3	58.5	35774.4	58.5	364323	58.5	339109	58.5	56124.2	58.5	35628.8	58.5	45120.6	175.5	218466	175.5	22576	175.5	8628.13	175.5	538613	175.5	30142	175.5	39508.4
58.56	290617	58.56	119851	58.56	205386	58.56	495186	58.56	125678	58.56	92210.2	58.56	35898.9	58.56	364608	58.56	339776	58.56	56023.8	58.56	35611.3	58.56	45157.5	175.68	218749	175.68	22516.2	175.68	8685.22	175.68	540325	175.68	30110.3	175.68	39457.4
58.62	291120	58.62	119973	58.62	205518	58.62	495600	58.62	125654	58.62	92365.7	58.62	36031.2	58.62	364911	58.62	340441	58.62	55916.5	58.62	35591.2	58.62	45194.5	175.86	219061	175.86	22451.1	175.86	8745.2	175.86	542017	175.86	30085.4	175.86	39408.6
58.68	291622	58.68	120094	58.68	205659	58.68	496014	58.68	125631	58.68	92505.3	58.68	36170	58.68	365235	58.68	341105	58.68	55802.8	58.68	35569.4	58.68	45231	176.04	219401	176.04	22380.9	176.04	8807.68	176.04	543700	176.04	30067.6	176.04	39362.4
58.74	292121	58.74	120213	58.74	205807	58.74	496427	58.74	125609	58.74	92628	58.74	36314.4	58.74	365577	58.74	341767	58.74	55683	58.74	35546.4	58.74	45267	176.22	219770	176.22	22305.6	176.22	8872.19	176.22	545375	176.22	30057.2	176.22	39319.5
58.8	292618	58.8	120330	58.8	205961	58.8	496838	58.8	125592	58.8	92734.7	58.8	36463	58.8	365937	58.8	342429	58.8	55557.9	58.8	35522.7	58.8	45301.9	176.4	220168	176.4	22225.4	176.4	8938.43	176.4	547037	176.4	30054.6	176.4	39280.3
58.86	293111	58.86	120446	58.86	206120	58.86	497248	58.86	125579	58.86	92827.8	58.86	36615.1	58.86	366313	58.86	343092	58.86	55428.9	58.86	35498.8	58.86	45335.4	176.58	220594	176.58	22140.6	176.58	9006.09	176.58	548660	176.58	30060	176.58	39245.5
58.92	293601	58.92	120559	58.92	206284	58.92	497654	58.92	125571	58.92	92910	58.92	36769.3	58.92	366701	58.92	343755	58.92	55296.2	58.92	35475.4	58.92	45367.1	176.76	221050	176.76	22051.2	176.76	9074.8	176.76	550244	176.76	30073.9	176.76	39216
58.98	294088	58.98	120670	58.98	206450	58.98	498059	58.98	125569	58.98	92982	58.98	36924.3	58.98	367101	58.98	344421	58.98	55160.5	58.98	35453.2	58.98	45396.6	176.94	221533	176.94	21957.6	176.94	9144.37	176.94	551798	176.94	30096.6	176.94	39191.8
59.04	294571	59.04	120779	59.04	206619	59.04	498458	59.04	125572	59.04	93044.7	59.04	37078.9	59.04	367510	59.04	345090	59.04	55022.6	59.04	35432.9	59.04	45423.6	177.12	222044	177.12	21859.9	177.12	9214.49	177.12	553312	177.12	30128.3	177.12	39173.4
59.1	295051	59.1	120884	59.1	206787	59.1	498851	59.1	125582	59.1	93100.4	59.1	37232.1	59.1	367926	59.1	345762	59.1	54883.7	59.1	35415.2	59.1	45447.8	177.3	222580	177.3	21758.4	177.3	9284.86	177.3	554782	177.3	30169.3	177.3	39160.7
59.16	295529	59.16	120985	59.16	206955	59.16	499239	59.16	125599	59.16	93151	59.16	37383.5	59.16	368348	59.16	346439	59.16	54744.7	59.16	35400.7	59.16	45468.7	177.48	223142	177.48	21653.4	177.48	9355.21	177.48	556259	177.48	30219.9	177.48	39154.1
59.22	296003	59.22	121082	59.22	207120	59.22	499622	59.22	125627	59.22	93198.1	59.22	37532	59.22	368773	59.22	347120	59.22	54606.2	59.22	35390	59.22	45486.3	177.66	223728	177.66	21545.3	177.66	9425.21	177.66	557734	177.66	30280.2	177.66	39153.6
59.28	296475	59.28	121176	59.28	207282	59.28	500001	59.28	125668	59.28	93243.1	59.28	37676.6	59.28	369199	59.28	347806	59.28	54469.1	59.28	35383.5	59.28	45500.5	177.84	224337	177.84	21434.1	177.84	9494.58	177.84	559204	177.84	30350.2	177.84	39159.3
59.34	296945	59.34	121265	59.34	207439	59.34	500374	59.34	125721	59.34	93288.4	59.34	37816.3	59.34	369624	59.34	348496	59.34	54334.2	59.34	35381.4	59.34	45511.2	178.02	224968	178.02	21320.4	178.02	9562.95	178.02	560660	178.02	30429.6	178.02	39170.8
59.4	297413	59.4	121351	59.4	207591	59.4	500741	59.4	125788	59.4	93335.7	59.4	37950.4	59.4	370047	59.4	349191	59.4	54202.2	59.4	35384.4	59.4	45518.3	178.2	225622	178.2	21204.6	178.2	9630.02	178.2	562099	178.2	30518.1	178.2	39187.7
59.46	297879	59.46	121432	59.46	207736	59.46	501103	59.46	125867	59.46	93386.2	59.46	38077.6	59.46	370465	59.46	349889	59.46	54073.5	59.46	35392.8	59.46	45522	178.38	226297	178.38	21086.6	178.38	9695.49	178.38	563492	178.38	30615.6	178.38	39209.7
59.52	298343	59.52	121508	59.52	207874	59.52	501459	59.52	125962	59.52	93440.4	59.52	38197.3	59.52	370878	59.52	350591	59.52	53948.9	59.52	35406.8	59.52	45522.3	178.56	226991	178.56	20967.2	178.56	9758.82	178.56	564806	178.56	30721.6	178.56	39236
59.58	298806	59.58	121581	59.58	208002	59.58	501807	59.58	126073	59.58	93500.1	59.58	38309	59.58	371283	59.58	351296	59.58	53829.2	59.58	35426.3	59.58	45519.4	178.74	227704	178.74	20846.6	178.74	9819.56	178.74	566019	178.74	30835.7	178.74	39266.4
59.64	299268	59.64	121651	59.64	208122	59.64	502150	59.64	126200	59.64	93566.2	59.64	38412.3	59.64	371679	59.64	352005	59.64	53715.2	59.64	35450.8	59.64	45513.5	178.92	228435	178.92	20725	178.92	9877.49	178.92	567126	178.92	30957.7	178.92	39300.4
59.7	299730	59.7	121718	59.7	208231	59.7	502489	59.7	126342	59.7	93640	59.7	38506.7	59.7	372065	59.7	352718	59.7	53607.5	59.7	35480	59.7	45504.8	179.1	229181	179.1	20602.6	179.1	9932.14	179.1	568100	179.1	31087.2	179.1	39338
59.76	300191	59.76	121785	59.76	208331	59.76	502824	59.76	126495	59.76	93722.3	59.76	38591.9	59.76	372440	59.76	353433	59.76	53506.9	59.76	35513.5	59.76	45493.6	179.28	229942	179.28	20479.9	179.28	9983.14	179.28	568906	179.28	31223.7	179.28	39378.6
59.82	300653	59.82	121851	59.82	208419	59.82	503155	59.82	126656	59.82	93814	59.82	38668	59.82	372802	59.82	354151	59.82	53414	59.82	35551.2	59.82	45480.2	179.46	230716	179.46	20357	179.46	10030.2	179.46	569543	179.46	31366.4	179.46	39422
59.88	301115	59.88	121917	59.88	208498	59.88	503480	59.88	126825	59.88	93916.3	59.88	38735.1	59.88	373149	59.88	354870	59.88	53329.4	59.88	35592.7	59.88	45464.8	179.64	231500	179.64	20234.4	179.64	10072.9	179.64	569999	179.64	31514.9	179.64	39467.8
59.94	301578	59.94	121983	59.94	208565	59.94	503800	59.94	126999	59.94	94029.6	59.94	38793.6	59.94	373480	59.94	355590	59.94	53253.5	59.94	35637.7	59.94	45447.7	179.82	232292	179.82	20112.4	179.82	10110.9	179.82	570265	179.82	31668.9	179.82	39515.7
60	302042	60	122049	60	208623	60	504117	60	127178	60	94154.2	60	38842.3	60	373794	60	356312	60	53186.7	60	35685.5	60	45429.3	180	233090	180	19991.5	180	10144.1	180	570340	180	31827.9	180	39565.4
60.06	302507	60.06	122115	60.06	208671	60.06	504431	60.06	127364	60.06	94290.3	60.06	38881.3	60.06	374092	60.06	357034	60.06	53129.4	60.06	35735.5	60.06	45409.7	180.18	233893	180.18	19872	180.18	10172.3	180.18	570264	180.18	31991.4	180.18	39616.5
60.12	302974	60.12	122182	60.12	208710	60.12	504740	60.12	127553	60.12	94437.4	60.12	38911	60.12	374372	60.12	357757	60.12	53081.9	60.12	35787.4	60.12	45389.4	180.36	234694	180.36	19754.3	180.36	10195.4	180.36	570052	180.36	32159.2	180.36	39668.8
60.18	303443	60.18	122248	60.18	208741	60.18	505050	60.18	127744	60.18	94595.7	60.18	38932.1	60.18	374637	60.18	358479	60.18	53044.3	60.18	35840.5	60.18	45368.7	180.54	235492	180.54	19638.7	180.54	10213.2	180.54	569705	180.54	32330.7	180.54	39721.8
60.24	303914	60.24	122314	60.24	208765	60.24	505362	60.24	127936	60.24	94766.8	60.24	38945.5	60.24	374884	60.24	359198	60.24	53016.5	60.24	35894.8	60.24	45348	180.72	236283	180.72	19525.6	180.72	10225.4	180.72	569229	180.72	32505	180.72	39774.8
60.3	304387	60.3	122379	60.3	208783	60.3	505676	60.3	128127	60.3	94950.4	60.3	38951.8	60.3	375115	60.3	359914	60.3	52998.6	60.3	35949.4	60.3	45327.6	180.9	237063	180.9	19415.4	180.9	10231.9	180.9	568650	180.9	32681.9	180.9	39827.2
60.36	304862	60.36	122442	60.36	208798	60.36	505990	60.36	128321	60.36	95146.5	60.36	38951.5	60.36	375331	60.36	360627	60.36	52990.1	60.36	36003.8	60.36	45308	181.08	237831	181.08	19308.5	181.08	10232.7	181.08	567964	181.08	32860.7	181.08	39878.5
60.42	305341	60.42	122503	60.42	208809	60.42	506308	60.42	128515	60.42	95354.4	60.42	38943.8	60.42	375535	60.42	361336	60.42	52990.6	60.42	36057.8	60.42	45289.6	181.26	238582	181.26	19205.1	181.26	10227.7	181.26	567167	181.26	33041.3	181.26	39928.5
60.48	305822	60.48	122562	60.48	208819	60.48	506630	60.48	128709	60.48	95574	60.48	38929.2	60.48	375729	60.48	362042	60.48	52999.8	60.48	36110.6	60.48	45272.6	181.44	239315	181.44	19105.4	181.44	10217.1	181.44	566259	181.44	33223	181.44	39976.7
60.54	306308	60.54	122619	60.54	208828	60.54	506958	60.54	128903	60.54	95804.9	60.54	38908.3	60.54	375914	60.54	362743	60.54	53017	60.54	36162	60.54	45257.6	181.62	240029	181.62	19009.7	181.62	10200.9	181.62	565297	181.62	33405.3	181.62	40022.9
60.6	306797	60.6	122676	60.6	208839	60.6	507294	60.6	129094	60.6	96046.7	60.6	38883.6	60.6	376093	60.6	363440	60.6	53041.7	60.6	36211.5	60.6	45244.8	181.8	240720	181.8	18918.4	181.8	10179	181.8	564304	181.8	33587.7	181.8	40067.3
60.66	307291	60.66	122732	60.66	208853	60.66	507636	60.66	129282	60.66	96298.3	60.66	38855.5	60.66	376266	60.66	364131	60.66	53072.8	60.66	36258.7	60.66	45234.6	181.98	241388	181.98	18831.8	181.98	10151.5	181.98	563248	181.98	33769.5	181.98	40110
60.72	307788	60.72	122786	60.72	208871	60.72	507987	60.72	129463	60.72	96558.2	60.72	38824.8	60.72	376436	60.72	364817	60.72	53109.5	60.72	36303.1	60.72	45227.2	182.16	242034	182.16	18749.8	182.16	10118.7	182.16	562148	182.16	33950.2	182.16	40151.1
60.78	308290	60.78	122839	60.78	208895	60.78	508347	60.78	129639	60.78	96825.8	60.78	38791.3	60.78	376605	60.78	365499	60.78	53151.1	60.78	36344.5	60.78	45222.8	182.34	242658	182.34	18673.1	182.34	10080.8	182.34	561023	182.34	34129.4	182.34	40191.1
60.84	308796	60.84	122893	60.84	208925	60.84	508717	60.84	129808	60.84	97099.1	60.84	38754.9	60.84	376774	60.84	366175	60.84	53196.6	60.84	36382.5	60.84	45221.5	182.52	243259	182.52	18601.6	182.52	10038.2	182.52	559872	182.52	34306.6	182.52	40230.8
60.9	309305	60.9	122947	60.9	208963	60.9	509096	60.9	129968	60.9	97377.2	60.9	38715.5	60.9	376944	60.9	366846	60.9	53244.5	60.9	36416.8	60.9	45223.4	182.7	243838	182.7	18535.4	182.7	9991.24	182.7	558708	182.7	34481.8	182.7	40270.3
60.96	309818	60.96	123003	60.96	209009	60.96	509484	60.96	130118	60.96	97658.8	60.96	38673.4	60.96	377117	60.96	367513	60.96	53294	60.96	36447.5	60.96	45228.5	182.88	244394	182.88	18474.9	182.88	9940.2	182.88	557584	182.88	34654.3	182.88	40309.9
61.02	310333	61.02	123059	61.02	209065	61.02	509881	61.02	130255	61.02	97942	61.02	38629.8	61.02	377294	61.02	368175	61.02	53343.6	61.02	36474.2	61.02	45236.9	183.06	244928	183.06	18420.5	183.06	9885.32	183.06	556519	183.06	34823.7	183.06	40350
61.08	310851	61.08	123116	61.08	209132	61.08	510286	61.08	130381	61.08	98224.7	61.08	38585.1	61.08	377477	61.08	368834	61.08	53392	61.08	36496.9	61.08	45248.5	183.24	245440	183.24	18372.4	183.24	9827.01	183.24	555520	183.24	34989.9	183.24	40390.8
61.14	311370	61.14	123175	61.14	209211	61.14	510695	61.14	130493	61.14	98505.2	61.14	38540	61.14	377668	61.14	369488	61.14	53437.9	61.14	36515.4	61.14	45263.3	183.42	245931	183.42	18330.8	183.42	9765.74	183.42	554540	183.42	35152.5	183.42	40433
61.2	311890	61.2	123235	61.2	209300	61.2	511111	61.2	130592	61.2	98781.4	61.2	38495.1	61.2	377868	61.2	370138	61.2	53480.8	61.2	36529.7	61.2	45281	183.6	246402	183.6	18295.9	183.6	9701.99	183.6	553584	183.6	35311.3	183.6	40476.5
61.26	312411	61.26	123295	61.26	209402	61.26	511533	61.26	130680	61.26	99052.4	61.26	38451	61.26	378079	61.26	370782	61.26	53519.7	61.26	36540	61.26	45301.6	183.78	246852	183.78	18267.8	183.78	9636.15	183.78	552651	183.78	35465.8	183.78	40521.5
61.32	312933	61.32	123356	61.32	209515	61.32	511959	61.32	130756	61.32	99317.8	61.32	38408.4	61.32	378301	61.32	371421	61.32	53554.4	61.32	36546.3	61.32	45324.8	183.96	247281	183.96	18246.8	183.96	9568.55	183.96	551796	183.96	35615.9	183.96	40567.7
61.38	313454	61.38	123417	61.38	209640	61.38	512388	61.38	130826	61.38	99575.4	61.38	38368	61.38	378536	61.38	372054	61.38	53583.9	61.38	36548.7	61.38	45350.4	184.14	247690	184.14	18232.7	184.14	9499.67	184.14	551023	184.14	35761.1	184.14	40615
61.44	313975	61.44	123477	61.44	209777	61.44	512817	61.44	130892	61.44	99823.2	61.44	38331.6	61.44	378785	61.44	372681	61.44	53607.7	61.44	36547.6	61.44	45378.1	184.32	248078	184.32	18225.8	184.32	9429.86	184.32	550268	184.32	35901.4	184.32	40663.1
61.5	314494	61.5	123537	61.5	209925	61.5	513247	61.5	130954	61.5	100060	61.5	38300.1	61.5	379050	61.5	373302	61.5	53625.4	61.5	36543.1	61.5	45407.8	184.5	248446	184.5	18226	184.5	9359.4	184.5	549527	184.5	36036.3	184.5	40711.9
61.56	315012	61.56	123595	61.56	210083	61.56	513677	61.56	131013	61.56	100285	61.56	38273.9	61.56	379333	61.56	373916	61.56	53636.5	61.56	36535.3	61.56	45438.9	184.68	248795	184.68	18233.1	184.68	9288.76	184.68	548723	184.68	36165.8	184.68	40761.6
61.62	315526	61.62	123652	61.62	210251	61.62	514106	61.62	131073	61.62	100497	61.62	38254.2	61.62	379634	61.62	374522	61.62	53640.8	61.62	36524.5	61.62	45471.3	184.86	249125	184.86	18247.1	184.86	9218.31	184.86	547834	184.86	36289.5	184.86	40812.3
61.68	316038	61.68	123707	61.68	210426	61.68	514532	61.68	131135	61.68	100696	61.68	38242.1	61.68	379952	61.68	375120	61.68	53638.9	61.68	36511.1	61.68	45504.5	185.04	249437	185.04	18267.6	185.04	9148.29	185.04	546876	185.04	36406.9	185.04	40863.9
61.74	316546	61.74	123760	61.74	210609	61.74	514955	61.74	131200	61.74	100881	61.74	38237.7	61.74	380287	61.74	375710	61.74	53630.8	61.74	36495.9	61.74	45538.1	185.22	249730	185.22	18294.7	185.22	9079.08	185.22	545838	185.22	36518	185.22	40916.4
61.8	317050	61.8	123812	61.8	210799	61.8	515372	61.8	131272	61.8	101053	61.8	38240.5	61.8	380639	61.8	376293	61.8	53616.8	61.8	36479.2	61.8	45571.9	185.4	250006	185.4	18328.2	185.4	9011.07	185.4	544676	185.4	36622.3	185.4	40970
61.86	317549	61.86	123862	61.86	210993	61.86	515782	61.86	131349	61.86	101211	61.86	38250.2	61.86	381008	61.86	376868	61.86	53597	61.86	36461.4	61.86	45605.3	185.58	250266	185.58	18367.9	185.58	8944.58	185.58	543409	185.58	36719.8	185.58	41024.9
61.92	318044	61.92	123910	61.92	211191	61.92	516186	61.92	131433	61.92	101355	61.92	38266.8	61.92	381393	61.92	377437	61.92	53571.7	61.92	36443.2	61.92	45637.8	185.76	250509	185.76	18413.5	185.76	8879.91	185.76	541998	185.76	36810.3	185.76	41081.2
61.98	318535	61.98	123957	61.98	211392	61.98	516583	61.98	131523	61.98	101484	61.98	38289.7	61.98	381793	61.98	378001	61.98	53541.2	61.98	36424.7	61.98	45669.2	185.94	250736	185.94	18464.9	185.94	8817.46	185.94	540440	185.94	36893.8	185.94	41139.1
62.04	319020	62.04	124001	62.04	211593	62.04	516973	62.04	131618	62.04	101602	62.04	38318.5	62.04	382205	62.04	378559	62.04	53506.1	62.04	36406.3	62.04	45699	186.12	250950	186.12	18521.9	186.12	8757.58	186.12	538910	186.12	36970.3	186.12	41198.9
62.1	319501	62.1	124043	62.1	211794	62.1	517356	62.1	131720	62.1	101707	62.1	38353.7	62.1	382630	62.1	379112	62.1	53467.2	62.1	36388.5	62.1	45726.7	186.3	251150	186.3	18584.2	186.3	8700.6	186.3	537449	186.3	37039.4	186.3	41260.5
62.16	319977	62.16	124084	62.16	211993	62.16	517732	62.16	131832	62.16	101800	62.16	38395.6	62.16	383065	62.16	379661	62.16	53425.4	62.16	36371.6	62.16	45752	186.48	251337	186.48	18651.4	186.48	8646.82	186.48	536065	186.48	37101.3	186.48	41323.8
62.22	320450	62.22	124124	62.22	212190	62.22	518099	62.22	131951	62.22	101882	62.22	38443.7	62.22	383509	62.22	380207	62.22	53381.6	62.22	36356.2	62.22	45774.6	186.66	251513	186.66	18723.3	186.66	8596.48	186.66	534802	186.66	37156.1	186.66	41388.5
62.28	320918	62.28	124162	62.28	212382	62.28	518460	62.28	132079	62.28	101955	62.28	38497.2	62.28	383961	62.28	380750	62.28	53336.7	62.28	36342.4	62.28	45794	186.84	251680	186.84	18799.3	186.84	8549.93	186.84	533670	186.84	37203.8	186.84	41454.5
62.34	321384	62.34	124198	62.34	212569	62.34	518814	62.34	132217	62.34	102020	62.34	38555.7	62.34	384418	62.34	381292	62.34	53292	62.34	36330.6	62.34	45810.1	187.02	251838	187.02	18879.3	187.02	8507.43	187.02	532681	187.02	37244.6	187.02	41521.6
62.4	321846	62.4	124234	62.4	212750	62.4	519162	62.4	132363	62.4	102076	62.4	38619	62.4	384881	62.4	381833	62.4	53248.6	62.4	36321.2	62.4	45822.5	187.2	251990	187.2	18962.5	187.2	8469.18	187.2	531865	187.2	37278.6	187.2	41589.2
62.46	322305	62.46	124269	62.46	212923	62.46	519500	62.46	132521	62.46	102125	62.46	38686.4	62.46	385348	62.46	382373	62.46	53207.3	62.46	36314.6	62.46	45831.3	187.38	252136	187.38	19048.7	187.38	8435.4	187.38	531216	187.38	37305.8	187.38	41657
62.52	322761	62.52	124303	62.52	213088	62.52	519830	62.52	132691	62.52	102167	62.52	38758.3	62.52	385817	62.52	382912	62.52	53169.1	62.52	36311	62.52	45836.2	187.56	252279	187.56	19137.6	187.56	8406.34	187.56	530700	187.56	37326.3	187.56	41724.7
62.58	323215	62.58	124337	62.58	213244	62.58	520151	62.58	132871	62.58	102205	62.58	38834.6	62.58	386286	62.58	383449	62.58	53134.9	62.58	36310.8	62.58	45837.3	187.74	252421	187.74	19228.7	187.74	8382.19	187.74	530418	187.74	37340.1	187.74	41791.6
62.64	323667	62.64	124369	62.64	213390	62.64	520463	62.64	133062	62.64	102238	62.64	38914.9	62.64	386754	62.64	383985	62.64	53105.6	62.64	36314	62.64	45834.5	187.92	252560	187.92	19321.9	187.92	8363.06	187.92	530188	187.92	37347.5	187.92	41857.5
62.7	324117	62.7	124400	62.7	213525	62.7	520766	62.7	133262	62.7	102269	62.7	38998.2	62.7	387219	62.7	384520	62.7	53082	62.7	36320.9	62.7	45828	188.1	252697	188.1	19416.8	188.1	8349.12	188.1	529937	188.1	37348.7	188.1	41921.9
62.76	324565	62.76	124430	62.76	213650	62.76	521060	62.76	133471	62.76	102298	62.76	39083.7	62.76	387679	62.76	385055	62.76	53064.9	62.76	36331.3	62.76	45817.9	188.28	252832	188.28	19513.3	188.28	8340.46	188.28	529770	188.28	37343.8	188.28	41984.5
62.82	325011	62.82	124461	62.82	213763	62.82	521350	62.82	133689	62.82	102325	62.82	39170.7	62.82	388131	62.82	385591	62.82	53054.7	62.82	36345.4	62.82	45804.3	188.46	252965	188.46	19611	188.46	8337.14	188.46	529761	188.46	37332.9	188.46	42045.1
62.88	325455	62.88	124491	62.88	213865	62.88	521634	62.88	133916	62.88	102352	62.88	39258.3	62.88	388575	62.88	386129	62.88	53051.8	62.88	36363	62.88	45787.5	188.64	253098	188.64	19709.8	188.64	8339.19	188.64	529631	188.64	37316.3	188.64	42103.3
62.94	325898	62.94	124521	62.94	213956	62.94	521914	62.94	134153	62.94	102378	62.94	39345.9	62.94	389010	62.94	386668	62.94	53056.4	62.94	36384.2	62.94	45767.7	188.82	253228	188.82	19809.2	188.82	8346.65	188.82	529345	188.82	37293.9	188.82	42158.7
63	326339	63	124550	63	214037	63	522192	63	134396	63	102406	63	39432.6	63	389433	63	387210	63	53068.8	63	36408.6	63	45745.2	189	253356	189	19908.9	189	8359.59	189	529226	189	37266	189	42211
63.06	326780	63.06	124579	63.06	214108	63.06	522469	63.06	134644	63.06	102437	63.06	39518.9	63.06	389843	63.06	387754	63.06	53089.2	63.06	36436	63.06	45720.3	189.18	253481	189.18	20008.8	189.18	8378.02	189.18	529184	189.18	37233	189.18	42259.7
63.12	327220	63.12	124608	63.12	214170	63.12	522745	63.12	134896	63.12	102474	63.12	39603.7	63.12	390240	63.12	388301	63.12	53118.2	63.12	36465.9	63.12	45693.3	189.36	253601	189.36	20108.6	189.36	8401.83	189.36	529341	189.36	37195.4	189.36	42304.5
63.18	327661	63.18	124639	63.18	214224	63.18	523022	63.18	135150	63.18	102516	63.18	39686.8	63.18	390623	63.18	388851	63.18	53155.7	63.18	36498	63.18	45664.6	189.54	253717	189.54	20207.8	189.54	8430.93	189.54	529071	189.54	37153.5	189.54	42345.1
63.24	328103	63.24	124670	63.24	214271	63.24	523300	63.24	135404	63.24	102564	63.24	39767.8	63.24	390992	63.24	389406	63.24	53201.6	63.24	36532.3	63.24	45634.6	189.72	253831	189.72	20305.9	189.72	8465.28			189.72	37107.8	189.72	42381
63.3	328547	63.3	124703	63.3	214312	63.3	523579	63.3	135655	63.3	102622	63.3	39846.3	63.3	391348	63.3	389965	63.3	53255.6	63.3	36568.4	63.3	45603.7	189.9	253942	189.9	20402.7	189.9	8504.69			189.9	37058.7	189.9	42412.2
63.36	328993	63.36	124737	63.36	214348	63.36	523856	63.36	135904	63.36	102689	63.36	39921	63.36	391689	63.36	390529	63.36	53317.4	63.36	36606.3	63.36	45572.2	190.08	254051	190.08	20497.7	190.08	8548.97			190.08	37006.5	190.08	42438.5
63.42	329444	63.42	124772	63.42	214382	63.42	524131	63.42	136145	63.42	102768	63.42	39991.2	63.42	392018	63.42	391097	63.42	53386.6	63.42	36645.6	63.42	45540.6	190.26	254159	190.26	20590.5	190.26	8597.96			190.26	36951.5	190.26	42459.5
63.48	329899	63.48	124808	63.48	214413	63.48	524404	63.48	136380	63.48	102860	63.48	40056.5	63.48	392333	63.48	391669	63.48	53462.6	63.48	36686	63.48	45509.3	190.44	254265	190.44	20680.9	190.44	8651.33			190.44	36894.3	190.44	42475.1
63.54	330359	63.54	124846	63.54	214444	63.54	524673	63.54	136604	63.54	102966	63.54	40116.5	63.54	392635	63.54	392245	63.54	53544.6	63.54	36727.3	63.54	45478.8	190.62	254377	190.62	20768.5	190.62	8708.81			190.62	36835.4	190.62	42485.6
63.6	330824	63.6	124885	63.6	214476	63.6	524940	63.6	136816	63.6	103088	63.6	40172	63.6	392926	63.6	392825	63.6	53631.9	63.6	36769.2	63.6	45449.7	190.8	254495	190.8	20852.9	190.8	8769.95			190.8	36775.4	190.8	42490.9
63.66	331295	63.66	124926	63.66	214511	63.66	525202	63.66	137017	63.66	103224	63.66	40222.4	63.66	393206	63.66	393410	63.66	53723.5	63.66	36811.3	63.66	45422.2	190.98	254624	190.98	20933.9	190.98	8834.36			190.98	36714.7	190.98	42491.6
63.72	331771	63.72	124967	63.72	214549	63.72	525461	63.72	137206	63.72	103374	63.72	40268.1	63.72	393477	63.72	394000	63.72	53818.5	63.72	36853.3	63.72	45396.9	191.16	254766	191.16	21011.1	191.16	8901.61			191.16	36654	191.16	42488.4
63.78	332252	63.78	125010	63.78	214592	63.78	525717	63.78	137382	63.78	103538	63.78	40308.8	63.78	393738	63.78	394595	63.78	53916	63.78	36894.6	63.78	45374.2	191.34	254921	191.34	21084.4	191.34	8971.22			191.34	36593.8	191.34	42481.9
63.84	332739	63.84	125054	63.84	214642	63.84	525973	63.84	137546	63.84	103715	63.84	40343.8	63.84	393991	63.84	395196	63.84	54015.6	63.84	36934.7	63.84	45354.3	191.52	255095	191.52	21153.3	191.52	9042.74			191.52	36534.5	191.52	42472.7
63.9	333229	63.9	125098	63.9	214699	63.9	526232	63.9	137700	63.9	103904	63.9	40373.5	63.9	394237	63.9	395803	63.9	54116.2	63.9	36973.2	63.9	45337.7	191.7	255288	191.7	21217.6	191.7	9115.63			191.7	36476.7	191.7	42461.2
63.96	333725	63.96	125144	63.96	214764	63.96	526495	63.96	137846	63.96	104102	63.96	40398.3	63.96	394476	63.96	396417	63.96	54216.9	63.96	37009.5	63.96	45324.6	191.88	255503	191.88	21277.2	191.88	9189.46			191.88	36421	191.88	42448
64.02	334225	64.02	125191	64.02	214840	64.02	526762	64.02	137983	64.02	104309	64.02	40419	64.02	394709	64.02	397039	64.02	54317.1	64.02	37043.1	64.02	45315.3	192.06	255739	192.06	21331.9	192.06	9263.79			192.06	36368.1	192.06	42433.5
64.08	334729	64.08	125241	64.08	214926	64.08	527035	64.08	138109	64.08	104523	64.08	40436	64.08	394939	64.08	397671	64.08	54415.9	64.08	37073.9	64.08	45310.1	192.24	255999	192.24	21381.8	192.24	9338.13			192.24	36318.3	192.24	42418.6
64.14	335236	64.14	125292	64.14	215024	64.14	527311	64.14	138229	64.14	104743	64.14	40448.9	64.14	395167	64.14	398312	64.14	54512.2	64.14	37101.2	64.14	45309.1	192.42	256279	192.42	21426.4	192.42	9411.85			192.42	36272.3	192.42	42403.6
64.2	335746	64.2	125345	64.2	215135	64.2	527593	64.2	138341	64.2	104969	64.2	40457.6	64.2	395394	64.2	398965	64.2	54605.5	64.2	37124.3	64.2	45312.3	192.6	256579	192.6	21465.8	192.6	9484.67			192.6	36230.7	192.6	42389.2
64.26	336259	64.26	125400	64.26	215259	64.26	527879	64.26	138447	64.26	105199	64.26	40462.8	64.26	395621	64.26	399628	64.26	54694.8	64.26	37143.7	64.26	45319.8	192.78	256901	192.78	21500	192.78	9556.19			192.78	36192.8	192.78	42375.3
64.32	336775	64.32	125456	64.32	215397	64.32	528170	64.32	138546	64.32	105432	64.32	40464	64.32	395849	64.32	400303	64.32	54779.4	64.32	37158.6	64.32	45331.6	192.96	257243	192.96	21528.8	192.96	9626.09			192.96	36158.9	192.96	42362.5
64.38	337293	64.38	125514	64.38	215549	64.38	528464	64.38	138637	64.38	105667	64.38	40461.3	64.38	396082	64.38	400990	64.38	54858.5	64.38	37169	64.38	45347.7	193.14	257608	193.14	21552.3	193.14	9693.93			193.14	36129.2	193.14	42351.1
64.44	337812	64.44	125574	64.44	215714	64.44	528758	64.44	138721	64.44	105904	64.44	40454.9	64.44	396319	64.44	401690	64.44	54930.9	64.44	37174.8	64.44	45367.9	193.32	257995	193.32	21570.3	193.32	9759.29			193.32	36104.1	193.32	42341.4
64.5	338331	64.5	125636	64.5	215894	64.5	529049	64.5	138797	64.5	106141	64.5	40444.3	64.5	396563	64.5	402402	64.5	54996.3	64.5	37176.2	64.5	45392.1	193.5	258406	193.5	21582.7	193.5	9821.77			193.5	36083.3	193.5	42334.3
64.56	338850	64.56	125700	64.56	216086	64.56	529336	64.56	138866	64.56	106380	64.56	40429.7	64.56	396816	64.56	403126	64.56	55054.3	64.56	37173.3	64.56	45420.1	193.68	258842	193.68	21589.4	193.68	9881.01			193.68	36066.6	193.68	42330.9
64.62	339369	64.62	125766	64.62	216292	64.62	529617	64.62	138929	64.62	106618	64.62	40411.6	64.62	397077	64.62	403860	64.62	55104.4	64.62	37166.1	64.62	45451.6	193.86	259304	193.86	21590.4	193.86	9936.78			193.86	36054.4	193.86	42332.1
64.68	339885	64.68	125833	64.68	216510	64.68	529893	64.68	138992	64.68	106854	64.68	40390.6	64.68	397348	64.68	404604	64.68	55146.4	64.68	37154.8	64.68	45486.3	194.04	259794	194.04	21585.5	194.04	9988.86			194.04	36046.4	194.04	42338.3
64.74	340399	64.74	125900	64.74	216738	64.74	530166	64.74	139053	64.74	107087	64.74	40368.8	64.74	397629	64.74	405358	64.74	55181	64.74	37139.6	64.74	45523.7	194.22	260315	194.22	21574.7	194.22	10036.9			194.22	36042.9	194.22	42350.4
64.8	340910	64.8	125968	64.8	216975	64.8	530437	64.8	139109	64.8	107316	64.8	40346.8	64.8	397918	64.8	406119	64.8	55208.5	64.8	37121	64.8	45563.5	194.4	260865	194.4	21557.9	194.4	10080.7			194.4	36043.7	194.4	42368.7
64.86	341418	64.86	126036	64.86	217220	64.86	530706	64.86	139168	64.86	107541	64.86	40324.2	64.86	398217	64.86	406889	64.86	55229.1	64.86	37099.4	64.86	45605.3	194.58	261446	194.58	21535.2	194.58	10120.1			194.58	36049.2	194.58	42393.7
64.92	341924	64.92	126104	64.92	217471	64.92	530974	64.92	139230	64.92	107760	64.92	40301.3	64.92	398527	64.92	407668	64.92	55243.2	64.92	37075.2	64.92	45648.6	194.76	262058	194.76	21506.6	194.76	10154.8			194.76	36059.2	194.76	42425.3
64.98	342426	64.98	126173	64.98	217727	64.98	531240	64.98	139299	64.98	107971	64.98	40278.8	64.98	398846	64.98	408455	64.98	55251.9	64.98	37048.8	64.98	45692.9	194.94	262702	194.94	21472.2	194.94	10184.8			194.94	36073.9	194.94	42463.7
65.04	342925	65.04	126242	65.04	217987	65.04	531505	65.04	139377	65.04	108173	65.04	40258.2	65.04	399175	65.04	409248	65.04	55256.6	65.04	37020.6	65.04	45737.6	195.12	263377	195.12	21432.2	195.12	10210			195.12	36093.3	195.12	42508.6
65.1	343419	65.1	126311	65.1	218249	65.1	531769	65.1	139467	65.1	108364	65.1	40240.8	65.1	399514	65.1	410048	65.1	55258.1	65.1	36990.8	65.1	45782.2	195.3	264084	195.3	21386.8	195.3	10230.3			195.3	36117.2	195.3	42559.7
65.16	343910	65.16	126379	65.16	218511	65.16	532034	65.16	139568	65.16	108545	65.16	40227.4	65.16	399863	65.16	410854	65.16	55256.6	65.16	36959.8	65.16	45826.2	195.48	264823	195.48	21336.2	195.48	10245.4			195.48	36146	195.48	42616.4
65.22	344397	65.22	126446	65.22	218772	65.22	532300	65.22	139679	65.22	108712	65.22	40218.1	65.22	400220	65.22	411666	65.22	55252.6	65.22	36928.1	65.22	45869.1	195.66	265593	195.66	21280.3	195.66	10255.2			195.66	36179.3	195.66	42678.2
65.28	344881	65.28	126511	65.28	219029	65.28	532569	65.28	139800	65.28	108866	65.28	40212.6	65.28	400585	65.28	412483	65.28	55247.5	65.28	36896.3	65.28	45910.3	195.84	266395	195.84	21219.5	195.84	10259.8			195.84	36217.2	195.84	42744.6
65.34	345361	65.34	126576	65.34	219283	65.34	532840	65.34	139933	65.34	109007	65.34	40210.9	65.34	400960	65.34	413306	65.34	55242.1	65.34	36864.9	65.34	45949.5	196.02	267228	196.02	21154	196.02	10259.1			196.02	36259.5	196.02	42815.1
65.4	345838	65.4	126641	65.4	219531	65.4	533111	65.4	140084	65.4	109134	65.4	40214.6	65.4	401345	65.4	414133	65.4	55236.7	65.4	36834.2	65.4	45986.2	196.2	268091	196.2	21083.9	196.2	10252.8			196.2	36306.3	196.2	42889
65.46	346310	65.46	126704	65.46	219773	65.46	533384	65.46	140248	65.46	109247	65.46	40223.7	65.46	401737	65.46	414964	65.46	55232.1	65.46	36804.6	65.46	46020	196.38	268983	196.38	21009.3	196.38	10241			196.38	36357.2	196.38	42966
65.52	346777	65.52	126766	65.52	220006	65.52	533653	65.52	140426	65.52	109346	65.52	40239.6	65.52	402135	65.52	415798	65.52	55228.6	65.52	36776.6	65.52	46050.6	196.56	269901	196.56	20930.3	196.56	10223.7			196.56	36412	196.56	43045.7
65.58	347240	65.58	126827	65.58	220232	65.58	533918	65.58	140618	65.58	109433	65.58	40262.6	65.58	402537	65.58	416634	65.58	55226.4	65.58	36750.9	65.58	46077.6	196.74	270844	196.74	20846.9	196.74	10200.9			196.74	36470.3	196.74	43127.8
65.64	347700	65.64	126885	65.64	220447	65.64	534180	65.64	140824	65.64	109508	65.64	40291.7	65.64	402943	65.64	417472	65.64	55226.1	65.64	36727.7	65.64	46100.8	196.92	271810	196.92	20759.7	196.92	10172.5			196.92	36531.9	196.92	43212.3
65.7	348156	65.7	126940	65.7	220652	65.7	534438	65.7	141042	65.7	109572	65.7	40326.4	65.7	403350	65.7	418314	65.7	55228.6	65.7	36707.8	65.7	46120	197.1	272797	197.1	20669	197.1	10138.6			197.1	36596.6	197.1	43298.7
65.76	348610	65.76	126993	65.76	220847	65.76	534690	65.76	141275	65.76	109625	65.76	40367.1	65.76	403757	65.76	419159	65.76	55234.6	65.76	36691.7	65.76	46135.1	197.28	273803	197.28	20575	197.28	10099.4			197.28	36664	197.28	43386.7
65.82	349061	65.82	127042	65.82	221030	65.82	534936	65.82	141523	65.82	109668	65.82	40414	65.82	404164	65.82	420008	65.82	55244.3	65.82	36679.9	65.82	46146	197.46	274824	197.46	20478.3	197.46	10054.8			197.46	36733.9	197.46	43476.1
65.88	349510	65.88	127089	65.88	221203	65.88	535175	65.88	141785	65.88	109703	65.88	40467.6	65.88	404569	65.88	420859	65.88	55257.6	65.88	36672.8	65.88	46152.9	197.64	275858	197.64	20379.3	197.64	10005			197.64	36805.8	197.64	43566.4
65.94	349957	65.94	127133	65.94	221364	65.94	535405	65.94	142058	65.94	109730	65.94	40527	65.94	404970	65.94	421712	65.94	55275.2	65.94	36670.7	65.94	46155.6	197.82	276903	197.82	20278.5	197.82	9950.36			197.82	36880.1	197.82	43653.9
66	350402	66	127175	66	221514	66	535627	66	142343	66	109751	66	40591.4	66	405365	66	422567	66	55297.6	66	36673.8	66	46154.5	198	277956	198	20176.3	198	9891.24			198	36956.4	198	43739.8
66.06	350847	66.06	127214	66.06	221651	66.06	535840	66.06	142640	66.06	109765	66.06	40661.5	66.06	405755	66.06	423423	66.06	55325.4	66.06	36682.1	66.06	46149.6	198.18	279014	198.18	20073.5	198.18	9827.94			198.18	37035	198.18	43823.4
66.12	351292	66.12	127250	66.12	221778	66.12	536050	66.12	142948	66.12	109772	66.12	40736.8	66.12	406139	66.12	424278	66.12	55358.7	66.12	36695.8	66.12	46141.2	198.36	280077	198.36	19970.7	198.36	9760.77			198.36	37115.5	198.36	43903.9
66.18	351737	66.18	127284	66.18	221895	66.18	536257	66.18	143267	66.18	109775	66.18	40816.7	66.18	406516	66.18	425133	66.18	55397.7	66.18	36714.6	66.18	46129.7	198.54	281141	198.54	19868.3	198.54	9690.19			198.54	37198.3	198.54	43980.7
66.24	352183	66.24	127317	66.24	222002	66.24	536461	66.24	143595	66.24	109773	66.24	40902.6	66.24	406887	66.24	425985	66.24	55442.1	66.24	36738.5	66.24	46115.3	198.72	282204	198.72	19766.6	198.72	9616.61			198.72	37283.2	198.72	44053.3
66.3	352629	66.3	127350	66.3	222100	66.3	536663	66.3	143931	66.3	109769	66.3	40992.4	66.3	407250	66.3	426831	66.3	55491.5	66.3	36767.2	66.3	46098.5	198.9	283263	198.9	19666.2	198.9	9540.51			198.9	37370.3	198.9	44120.5
66.36	353077	66.36	127383	66.36	222190	66.36	536861	66.36	144273	66.36	109763	66.36	41085.6	66.36	407606	66.36	427670	66.36	55545.8	66.36	36800	66.36	46079.7	199.08	284317	199.08	19567.5	199.08	9462.46			199.08	37459.8	199.08	44183.8
66.42	353527	66.42	127417	66.42	222273	66.42	537058	66.42	144619	66.42	109756	66.42	41181.7	66.42	407955	66.42	428500	66.42	55604.3	66.42	36836.6	66.42	46059.3	199.26	285363	199.26	19470.8	199.26	9382.96			199.26	37552.3	199.26	44243.1
66.48	353979	66.48	127451	66.48	222351	66.48	537253	66.48	144967	66.48	109751	66.48	41280	66.48	408297	66.48	429323	66.48	55666.5	66.48	36876.4	66.48	46037.8	199.44	286399	199.44	19376.7	199.44	9302.57			199.44	37647.9	199.44	44298.3
66.54	354434	66.54	127486	66.54	222423	66.54	537449	66.54	145316	66.54	109750	66.54	41379.2	66.54	408631	66.54	430139	66.54	55731.7	66.54	36919.1	66.54	46015.4	199.62	287423	199.62	19285.4	199.62	9221.68			199.62	37746.3	199.62	44349.7
66.6	354893	66.6	127521	66.6	222493	66.6	537646	66.6	145662	66.6	109754	66.6	41478.6	66.6	408959	66.6	430947	66.6	55799.1	66.6	36964.3	66.6	45992.8	199.8	288434	199.8	19197.1	199.8	9140.61			199.8	37848	199.8	44397.6
66.66	355354	66.66	127558	66.66	222561	66.66	537842	66.66	146005	66.66	109766	66.66	41577.6	66.66	409281	66.66	431747	66.66	55867.8	66.66	37011.5	66.66	45970.4	199.98	289432	199.98	19112.2	199.98	9059.94			199.98	37953	199.98	44437
66.72	355820	66.72	127597	66.72	222628	66.72	538037	66.72	146344	66.72	109789	66.72	41676.3	66.72	409596	66.72	432541	66.72	55936.8	66.72	37060.2	66.72	45948.7	200.16	290414	200.16	19031	200.16	8980.08			200.16	38061.2	200.16	44477.3
66.78	356291	66.78	127637	66.78	222697	66.78	538231	66.78	146680	66.78	109821	66.78	41774.4	66.78	409905	66.78	433326	66.78	56005.3	66.78	37109.8	66.78	45928	200.34	291381	200.34	18953.9	200.34	8901.4			200.34	38172.1	200.34	44518.9
66.84	356766	66.84	127679	66.84	222767	66.84	538426	66.84	147011	66.84	109865	66.84	41871.9	66.84	410208	66.84	434105	66.84	56072.8	66.84	37159.9	66.84	45909	200.52	292330	200.52	18881.2	200.52	8824.35			200.52	38285.6	200.52	44561.9
66.9	357246	66.9	127723	66.9	222841	66.9	538625	66.9	147336	66.9	109922	66.9	41970.1	66.9	410505	66.9	434878	66.9	56138.9	66.9	37209.7	66.9	45891.9	200.7	293261	200.7	18813.3	200.7	8749.29			200.7	38401.1	200.7	44606.2
66.96	357731	66.96	127767	66.96	222919	66.96	538826	66.96	147657	66.96	109991	66.96	42069.5	66.96	410798	66.96	435647	66.96	56202.5	66.96	37258.8	66.96	45877.4	200.88	294171	200.88	18750.3	200.88	8676.61			200.88	38518.7	200.88	44652.3
67.02	358221	67.02	127814	67.02	223004	67.02	539031	67.02	147974	67.02	110075	67.02	42170.2	67.02	411086	67.02	436411	67.02	56262.9	67.02	37306.8	67.02	45865.7	201.06	295061	201.06	18692.7	201.06	8606.69			201.06	38637.8	201.06	44699.7
67.08	358716	67.08	127863	67.08	223096	67.08	539242	67.08	148287	67.08	110172	67.08	42272.8	67.08	411369	67.08	437168	67.08	56319.8	67.08	37352.9	67.08	45857.4	201.24	295929	201.24	18640.9	201.24	8539.86			201.24	38759	201.24	44748.5
67.14	359216	67.14	127914	67.14	223197	67.14	539459	67.14	148596	67.14	110284	67.14	42378.5	67.14	411648	67.14	437919	67.14	56373.1	67.14	37396.3	67.14	45852.8	201.42	296774	201.42	18595.1	201.42	8476.46			201.42	38881.9	201.42	44798.3
67.2	359720	67.2	127968	67.2	223307	67.2	539685	67.2	148902	67.2	110410	67.2	42487.2	67.2	411925	67.2	438664	67.2	56422.3	67.2	37436.4	67.2	45852.2	201.6	297594	201.6	18555.6	201.6	8416.87			201.6	39006.3	201.6	44849.1
67.26	360229	67.26	128026	67.26	223427	67.26	539919	67.26	149203	67.26	110548	67.26	42599.9	67.26	412198	67.26	439403	67.26	56467.2	67.26	37472.6	67.26	45855.8	201.78	298391	201.78	18522.6	201.78	8361.36			201.78	39131.8	201.78	44900.5
67.32	360741	67.32	128086	67.32	223559	67.32	540163	67.32	149497	67.32	110699	67.32	42716.5	67.32	412470	67.32	440136	67.32	56508.1	67.32	37504.2	67.32	45863.9	201.96	299160	201.96	18496.4	201.96	8310.16			201.96	39258.5	201.96	44952.4
67.38	361255	67.38	128150	67.38	223702	67.38	540416	67.38	149783	67.38	110861	67.38	42836.3	67.38	412742	67.38	440863	67.38	56545.1	67.38	37530.8	67.38	45876.7	202.14	299903	202.14	18477	202.14	8263.46			202.14	39385.9	202.14	45004.6
67.44	361772	67.44	128218	67.44	223857	67.44	540678	67.44	150060	67.44	111035	67.44	42959.7	67.44	413014	67.44	441585	67.44	56577.5	67.44	37551.8	67.44	45894.1	202.32	300621	202.32	18464.6	202.32	8221.48			202.32	39513.7	202.32	45056.7
67.5	362289	67.5	128290	67.5	224024	67.5	540947	67.5	150328	67.5	111221	67.5	43086.4	67.5	413285	67.5	442302	67.5	56605.3	67.5	37567.1	67.5	45916.2	202.5	301314	202.5	18459.3	202.5	8184.22			202.5	39641.6	202.5	45108.7
67.56	362808	67.56	128366	67.56	224204	67.56	541224	67.56	150584	67.56	111419	67.56	43215.4	67.56	413558	67.56	443015	67.56	56628.7	67.56	37576.4	67.56	45942.8	202.68	301984	202.68	18461.6	202.68	8151.73			202.68	39768.6	202.68	45160.5
67.62	363326	67.62	128446	67.62	224395	67.62	541508	67.62	150830	67.62	111629	67.62	43346.5	67.62	413832	67.62	443725	67.62	56648.4	67.62	37579.5	67.62	45973.9	202.86	302631	202.86	18471.3	202.86	8124.04			202.86	39894.3	202.86	45212
67.68	363843	67.68	128531	67.68	224598	67.68	541797	67.68	151063	67.68	111849	67.68	43479.5	67.68	414107	67.68	444433	67.68	56664.7	67.68	37576.5	67.68	46009.2	203.04	303257	203.04	18488.5	203.04	8101.14			203.04	40017.6	203.04	45262.9
67.74	364358	67.74	128619	67.74	224812	67.74	542090	67.74	151282	67.74	112078	67.74	43614	67.74	414384	67.74	445138	67.74	56677.4	67.74	37567.8	67.74	46048.4	203.22	303862	203.22	18513.5	203.22	8083.01			203.22	40137.6	203.22	45313.4
67.8	364870	67.8	128710	67.8	225036	67.8	542385	67.8	151489	67.8	112316	67.8	43750.1	67.8	414663	67.8	445841	67.8	56686.9	67.8	37553.6	67.8	46091.3	203.4	304448	203.4	18545.9	203.4	8069.55			203.4	40253.5	203.4	45363.2
67.86	365379	67.86	128805	67.86	225269	67.86	542680	67.86	151681	67.86	112561	67.86	43886.8	67.86	414943	67.86	446543	67.86	56693.8	67.86	37534.4	67.86	46137.5	203.58	305015	203.58	18585.7	203.58	8060.58			203.58	40364.2	203.58	45412.3
67.92	365883	67.92	128901	67.92	225511	67.92	542975	67.92	151859	67.92	112813	67.92	44023.3	67.92	415226	67.92	447244	67.92	56698.3	67.92	37510.6	67.92	46186.6	203.76	305564	203.76	18632.7	203.76	8055.95			203.76	40469.1	203.76	45460.4
67.98	366383	67.98	129000	67.98	225761	67.98	543270	67.98	152024	67.98	113071	67.98	44159.7	67.98	415511	67.98	447943	67.98	56701	67.98	37482.6	67.98	46238.1	203.94	306094	203.94	18686.5	203.94	8055.73			203.94	40567.5	203.94	45507.3
68.04	366877	68.04	129100	68.04	226017	68.04	543565	68.04	152176	68.04	113335	68.04	44295.7	68.04	415799	68.04	448638	68.04	56702.7	68.04	37451.1	68.04	46291.6	204.12	306605	204.12	18746.9	204.12	8059.92			204.12	40658.7	204.12	45552.7
68.1	367366	68.1	129201	68.1	226278	68.1	543859	68.1	152316	68.1	113602	68.1	44431.1	68.1	416091	68.1	449332	68.1	56704.3	68.1	37416.6	68.1	46346.7	204.3	307097	204.3	18813.5	204.3	8068.61			204.3	40742.2	204.3	45596.1
68.16	367849	68.16	129303	68.16	226543	68.16	544152	68.16	152445	68.16	113870	68.16	44565.6	68.16	416387	68.16	450021	68.16	56706.2	68.16	37379.8	68.16	46402.8	204.48	307569	204.48	18885.6	204.48	8081.79			204.48	40817.7	204.48	45637.6
68.22	368325	68.22	129404	68.22	226810	68.22	544443	68.22	152565	68.22	114139	68.22	44698.4	68.22	416687	68.22	450707	68.22	56708.4	68.22	37341.1	68.22	46459.4	204.66	308019	204.66	18963.2	204.66	8099.4			204.66	40884.5	204.66	45676.7
68.28	368796	68.28	129505	68.28	227078	68.28	544730	68.28	152679	68.28	114406	68.28	44828.9	68.28	416991	68.28	451388	68.28	56711.5	68.28	37301.2	68.28	46516	204.84	308446	204.84	19045.7	204.84	8121.35			204.84	40942.6	204.84	45713.9
68.34	369260	68.34	129606	68.34	227346	68.34	545011	68.34	152790	68.34	114669	68.34	44956.4	68.34	417302	68.34	452066	68.34	56716	68.34	37260.5	68.34	46572.2	205.02	308849	205.02	19132.6	205.02	8147.65			205.02	40991.9	205.02	45748.6
68.4	369719	68.4	129706	68.4	227613	68.4	545287	68.4	152901	68.4	114928	68.4	45080.2	68.4	417617	68.4	452741	68.4	56722.2	68.4	37219.7	68.4	46627.5	205.2	309228	205.2	19223.7	205.2	8178.21			205.2	41032.4	205.2	45781.1
68.46	370172	68.46	129805	68.46	227878	68.46	545560	68.46	153011	68.46	115181	68.46	45200	68.46	417937	68.46	453411	68.46	56730	68.46	37179.2	68.46	46681.2	205.38	309583	205.38	19318.7	205.38	8212.9			205.38	41064.3	205.38	45811.1
68.52	370620	68.52	129903	68.52	228138	68.52	545826	68.52	153122	68.52	115426	68.52	45315.7	68.52	418261	68.52	454078	68.52	56739.5	68.52	37139.9	68.52	46733	205.56	309914	205.56	19417.1	205.56	8251.59			205.56	41087.5	205.56	45839.1
68.58	371061	68.58	130000	68.58	228393	68.58	546084	68.58	153235	68.58	115663	68.58	45427.6	68.58	418589	68.58	454745	68.58	56751.1	68.58	37102.3	68.58	46782.4	205.74	310220	205.74	19518.9	205.74	8293.91			205.74	41101.9	205.74	45864.6
68.64	371498	68.64	130094	68.64	228643	68.64	546328	68.64	153350	68.64	115889	68.64	45534.3	68.64	418921	68.64	455410	68.64	56764.6	68.64	37066.8	68.64	46828.9	205.92	310504	205.92	19623.7	205.92	8339.46			205.92	41107.4	205.92	45888
68.7	371930	68.7	130187	68.7	228885	68.7	546559	68.7	153470	68.7	116107	68.7	45635.4	68.7	419254	68.7	456074	68.7	56779.7	68.7	37034.1	68.7	46872.2	206.1	310765	206.1	19731.1	206.1	8387.81			206.1	41104.1	206.1	45909.1
68.76	372358	68.76	130277	68.76	229120	68.76	546779	68.76	153596	68.76	116314	68.76	45730.8	68.76	419590	68.76	456739	68.76	56796.3	68.76	37004.7	68.76	46911.9	206.28	311005	206.28	19841	206.28	8438.64			206.28	41091.7	206.28	45928.2
68.82	372781	68.82	130364	68.82	229346	68.82	546989	68.82	153727	68.82	116509	68.82	45820.5	68.82	419929	68.82	457403	68.82	56814.9	68.82	36979.1	68.82	46947.6	206.46	311228	206.46	19952.8	206.46	8491.53			206.46	41070.3	206.46	45944.8
68.88	373201	68.88	130447	68.88	229563	68.88	547190	68.88	153864	68.88	116692	68.88	45903.9	68.88	420269	68.88	458068	68.88	56835.4	68.88	36957.7	68.88	46979.2	206.64	311435	206.64	20066.1	206.64	8545.95			206.64	41039.8	206.64	45958.6
68.94	373616	68.94	130526	68.94	229772	68.94	547382	68.94	154007	68.94	116862	68.94	45981.3	68.94	420611	68.94	458734	68.94	56857.5	68.94	36941	68.94	47006.5	206.82	311629	206.82	20180.7	206.82	8601.43			206.82	41000.3	206.82	45968.3
69	374029	69	130600	69	229970	69	547564	69	154156	69	117021	69	46052.7	69	420953	69	459401	69	56881.4	69	36929.4	69	47029.3	207	311811	207	20295.9	207	8657.61			207	40951.5	207	45973.4
69.06	374440	69.06	130670	69.06	230159	69.06	547735	69.06	154313	69.06	117168	69.06	46117.9	69.06	421297	69.06	460064	69.06	56907.8	69.06	36922.9	69.06	47047.6	207.18	311982	207.18	20411.3	207.18	8714.13			207.18	40893.8	207.18	45973.4
69.12	374849	69.12	130736	69.12	230339	69.12	547901	69.12	154479	69.12	117305	69.12	46177.3	69.12	421641	69.12	460733	69.12	56936.4	69.12	36921.9	69.12	47061.4	207.36	312143	207.36	20526.5	207.36	8770.49			207.36	40827.5	207.36	45967.8
69.18	375256	69.18	130797	69.18	230510	69.18	548061	69.18	154653	69.18	117432	69.18	46230.8	69.18	421987	69.18	461407	69.18	56967	69.18	36926.5	69.18	47070.9	207.54	312297	207.54	20640.9	207.54	8826.35			207.54	40753	207.54	45956.5
69.24	375662	69.24	130853	69.24	230672	69.24	548220	69.24	154837	69.24	117548	69.24	46279	69.24	422334	69.24	462085	69.24	56999.5	69.24	36936.5	69.24	47076.1	207.72	312443	207.72	20754.1	207.72	8881.5			207.72	40670.9	207.72	45939.2
69.3	376067	69.3	130904	69.3	230827	69.3	548374	69.3	155028	69.3	117654	69.3	46322.5	69.3	422683	69.3	462765	69.3	57034	69.3	36951.9	69.3	47077.4	207.9	312584	207.9	20865.6	207.9	8935.65			207.9	40581.6	207.9	45916
69.36	376471	69.36	130951	69.36	230974	69.36	548522	69.36	155225	69.36	117750	69.36	46361.7	69.36	423032	69.36	463451	69.36	57070.3	69.36	36972.5	69.36	47074.9	208.08	312721	208.08	20974.8	208.08	8988.4			208.08	40485.7	208.08	45886.2
69.42	376874	69.42	130994	69.42	231115	69.42	548663	69.42	155429	69.42	117837	69.42	46397.3	69.42	423382	69.42	464144	69.42	57108.6	69.42	36998	69.42	47069.1	208.26	312856	208.26	21081.3	208.26	9039.5			208.26	40383.4	208.26	45850.2
69.48	377278	69.48	131034	69.48	231251	69.48	548798	69.48	155639	69.48	117915	69.48	46430.4	69.48	423733	69.48	464842	69.48	57148.6	69.48	37028.3	69.48	47060.2	208.44	312991	208.44	21184.6	208.44	9088.9			208.44	40275.6	208.44	45808.1
69.54	377681	69.54	131070	69.54	231382	69.54	548927	69.54	155854	69.54	117985	69.54	46461.6	69.54	424084	69.54	465545	69.54	57190	69.54	37063.1	69.54	47048.8	208.62	313127	208.62	21284.3	208.62	9136.31			208.62	40162.8	208.62	45761.3
69.6	378085	69.6	131104	69.6	231510	69.6	549051	69.6	156073	69.6	118045	69.6	46491.3	69.6	424435	69.6	466248	69.6	57232.1	69.6	37102.1	69.6	47035.1	208.8	313267	208.8	21379.7	208.8	9181.35			208.8	40046.2	208.8	45710.3
69.66	378487	69.66	131135	69.66	231635	69.66	549170	69.66	156294	69.66	118096	69.66	46520.4	69.66	424786	69.66	466948	69.66	57274.2	69.66	37144.7	69.66	47019.8	208.98	313416	208.98	21470.6	208.98	9223.66			208.98	39926	208.98	45655.8
69.72	378890	69.72	131164	69.72	231759	69.72	549282	69.72	156515	69.72	118138	69.72	46549.5	69.72	425136	69.72	467641	69.72	57316.4	69.72	37190.7	69.72	47003.2	209.16	313576	209.16	21556.3	209.16	9263.2			209.16	39803.1	209.16	45598.6
69.78	379292	69.78	131192	69.78	231883	69.78	549390	69.78	156735	69.78	118172	69.78	46579.3	69.78	425486	69.78	468327	69.78	57358.3	69.78	37239.8	69.78	46985.9	209.34	313749	209.34	21636.6	209.34	9299.65			209.34	39678.5	209.34	45539.3
69.84	379694	69.84	131220	69.84	232009	69.84	549494	69.84	156953	69.84	118199	69.84	46609.6	69.84	425833	69.84	469004	69.84	57399.3	69.84	37291.6	69.84	46968.6	209.52	313939	209.52	21710.9	209.52	9332.61			209.52	39552.6	209.52	45478.3
69.9	380097	69.9	131248	69.9	232136	69.9	549597	69.9	157169	69.9	118219	69.9	46641.3	69.9	426178	69.9	469670	69.9	57439.4	69.9	37345.8	69.9	46951.6	209.7	314149	209.7	21779.1	209.7	9361.92			209.7	39426.2	209.7	45416.5
69.96	380500	69.96	131277	69.96	232268	69.96	549700	69.96	157379	69.96	118234	69.96	46675.2	69.96	426522	69.96	470320	69.96	57478.3	69.96	37402.2	69.96	46935.4	209.88	314382	209.88	21840.8	209.88	9387.47			209.88	39300.4	209.88	45354.8
70.02	380905	70.02	131306	70.02	232403	70.02	549815	70.02	157581	70.02	118244	70.02	46712.3	70.02	426864	70.02	470951	70.02	57515.7	70.02	37460.6	70.02	46920.8	210.06	314644	210.06	21895.7	210.06	9408.98			210.06	39175.9	210.06	45293.3
70.08	381311	70.08	131337	70.08	232545	70.08	549943	70.08	157777	70.08	118252	70.08	46753.4	70.08	427204	70.08	471563	70.08	57551.7	70.08	37520.5	70.08	46908	210.24	314940	210.24	21943.5	210.24	9426.35			210.24	39053.3	210.24	45232.6
70.14	381720	70.14	131370	70.14	232693	70.14	550083	70.14	157964	70.14	118259	70.14	46799.6	70.14	427541	70.14	472159	70.14	57586.2	70.14	37581.6	70.14	46897.7	210.42	315273	210.42	21984.3	210.42	9439.33			210.42	38933.2	210.42	45173.2
70.2	382131	70.2	131407	70.2	232848	70.2	550238	70.2	158143	70.2	118268	70.2	46851.6	70.2	427875	70.2	472738	70.2	57619	70.2	37643.4	70.2	46890.3	210.6	315646	210.6	22017.9	210.6	9447.83			210.6	38815.9	210.6	45115.6
70.26	382545	70.26	131447	70.26	233012	70.26	550406	70.26	158311	70.26	118280	70.26	46909.9	70.26	428208	70.26	473304	70.26	57650.7	70.26	37705.5	70.26	46886.3	210.78	316060	210.78	22044.3	210.78	9452.06			210.78	38701.4	210.78	45059.6
70.32	382961	70.32	131491	70.32	233185	70.32	550588	70.32	158469	70.32	118296	70.32	46975.4	70.32	428539	70.32	473858	70.32	57681.4	70.32	37767.3	70.32	46886	210.96	316520	210.96	22063.5	210.96	9451.86			210.96	38589.9	210.96	45005.5
70.38	383382	70.38	131540	70.38	233368	70.38	550784	70.38	158617	70.38	118317	70.38	47048.4	70.38	428870	70.38	474394	70.38	57710.9	70.38	37828.4	70.38	46889.9	211.14	317026	211.14	22075.7	211.14	9447.16			211.14	38481.7	211.14	44953.6
70.44	383804	70.44	131594	70.44	233560	70.44	550996	70.44	158757	70.44	118343	70.44	47130.5	70.44	429201	70.44	474914	70.44	57739.4	70.44	37888	70.44	46898.1	211.32	317580	211.32	22080.9	211.32	9438.3			211.32	38377.1	211.32	44904.7
70.5	384229	70.5	131653	70.5	233762	70.5	551224	70.5	158889	70.5	118376	70.5	47222.5	70.5	429532	70.5	475419	70.5	57766.8	70.5	37945.5	70.5	46910.9	211.5	318181	211.5	22079.2	211.5	9425.32			211.5	38276.3	211.5	44859.2
70.56	384657	70.56	131718	70.56	233976	70.56	551468	70.56	159014	70.56	118416	70.56	47324.8	70.56	429863	70.56	475912	70.56	57793.4	70.56	38000.3	70.56	46928.4	211.68	318829	211.68	22070.6	211.68	9408.06			211.68	38180.1	211.68	44817.7
70.62	385086	70.62	131789	70.62	234199	70.62	551719	70.62	159130	70.62	118466	70.62	47438.1	70.62	430192	70.62	476395	70.62	57819.2	70.62	38051.6	70.62	46950.8	211.86	319519	211.86	22055.4	211.86	9386.62			211.86	38089	211.86	44780.5
70.68	385517	70.68	131865	70.68	234432	70.68	551976	70.68	159238	70.68	118526	70.68	47562.5	70.68	430520	70.68	476869	70.68	57844	70.68	38098.9	70.68	46978.1	212.04	320250	212.04	22033.7	212.04	9360.99			212.04	38003.1	212.04	44748.3
70.74	385949	70.74	131945	70.74	234676	70.74	552239	70.74	159337	70.74	118596	70.74	47698.3	70.74	430849	70.74	477333	70.74	57868.1	70.74	38141.5	70.74	47010.2	212.22	321027	212.22	22005.9	212.22	9331.53			212.22	37922.6	212.22	44721.1
70.8	386380	70.8	132030	70.8	234929	70.8	552507	70.8	159427	70.8	118675	70.8	47845.8	70.8	431178	70.8	477787	70.8	57891.7	70.8	38179	70.8	47047.1	212.4	321842	212.4	21972.1	212.4	9298.26			212.4	37848.7	212.4	44699.1
70.86	386810	70.86	132120	70.86	235190	70.86	552781	70.86	159510	70.86	118763	70.86	48004.4	70.86	431507	70.86	478228	70.86	57914.7	70.86	38210.9	70.86	47088.5	212.58	322694	212.58	21932.2	212.58	9260.97			212.58	37782.1	212.58	44682.4
70.92	387239	70.92	132214	70.92	235459	70.92	553062	70.92	159585	70.92	118860	70.92	48173.3	70.92	431836	70.92	478653	70.92	57937.2	70.92	38237.1	70.92	47134.2	212.76	323581	212.76	21886.4	212.76	9219.84			212.76	37723.6	212.76	44671.3
70.98	387666	70.98	132311	70.98	235735	70.98	553348	70.98	159651	70.98	118966	70.98	48352.3	70.98	432164	70.98	479070	70.98	57959.5	70.98	38257.4	70.98	47183.7	212.94	324503	212.94	21834.9	212.94	9175.33			212.94	37674	212.94	44665.5
71.04	388091	71.04	132411	71.04	236017	71.04	553639	71.04	159707	71.04	119083	71.04	48540.2	71.04	432491	71.04	479479	71.04	57982	71.04	38271.7	71.04	47236.8	213.12	325460	213.12	21777.7	213.12	9127.4			213.12	37634.3	213.12	44664.5
71.1	388512	71.1	132514	71.1	236303	71.1	553934	71.1	159752	71.1	119212	71.1	48736.9	71.1	432819	71.1	479878	71.1	58005	71.1	38280	71.1	47293.1	213.3	326454	213.3	21715.1	213.3	9076.4			213.3	37604.7	213.3	44668.3
71.16	388929	71.16	132620	71.16	236593	71.16	554233	71.16	159789	71.16	119352	71.16	48942.4	71.16	433148	71.16	480266	71.16	58028.6	71.16	38282.4	71.16	47352	213.48	327482	213.48	21647.3	213.48	9022.73			213.48	37585.8	213.48	44676.6
71.22	389340	71.22	132727	71.22	236884	71.22	554536	71.22	159821	71.22	119503	71.22	49155.4	71.22	433478	71.22	480647	71.22	58053.1	71.22	38279	71.22	47413.1	213.66	328544	213.66	21574.4	213.66	8966.56			213.66	37577.8	213.66	44689.7
71.28	389747	71.28	132836	71.28	237176	71.28	554841	71.28	159847	71.28	119666	71.28	49374.6	71.28	433810	71.28	481017	71.28	58078.9	71.28	38270.2	71.28	47475.8	213.84	329642	213.84	21496.7	213.84	8908.19			213.84	37582	213.84	44707.2
71.34	390147	71.34	132947	71.34	237467	71.34	555149	71.34	159867	71.34	119840	71.34	49598.5	71.34	434142	71.34	481380	71.34	58106.4	71.34	38256.1	71.34	47539.5	214.02	330771	214.02	21414.3	214.02	8847.92			214.02	37598.6	214.02	44729.3
71.4	390542	71.4	133059	71.4	237754	71.4	555460	71.4	159881	71.4	120027	71.4	49826.7	71.4	434476	71.4	481736	71.4	58136	71.4	38237	71.4	47603.6	214.2	331931	214.2	21328	214.2	8786.15			214.2	37627.5	214.2	44756
71.46	390931	71.46	133172	71.46	238038	71.46	555772	71.46	159893	71.46	120225	71.46	50058	71.46	434811	71.46	482093	71.46	58167.9	71.46	38213.2	71.46	47667.4	214.38	333122	214.38	21238.3	214.38	8723.37			214.38	37668.8	214.38	44787.2
71.52	391315	71.52	133285	71.52	238317	71.52	556083	71.52	159903	71.52	120435	71.52	50291.2	71.52	435149	71.52	482451	71.52	58202.2	71.52	38185.2	71.52	47730.4	214.56	334342	214.56	21145.5	214.56	8660.02			214.56	37721.9	214.56	44823
71.58	391694	71.58	133396	71.58	238590	71.58	556392	71.58	159915	71.58	120655	71.58	50525.4	71.58	435490	71.58	482814	71.58	58239.2	71.58	38153.3	71.58	47791.9	214.74	335587	214.74	21050	214.74	8596.36			214.74	37787.2	214.74	44863.2
71.64	392066	71.64	133506	71.64	238856	71.64	556702	71.64	159929	71.64	120883	71.64	50759.4	71.64	435834	71.64	483180	71.64	58278.8	71.64	38117.8	71.64	47851.3	214.92	336856	214.92	20952.9	214.92	8532.69			214.92	37864.1	214.92	44908.5
71.7	392432	71.7	133614	71.7	239114	71.7	557011	71.7	159951	71.7	121117	71.7	50991.3	71.7	436180	71.7	483553	71.7	58321.4	71.7	38079.4	71.7	47908	215.1	338142	215.1	20854.4	215.1	8469.26			215.1	37952.6	215.1	44958.6
71.76	392792	71.76	133718	71.76	239363	71.76	557318	71.76	159980	71.76	121358	71.76	51218.5	71.76	436528	71.76	483934	71.76	58366.9	71.76	38038.7	71.76	47961.5	215.28	339446	215.28	20755.3	215.28	8406.38			215.28	38052.1	215.28	45013.4
71.82	393146	71.82	133819	71.82	239602	71.82	557624	71.82	160015	71.82	121604	71.82	51439.3	71.82	436878	71.82	484321	71.82	58415.2	71.82	37996.3	71.82	48011	215.46	340763	215.46	20656.2	215.46	8344.4			215.46	38162.6	215.46	45072.5
71.88	393494	71.88	133915	71.88	239832	71.88	557927	71.88	160057	71.88	121850	71.88	51652.5	71.88	437230	71.88	484717	71.88	58466.1	71.88	37952.9	71.88	48056.4	215.64	342090	215.64	20557.4	215.64	8283.53			215.64	38282.7	215.64	45135.4
71.94	393836	71.94	134004	71.94	240052	71.94	558225	71.94	160108	71.94	122095	71.94	51856.7	71.94	437584	71.94	485123	71.94	58519.6	71.94	37909.5	71.94	48097	215.82	343424	215.82	20459	215.82	8223.98			215.82	38411.8	215.82	45201.7
72	394173	72	134088	72	240261	72	558517	72	160172	72	122338	72	52050	72	437942	72	485540	72	58575.6	72	37866.8	72	48132.7	216	344760	216	20361.3	216	8166.02			216	38549.1	216	45270.8
72.06	394506	72.06	134165	72.06	240460	72.06	558805	72.06	160251	72.06	122577	72.06	52231.7	72.06	438302	72.06	485968	72.06	58634.1	72.06	37825.9	72.06	48163	216.18	346095	216.18	20264.6	216.18	8109.87			216.18	38694.3	216.18	45342.2
72.12	394834	72.12	134237	72.12	240649	72.12	559091	72.12	160347	72.12	122812	72.12	52400.6	72.12	438664	72.12	486406	72.12	58695	72.12	37787.7	72.12	48188	216.36	347425	216.36	20169	216.36	8055.75			216.36	38847.3	216.36	45415
72.18	395157	72.18	134302	72.18	240828	72.18	559375	72.18	160460	72.18	123043	72.18	52555.3	72.18	439028	72.18	486851	72.18	58758.2	72.18	37753.2	72.18	48207.3	216.54	348751	216.54	20074.7	216.54	8003.95			216.54	39007.1	216.54	45488.8
72.24	395476	72.24	134361	72.24	240997	72.24	559653	72.24	160590	72.24	123269	72.24	52694.6	72.24	439393	72.24	487301	72.24	58823.7	72.24	37723.3	72.24	48221	216.72	350070	216.72	19982.2	216.72	7954.78			216.72	39173.1	216.72	45562.9
72.3	395791	72.3	134413	72.3	241158	72.3	559924	72.3	160735	72.3	123488	72.3	52818.1	72.3	439761	72.3	487759	72.3	58890.8	72.3	37698.6	72.3	48229.1	216.9	351382	216.9	19891.7	216.9	7908.43			216.9	39345.4	216.9	45637
72.36	396105	72.36	134460	72.36	241311	72.36	560189	72.36	160896	72.36	123701	72.36	52925.3	72.36	440130	72.36	488223	72.36	58959.5	72.36	37679.8	72.36	48231.7	217.08	352684	217.08	19803.3	217.08	7865.21			217.08	39523.4	217.08	45710.4
72.42	396417	72.42	134503	72.42	241457	72.42	560447	72.42	161077	72.42	123905	72.42	53016.2	72.42	440501	72.42	488698	72.42	59029.8	72.42	37667.6	72.42	48229	217.26	353976	217.26	19717.4	217.26	7825.39			217.26	39706.5	217.26	45783.1
72.48	396728	72.48	134541	72.48	241599	72.48	560700	72.48	161277	72.48	124101	72.48	53090.7	72.48	440874	72.48	489185	72.48	59101.5	72.48	37662.4	72.48	48221.3	217.44	355256	217.44	19634	217.44	7789.24			217.44	39893.9	217.44	45855
72.54	397039	72.54	134575	72.54	241737	72.54	560948	72.54	161495	72.54	124291	72.54	53149.3	72.54	441249	72.54	489680	72.54	59174	72.54	37664.4	72.54	48208.9	217.62	356521	217.62	19553.7	217.62	7756.97			217.62	40085.2	217.62	45925.8
72.6	397348	72.6	134605	72.6	241873	72.6	561194	72.6	161730	72.6	124473	72.6	53192.9	72.6	441625	72.6	490181	72.6	59246.8	72.6	37673.8	72.6	48192.1	217.8	357775	217.8	19476.8	217.8	7728.74			217.8	40279.5	217.8	45995.4
72.66	397656	72.66	134631	72.66	242009	72.66	561438	72.66	161982	72.66	124649	72.66	53221.7	72.66	442001	72.66	490688	72.66	59319.5	72.66	37690.5	72.66	48171.5	217.98	359017	217.98	19403.7	217.98	7704.74			217.98	40475.9	217.98	46063.7
72.72	397963	72.72	134653	72.72	242146	72.72	561679	72.72	162252	72.72	124818	72.72	53236.5	72.72	442378	72.72	491209	72.72	59391.9	72.72	37714.4	72.72	48147.5	218.16	360244	218.16	19334.9	218.16	7685.13			218.16	40673.6	218.16	46130.6
72.78	398269	72.78	134671	72.78	242286	72.78	561918	72.78	162538	72.78	124978	72.78	53238.8	72.78	442753	72.78	491744	72.78	59463.6	72.78	37745.3	72.78	48120.7	218.34	361456	218.34	19270.6	218.34	7670.05			218.34	40871.8	218.34	46196.3
72.84	398576	72.84	134687	72.84	242429	72.84	562155	72.84	162839	72.84	125130	72.84	53228.4	72.84	443126	72.84	492296	72.84	59534.6	72.84	37783	72.84	48091.8	218.52	362649	218.52	19211.2	218.52	7659.57			218.52	41069.8	218.52	46260.6
72.9	398883	72.9	134702	72.9	242578	72.9	562392	72.9	163154	72.9	125274	72.9	53206.4	72.9	443499	72.9	492863	72.9	59605.2	72.9	37826.9	72.9	48061.4	218.7	363823	218.7	19156.8	218.7	7653.72			218.7	41266.4	218.7	46323.6
72.96	399191	72.96	134716	72.96	242733	72.96	562632	72.96	163483	72.96	125409	72.96	53174.1	72.96	443871	72.96	493449	72.96	59674.8	72.96	37876.7	72.96	48030.2	218.88	364975	218.88	19107.5	218.88	7652.46			218.88	41461.2	218.88	46385
73.02	399500	73.02	134730	73.02	242895	73.02	562876	73.02	163820	73.02	125535	73.02	53133.9	73.02	444243	73.02	494050	73.02	59743.7	73.02	37931.9	73.02	47998.8	219.06	366103	219.06	19063.4	219.06	7655.7			219.06	41652.9	219.06	46445
73.08	399809	73.08	134744	73.08	243066	73.08	563125	73.08	164164	73.08	125652	73.08	53087.2	73.08	444614	73.08	494663	73.08	59812.2	73.08	37991.8	73.08	47967.9	219.24	367206	219.24	19025.1	219.24	7663.4			219.24	41840.8	219.24	46503.3
73.14	400117	73.14	134759	73.14	243245	73.14	563381	73.14	164515	73.14	125762	73.14	53034.7	73.14	444984	73.14	495290	73.14	59880.4	73.14	38055.8	73.14	47938.2	219.42	368283	219.42	18992.2	219.42	7675.56			219.42	42024	219.42	46560.3
73.2	400426	73.2	134777	73.2	243434	73.2	563646	73.2	164868	73.2	125863	73.2	52976.8	73.2	445354	73.2	495930	73.2	59948.2	73.2	38123.4	73.2	47910.4	219.6	369333	219.6	18964.5	219.6	7692.09			219.6	42201.9	219.6	46615.9
73.26	400734	73.26	134799	73.26	243632	73.26	563918	73.26	165218	73.26	125957	73.26	52914.8	73.26	445723	73.26	496582	73.26	60015.7	73.26	38193.8	73.26	47885.1	219.78	370351	219.78	18941.9	219.78	7712.87			219.78	42373.6	219.78	46670.6
73.32	401041	73.32	134824	73.32	243840	73.32	564198	73.32	165564	73.32	126045	73.32	52850.7	73.32	446092	73.32	497236	73.32	60083.3	73.32	38266.4	73.32	47863	219.96	371338	219.96	18924.3	219.96	7737.71			219.96	42538	219.96	46724.4
73.38	401347	73.38	134853	73.38	244058	73.38	564486	73.38	165904	73.38	126128	73.38	52785.3	73.38	446462	73.38	497892	73.38	60151.1	73.38	38340.5	73.38	47844.5	220.14	372289	220.14	18911.5	220.14	7766.42			220.14	42694.6	220.14	46777.5
73.44	401651	73.44	134886	73.44	244285	73.44	564786	73.44	166238	73.44	126206	73.44	52721.3	73.44	446833	73.44	498549	73.44	60218.9	73.44	38415.4	73.44	47830.2	220.32	373203	220.32	18903.2	220.32	7798.82			220.32	42842.6	220.32	46829.8
73.5	401953	73.5	134922	73.5	244523	73.5	565097	73.5	166565	73.5	126280	73.5	52660	73.5	447205	73.5	499208	73.5	60286.4	73.5	38490.2	73.5	47820.5	220.5	374077	220.5	18899.4	220.5	7834.79			220.5	42981.5	220.5	46881.4
73.56	402253	73.56	134963	73.56	244771	73.56	565416	73.56	166885	73.56	126352	73.56	52602	73.56	447576	73.56	499866	73.56	60353.8	73.56	38564.5	73.56	47815.7	220.68	374909	220.68	18899.7	220.68	7874.23			220.68	43110.2	220.68	46932.7
73.62	402552	73.62	135008	73.62	245027	73.62	565743	73.62	167198	73.62	126423	73.62	52547.7	73.62	447947	73.62	500522	73.62	60420.7	73.62	38637.4	73.62	47816	220.86	375697	220.86	18903.8	220.86	7917			220.86	43228.6	220.86	46983.3
73.68	402849	73.68	135058	73.68	245291	73.68	566078	73.68	167504	73.68	126494	73.68	52498.4	73.68	448318	73.68	501175	73.68	60486.8	73.68	38708.5	73.68	47821.8	221.04	376437	221.04	18911.8	221.04	7962.86			221.04	43336.1	221.04	47033.4
73.74	403145	73.74	135113	73.74	245563	73.74	566417	73.74	167801	73.74	126565	73.74	52456	73.74	448686	73.74	501825	73.74	60552.3	73.74	38777.2	73.74	47833.2	221.22	377131	221.22	18923.5	221.22	8011.5			221.22	43432.5	221.22	47082.3
73.8	403440	73.8	135172	73.8	245841	73.8	566758	73.8	168090	73.8	126637	73.8	52422.6	73.8	449055	73.8	502471	73.8	60617.6	73.8	38842.8	73.8	47850.1	221.4	377777	221.4	18938.8	221.4	8062.64			221.4	43517.1	221.4	47129.8
73.86	403733	73.86	135235	73.86	246124	73.86	567103	73.86	168372	73.86	126710	73.86	52399.4	73.86	449423	73.86	503114	73.86	60682.7	73.86	38904.9	73.86	47872.5	221.58	378373	221.58	18957.5	221.58	8116.07			221.58	43589.9	221.58	47175.9
73.92	404025	73.92	135304	73.92	246410	73.92	567451	73.92	168646	73.92	126787	73.92	52387.5	73.92	449792	73.92	503759	73.92	60747.9	73.92	38962.9	73.92	47900.3	221.76	378919	221.76	18979.5	221.76	8171.58			221.76	43650.9	221.76	47220.4
73.98	404317	73.98	135376	73.98	246699	73.98	567801	73.98	168912	73.98	126868	73.98	52388.5	73.98	450160	73.98	504402	73.98	60812.9	73.98	39016.3	73.98	47933.4	221.94	379414	221.94	19004.6	221.94	8228.89			221.94	43700.1	221.94	47263.1
74.04	404606	74.04	135454	74.04	246989	74.04	568152	74.04	169166	74.04	126953	74.04	52403.6	74.04	450528	74.04	505038	74.04	60878.2	74.04	39064.7	74.04	47971.4	222.12	379859	222.12	19032.8	222.12	8287.71			222.12	43737.1	222.12	47303.7
74.1	404893	74.1	135537	74.1	247277	74.1	568502	74.1	169407	74.1	127042	74.1	52433.8	74.1	450895	74.1	505668	74.1	60944.2	74.1	39107.8	74.1	48014.1	222.3	380256	222.3	19063.9	222.3	8347.63			222.3	43762	222.3	47342.5
74.16	405166	74.16	135624	74.16	247561	74.16	568849	74.16	169633	74.16	127136	74.16	52479.9	74.16	451262	74.16	506288	74.16	61011.3	74.16	39145.3	74.16	48061.1	222.48	380603	222.48	19098.1	222.48	8408.19			222.48	43774.7	222.48	47379
74.22	405437	74.22	135716	74.22	247842	74.22	569194	74.22	169843	74.22	127237	74.22	52542.7	74.22	451632	74.22	506904	74.22	61079.5	74.22	39177.1	74.22	48112	222.66	380902	222.66	19135.2	222.66	8469.07			222.66	43775.1	222.66	47412.8
74.28	405704	74.28	135811	74.28	248118	74.28	569535	74.28	170035	74.28	127347	74.28	52622.2	74.28	452003	74.28	507512	74.28	61149	74.28	39203.1	74.28	48166.3	222.84	381155	222.84	19175.1	222.84	8529.87			222.84	43763.6	222.84	47443.9
74.34	405966	74.34	135911	74.34	248387	74.34	569872	74.34	170213	74.34	127463	74.34	52719.1	74.34	452376	74.34	508109	74.34	61219.8	74.34	39223.3	74.34	48223.6	223.02	381361	223.02	19217.8	223.02	8590.31			223.02	43740.2	223.02	47472.5
74.4	406223	74.4	136014	74.4	248648	74.4	570204	74.4	170371	74.4	127586	74.4	52833.7	74.4	452752	74.4	508692	74.4	61291.9	74.4	39237.9	74.4	48283.2	223.2	381519	223.2	19263.1	223.2	8650.01			223.2	43705.9	223.2	47498.3
74.46	406473	74.46	136118	74.46	248900	74.46	570527	74.46	170510	74.46	127719	74.46	52965.5	74.46	453131	74.46	509262	74.46	61365.2	74.46	39246.9	74.46	48344.7	223.38	381631	223.38	19310.5	223.38	8708.54			223.38	43660.9	223.38	47521.2
74.52	406718	74.52	136225	74.52	249143	74.52	570838	74.52	170629	74.52	127860	74.52	53114.8	74.52	453511	74.52	509817	74.52	61439.7	74.52	39250.9	74.52	48407.2	223.56	381695	223.56	19359.8	223.56	8765.56			223.56	43605.5	223.56	47540.7
74.58	406957	74.58	136332	74.58	249376	74.58	571137	74.58	170728	74.58	128012	74.58	53280.8	74.58	453894	74.58	510358	74.58	61515.2	74.58	39250.1	74.58	48470.4	223.74	381709	223.74	19410.6	223.74	8820.71			223.74	43540.3	223.74	47556.9
74.64	407189	74.64	136441	74.64	249597	74.64	571422	74.64	170810	74.64	128173	74.64	53463.4	74.64	454280	74.64	510888	74.64	61591	74.64	39245	74.64	48533.4	223.92	381675	223.92	19462.2	223.92	8873.62			223.92	43465.9	223.92	47569.2
74.7	407415	74.7	136549	74.7	249808	74.7	571691	74.7	170876	74.7	128345	74.7	53662	74.7	454669	74.7	511407	74.7	61667	74.7	39236	74.7	48595.8	224.1	381590	224.1	19514.3	224.1	8924.08			224.1	43383	224.1	47577.2
74.76	407634	74.76	136655	74.76	250009	74.76	571944	74.76	170929	74.76	128528	74.76	53876.6	74.76	455060	74.76	511918	74.76	61743.1	74.76	39223.6	74.76	48656.7	224.28	381452	224.28	19566.3	224.28	8971.95			224.28	43292.4	224.28	47580.6
74.82	407845	74.82	136758	74.82	250200	74.82	572180	74.82	170973	74.82	128720	74.82	54106.3	74.82	455454	74.82	512419	74.82	61819	74.82	39208.1	74.82	48715.7	224.46	381262	224.46	19617.7	224.46	9016.78			224.46	43195	224.46	47579.4
74.88	408050	74.88	136859	74.88	250379	74.88	572401	74.88	171011	74.88	128920	74.88	54350.9	74.88	455849	74.88	512913	74.88	61894.2	74.88	39189.8	74.88	48772.1	224.64	381017	224.64	19667.9	224.64	9058.46			224.64	43091.5	224.64	47573.4
74.94	408250	74.94	136955	74.94	250548	74.94	572609	74.94	171044	74.94	129129	74.94	54609.2	74.94	456246	74.94	513408	74.94	61968.7	74.94	39169.3	74.94	48825.4	224.82	380719	224.82	19716.5	224.82	9096.79			224.82	42982.4	224.82	47562.5
75	408444	75	137046	75	250707	75	572804	75	171076	75	129346	75	54879.4	75	456645	75	513908	75	62042.5	75	39147	75	48875.1	225	380377	225	19763.3	225	9131.61			225	42868.4	225	47546.8
75.06	408635	75.06	137133	75.06	250855	75.06	572988	75.06	171108	75.06	129567	75.06	55160.2	75.06	457045	75.06	514412	75.06	62115.6	75.06	39123.5	75.06	48920.8	225.18	379996	225.18	19807.8	225.18	9162.84			225.18	42750.1	225.18	47526.6
75.12	408822	75.12	137215	75.12	250995	75.12	573165	75.12	171143	75.12	129792	75.12	55449.8	75.12	457445	75.12	514922	75.12	62187.5	75.12	39099.1	75.12	48962.1	225.36	379580	225.36	19849.9	225.36	9190.33			225.36	42627.8	225.36	47502.1
75.18	409006	75.18	137292	75.18	251127	75.18	573333	75.18	171183	75.18	130019	75.18	55746.7	75.18	457845	75.18	515439	75.18	62258.5	75.18	39074.3	75.18	48998.7	225.54	379132	225.54	19889.4	225.54	9214.01			225.54	42502.2	225.54	47473.6
75.24	409185	75.24	137364	75.24	251252	75.24	573495	75.24	171232	75.24	130249	75.24	56049	75.24	458244	75.24	515964	75.24	62328.7	75.24	39049.4	75.24	49030.4	225.72	378654	225.72	19926.2	225.72	9233.8			225.72	42373.8	225.72	47441.6
75.3	409363	75.3	137429	75.3	251371	75.3	573653	75.3	171294	75.3	130479	75.3	56355.3	75.3	458643	75.3	516499	75.3	62397.8	75.3	39025.1	75.3	49056.9	225.9	378146	225.9	19960.3	225.9	9249.51			225.9	42243.5	225.9	47406.6
75.36	409539	75.36	137489	75.36	251484	75.36	573808	75.36	171368	75.36	130709	75.36	56663.7	75.36	459038	75.36	517041	75.36	62465.3	75.36	39001.7	75.36	49078.3	226.08	377618	226.08	19991.6	226.08	9261.02			226.08	42111.6	226.08	47369.3
75.42	409715	75.42	137543	75.42	251594	75.42	573963	75.42	171456	75.42	130939	75.42	56973.1	75.42	459430	75.42	517592	75.42	62531.5	75.42	38979.8	75.42	49094.4	226.26	377069	226.26	20020.2	226.26	9268.65			226.26	41979.2	226.26	47330.6
75.48	409891	75.48	137591	75.48	251701	75.48	574117	75.48	171558	75.48	131167	75.48	57281.4	75.48	459818	75.48	518154	75.48	62596.8	75.48	38960.1	75.48	49105.2	226.44	376505	226.44	20045.9	226.44	9272.49			226.44	41846.8	226.44	47290.7
75.54	410066	75.54	137632	75.54	251809	75.54	574273	75.54	171676	75.54	131393	75.54	57586.9	75.54	460201	75.54	518727	75.54	62661.1	75.54	38943.1	75.54	49111.1	226.62	375926	226.62	20068.5	226.62	9272.49			226.62	41715.8	226.62	47249.8
75.6	410241	75.6	137667	75.6	251918	75.6	574430	75.6	171812	75.6	131616	75.6	57888.7	75.6	460579	75.6	519313	75.6	62724.8	75.6	38929.5	75.6	49112	226.8	375325	226.8	20088	226.8	9268.93			226.8	41586.4	226.8	47208
75.66	410418	75.66	137696	75.66	252031	75.66	574588	75.66	171967	75.66	131834	75.66	58185.5	75.66	460951	75.66	519916	75.66	62787.2	75.66	38919.7	75.66	49108.3	226.98	374699	226.98	20104.4	226.98	9262.06			226.98	41459.9	226.98	47165.5
75.72	410596	75.72	137720	75.72	252149	75.72	574751	75.72	172142	75.72	132049	75.72	58475.6	75.72	461319	75.72	520536	75.72	62848.4	75.72	38914.1	75.72	49100.4	227.16	374052	227.16	20117.7	227.16	9252.06			227.16	41336.7	227.16	47122.5
75.78	410779	75.78	137739	75.78	252272	75.78	574918	75.78	172339	75.78	132260	75.78	58757	75.78	461683	75.78	521178	75.78	62908.4	75.78	38913.5	75.78	49088.6	227.34	373385	227.34	20127.8	227.34	9239.26			227.34	41218.3	227.34	47078.8
75.84	410966	75.84	137753	75.84	252404	75.84	575092	75.84	172557	75.84	132466	75.84	59028.1	75.84	462042	75.84	521845	75.84	62967.5	75.84	38918.2	75.84	49073.5	227.52	372700	227.52	20134.6	227.52	9224			227.52	41105	227.52	47034.8
75.9	411157	75.9	137761	75.9	252545	75.9	575274	75.9	172795	75.9	132667	75.9	59287.6	75.9	462398	75.9	522540	75.9	63025.9	75.9	38928.5	75.9	49055.6	227.7	371998	227.7	20138.2	227.7	9206.43			227.7	40997.2	227.7	46990.4
75.96	411353	75.96	137767	75.96	252696	75.96	575467	75.96	173055	75.96	132862	75.96	59534.1	75.96	462753	75.96	523263	75.96	63083.9	75.96	38944.8	75.96	49035.5	227.88	371276	227.88	20138.6	227.88	9186.79			227.88	40896.3	227.88	46945.7
76.02	411554	76.02	137770	76.02	252858	76.02	575669	76.02	173335	76.02	133050	76.02	59766.2	76.02	463105	76.02	524016	76.02	63141.9	76.02	38967.3	76.02	49013.9	228.06	370537	228.06	20135.7	228.06	9165.36			228.06	40802.8	228.06	46900.5
76.08	411760	76.08	137771	76.08	253032	76.08	575882	76.08	173638	76.08	133232	76.08	59981.9	76.08	463455	76.08	524800	76.08	63200	76.08	38996	76.08	48991.4	228.24	369781	228.24	20129.9	228.24	9142.15			228.24	40717	228.24	46854.9
76.14	411971	76.14	137772	76.14	253217	76.14	576108	76.14	173965	76.14	133407	76.14	60179.2	76.14	463805	76.14	525613	76.14	63258.1	76.14	39030.9	76.14	48968.8	228.42	369007	228.42	20121.1	228.42	9117.46			228.42	40638.7	228.42	46809.5
76.2	412188	76.2	137773	76.2	253415	76.2	576349	76.2	174314	76.2	133575	76.2	60356.9	76.2	464154	76.2	526453	76.2	63316.8	76.2	39071.9	76.2	48946.6	228.6	368217	228.6	20109.4	228.6	9091.43			228.6	40568.8	228.6	46764.9
76.26	412411	76.26	137775	76.26	253624	76.26	576608	76.26	174686	76.26	133737	76.26	60514.5	76.26	464502	76.26	527318	76.26	63376.3	76.26	39118.9	76.26	48925.6	228.78	367410	228.78	20095.2	228.78	9064.14			228.78	40507.8	228.78	46721.4
76.32	412639	76.32	137777	76.32	253846	76.32	576887	76.32	175079	76.32	133889	76.32	60651	76.32	464849	76.32	528200	76.32	63436.9	76.32	39171.4	76.32	48906.4	228.96	366586	228.96	20078.5	228.96	9035.79			228.96	40456	228.96	46679.5
76.38	412872	76.38	137782	76.38	254080	76.38	577185	76.38	175489	76.38	134033	76.38	60766.6	76.38	465196	76.38	529099	76.38	63498.6	76.38	39229.2	76.38	48889.6	229.14	365737	229.14	20059.3	229.14	9006.5			229.14	40413	229.14	46639.7
76.44	413112	76.44	137789	76.44	254326	76.44	577503	76.44	175914	76.44	134167	76.44	60861.6	76.44	465542	76.44	530007	76.44	63561.3	76.44	39291.9	76.44	48875.9	229.32	364857	229.32	20038.1	229.32	8976.44			229.32	40379.8	229.32	46602.4
76.5	413357	76.5	137799	76.5	254583	76.5	577842	76.5	176350	76.5	134291	76.5	60935.7	76.5	465887	76.5	530926	76.5	63624.8	76.5	39359.1	76.5	48865.7	229.5	363939	229.5	20014.7	229.5	8945.8			229.5	40357.1	229.5	46567.6
76.56	413609	76.56	137813	76.56	254850	76.56	578202	76.56	176795	76.56	134405	76.56	60989.1	76.56	466231	76.56	531855	76.56	63689.2	76.56	39430.3	76.56	48859.5	229.68	362984	229.68	19989.5	229.68	8914.74			229.68	40344.5	229.68	46535.7
76.62	413869	76.62	137831	76.62	255125	76.62	578582	76.62	177248	76.62	134511	76.62	61022.3	76.62	466575	76.62	532791	76.62	63754.3	76.62	39504.8	76.62	48857.7	229.86	361991	229.86	19963	229.86	8883.25			229.86	40342.5	229.86	46507.3
76.68	414134	76.68	137852	76.68	255408	76.68	578982	76.68	177706	76.68	134608	76.68	61035.8	76.68	466920	76.68	533726	76.68	63820	76.68	39582	76.68	48860.8	230.04	360963	230.04	19935.2	230.04	8851.62			230.04	40351.3	230.04	46482.5
76.74	414406	76.74	137877	76.74	255697	76.74	579395	76.74	178164	76.74	134697	76.74	61031.6	76.74	467265	76.74	534661	76.74	63886.8	76.74	39660.9	76.74	48868.9	230.22	359903	230.22	19906.7	230.22	8820.15			230.22	40371.9	230.22	46461.3
76.8	414685	76.8	137907	76.8	255994	76.8	579819	76.8	178621	76.8	134780	76.8	61010.8	76.8	467612	76.8	535594	76.8	63954.7	76.8	39741	76.8	48882.3	230.4	358813	230.4	19877.7	230.4	8789.1			230.4	40403.9	230.4	46443.5
76.86	414970	76.86	137941	76.86	256295	76.86	580253	76.86	179074	76.86	134858	76.86	60974.2	76.86	467962	76.86	536520	76.86	64023.3	76.86	39821.6	76.86	48901.2	230.58	357692	230.58	19848.2	230.58	8758.64			230.58	40447.7	230.58	46428.6
76.92	415259	76.92	137981	76.92	256598	76.92	580693	76.92	179523	76.92	134934	76.92	60923.2	76.92	468317	76.92	537437	76.92	64092.4	76.92	39901.7	76.92	48925.6	230.76	356543	230.76	19818.7	230.76	8729.04			230.76	40503.7	230.76	46416.1
76.98	415551	76.98	138026	76.98	256901	76.98	581139	76.98	179966	76.98	135008	76.98	60858.2	76.98	468675	76.98	538345	76.98	64162	76.98	39980.4	76.98	48955.6	230.94	355377	230.94	19789.4	230.94	8700.43			230.94	40572.7	230.94	46406.1
77.04	415845	77.04	138077	77.04	257203	77.04	581590	77.04	180404	77.04	135081	77.04	60780.2	77.04	469038	77.04	539248	77.04	64232.2	77.04	40056.9	77.04	48991.1	231.12	354203	231.12	19760.6	231.12	8672.98			231.12	40654.2	231.12	46398.4
77.1	416139	77.1	138134	77.1	257501	77.1	582043	77.1	180838	77.1	135155	77.1	60690.2	77.1	469406	77.1	540145	77.1	64303.3	77.1	40130.5	77.1	49032.2	231.3	353025	231.3	19732.8	231.3	8646.97			231.3	40748.1	231.3	46392.7
77.16	416432	77.16	138197	77.16	257795	77.16	582497	77.16	181267	77.16	135229	77.16	60588.9	77.16	469780	77.16	541032	77.16	64375.3	77.16	40200.3	77.16	49078.5	231.48	351843	231.48	19706.1	231.48	8622.55			231.48	40854.4	231.48	46388.5
77.22	416724	77.22	138265	77.22	258084	77.22	582951	77.22	181690	77.22	135305	77.22	60477.7	77.22	470160	77.22	541909	77.22	64448.2	77.22	40265.5	77.22	49129.9	231.66	350658	231.66	19680.7	231.66	8599.82			231.66	40971.7	231.66	46385.3
77.28	417014	77.28	138339	77.28	258365	77.28	583404	77.28	182106	77.28	135382	77.28	60359.4	77.28	470543	77.28	542770	77.28	64521.4	77.28	40325.5	77.28	49186	231.84	349470	231.84	19656.9	231.84	8578.86			231.84	41100.6	231.84	46382.7
77.34	417301	77.34	138418	77.34	258637	77.34	583855	77.34	182515	77.34	135461	77.34	60235.8	77.34	470931	77.34	543614	77.34	64594.6	77.34	40379.9	77.34	49246.4	232.02	348278	232.02	19634.9	232.02	8559.69			232.02	41240.1	232.02	46380
77.4	417585	77.4	138503	77.4	258898	77.4	584304	77.4	182916	77.4	135541	77.4	60107.8	77.4	471323	77.4	544440	77.4	64667.1	77.4	40428.2	77.4	49310.8	232.2	347078	232.2	19614.9	232.2	8542.25			232.2	41389.7	232.2	46376.6
77.46	417864	77.46	138592	77.46	259149	77.46	584749	77.46	183308	77.46	135624	77.46	59977.1	77.46	471718	77.46	545255	77.46	64738.9	77.46	40470.2	77.46	49378.6	232.38	345872	232.38	19596.9	232.38	8526.56			232.38	41548.2	232.38	46372.9
77.52	418137	77.52	138684	77.52	259387	77.52	585187	77.52	183692	77.52	135711	77.52	59845	77.52	472117	77.52	546057	77.52	64809.9	77.52	40505.6	77.52	49449.2	232.56	344659	232.56	19581.1	232.56	8512.7			232.56	41715.2	232.56	46368.7
77.58	418404	77.58	138779	77.58	259612	77.58	585619	77.58	184064	77.58	135802	77.58	59713.4	77.58	472518	77.58	546839	77.58	64879.1	77.58	40534.3	77.58	49522.2	232.74	343439	232.74	19567.7	232.74	8500.65			232.74	41889.5	232.74	46364.4
77.64	418666	77.64	138877	77.64	259825	77.64	586043	77.64	184422	77.64	135897	77.64	59584.8	77.64	472922	77.64	547597	77.64	64946.5	77.64	40556.3	77.64	49596.6	232.92	342216	232.92	19556.4	232.92	8490.38			232.92	42070.6	232.92	46359.8
77.7	418923	77.7	138975	77.7	260024	77.7	586456	77.7	184766	77.7	135999	77.7	59461.9	77.7	473327	77.7	548335	77.7	65011.8	77.7	40571.7	77.7	49672	233.1	340994	233.1	19547.7	233.1	8481.9			233.1	42257.8	233.1	46355.7
77.76	419174	77.76	139074	77.76	260210	77.76	586856	77.76	185095	77.76	136109	77.76	59345.5	77.76	473734	77.76	549054	77.76	65074.9	77.76	40580.6	77.76	49747.7	233.28	339776	233.28	19541.6	233.28	8475.31			233.28	42450.7	233.28	46352.4
77.82	419418	77.82	139173	77.82	260382	77.82	587243	77.82	185404	77.82	136227	77.82	59237.3	77.82	474142	77.82	549756	77.82	65135.4	77.82	40583.6	77.82	49822.9	233.46	338569	233.46	19537.9	233.46	8470.66			233.46	42648.8	233.46	46350.3
77.88	419655	77.88	139273	77.88	260542	77.88	587615	77.88	185695	77.88	136354	77.88	59137.9	77.88	474553	77.88	550441	77.88	65193.1	77.88	40581	77.88	49897	233.64	337371	233.64	19536.9	233.64	8467.96			233.64	42851	233.64	46349.3
77.94	419885	77.94	139372	77.94	260689	77.94	587972	77.94	185969	77.94	136491	77.94	59048.5	77.94	474967	77.94	551114	77.94	65247.8	77.94	40573.4	77.94	49969.4	233.82	336186	233.82	19538.6	233.82	8467.28			233.82	43056.2	233.82	46350.1
78	420108	78	139468	78	260824	78	588315	78	186225	78	136638	78	58970.4	78	475384	78	551772	78	65300.1	78	40561.2	78	50039.3	234	335020	234	19543.3	234	8468.74			234	43263.8	234	46353.6
78.06	420325	78.06	139563	78.06	260948	78.06	588646	78.06	186464	78.06	136796	78.06	58904.4	78.06	475803	78.06	552415	78.06	65349.8	78.06	40544.9	78.06	50106.3	234.18	333876	234.18	19550.9	234.18	8472.36			234.18	43472.9	234.18	46360.2
78.12	420538	78.12	139654	78.12	261061	78.12	588969	78.12	186686	78.12	136963	78.12	58851.8	78.12	476224	78.12	553045	78.12	65397	78.12	40525.3	78.12	50169.6	234.36	332758	234.36	19561.8	234.36	8478.14			234.36	43682.7	234.36	46370.8
78.18	420745	78.18	139741	78.18	261165	78.18	589282	78.18	186895	78.18	137139	78.18	58814.1	78.18	476648	78.18	553672	78.18	65442.4	78.18	40503.2	78.18	50229.1	234.54	331671	234.54	19576.1	234.54	8486.14			234.54	43891.7	234.54	46385.5
78.24	420946	78.24	139823	78.24	261261	78.24	589587	78.24	187095	78.24	137323	78.24	58791	78.24	477075	78.24	554297	78.24	65486	78.24	40479.4	78.24	50284.1	234.72	330621	234.72	19593.9	234.72	8496.27			234.72	44099.1	234.72	46404.6
78.3	421144	78.3	139900	78.3	261350	78.3	589884	78.3	187284	78.3	137513	78.3	58782.8	78.3	477503	78.3	554917	78.3	65527.1	78.3	40454.7	78.3	50334.5	234.9	329606	234.9	19615.5	234.9	8508.38			234.9	44303.6	234.9	46427.6
78.36	421338	78.36	139971	78.36	261434	78.36	590177	78.36	187465	78.36	137707	78.36	58790.6	78.36	477931	78.36	555531	78.36	65565.9	78.36	40429.8	78.36	50379.8	235.08	328628	235.08	19641	235.08	8522.37			235.08	44504	235.08	46454.7
78.42	421531	78.42	140036	78.42	261515	78.42	590467	78.42	187641	78.42	137906	78.42	58814.5	78.42	478361	78.42	556141	78.42	65602.4	78.42	40405.3	78.42	50419.9	235.26	327688	235.26	19670.7	235.26	8538.13			235.26	44699.4	235.26	46485.5
78.48	421723	78.48	140093	78.48	261594	78.48	590760	78.48	187812	78.48	138108	78.48	58854.7	78.48	478791	78.48	556759	78.48	65636.6	78.48	40382.1	78.48	50454.7	235.44	326786	235.44	19704.7	235.44	8555.47			235.44	44888.7	235.44	46520.8
78.54	421914	78.54	140143	78.54	261674	78.54	591058	78.54	187978	78.54	138314	78.54	58911.3	78.54	479219	78.54	557385	78.54	65668.9	78.54	40360.9	78.54	50483.9	235.62	325925	235.62	19742.8	235.62	8574.17			235.62	45071.5	235.62	46560.3
78.6	422105	78.6	140186	78.6	261757	78.6	591362	78.6	188141	78.6	138520	78.6	58984.8	78.6	479645	78.6	558019	78.6	65698.7	78.6	40342.5	78.6	50507.7	235.8	325107	235.8	19785.1	235.8	8594.06			235.8	45247.2	235.8	46604.1
78.66	422297	78.66	140222	78.66	261845	78.66	591672	78.66	188305	78.66	138725	78.66	59076	78.66	480067	78.66	558662	78.66	65725.9	78.66	40327.5	78.66	50526	235.98	324336	235.98	19831.4	235.98	8615.07			235.98	45415.4	235.98	46651.9
78.72	422490	78.72	140252	78.72	261939	78.72	591985	78.72	188471	78.72	138930	78.72	59184.2	78.72	480486	78.72	559315	78.72	65750.8	78.72	40316.6	78.72	50539.1	236.16	323611	236.16	19881.3	236.16	8637.07			236.16	45575.3	236.16	46703.3
78.78	422684	78.78	140275	78.78	262042	78.78	592300	78.78	188643	78.78	139135	78.78	59309.4	78.78	480901	78.78	559974	78.78	65773	78.78	40309.9	78.78	50547	236.34	322934	236.34	19934.7	236.34	8659.83			236.34	45727.1	236.34	46758.2
78.84	422883	78.84	140293	78.84	262154	78.84	592618	78.84	188822	78.84	139337	78.84	59451.4	78.84	481311	78.84	560639	78.84	65792.6	78.84	40308	78.84	50550	236.52	322303	236.52	19991.2	236.52	8683.29			236.52	45870.2	236.52	46816.6
78.9	423085	78.9	140305	78.9	262277	78.9	592942	78.9	189011	78.9	139537	78.9	59610	78.9	481719	78.9	561311	78.9	65810	78.9	40311.3	78.9	50548.3	236.7	321729	236.7	20050.6	236.7	8707.47			236.7	46004.4	236.7	46879.2
78.96	423292	78.96	140313	78.96	262411	78.96	593272	78.96	189212	78.96	139734	78.96	59784.3	78.96	482125	78.96	561993	78.96	65825.8	78.96	40320.1	78.96	50542.4	236.88	321216	236.88	20112.5	236.88	8732.27			236.88	46129	236.88	46946.5
79.02	423502	79.02	140316	79.02	262558	79.02	593606	79.02	189427	79.02	139928	79.02	59975.9	79.02	482526	79.02	562685	79.02	65840.3	79.02	40334.5	79.02	50532.6	237.06	320767	237.06	20176.7	237.06	8757.66			237.06	46244.1	237.06	47019
79.08	423717	79.08	140315	79.08	262717	79.08	593943	79.08	189659	79.08	140117	79.08	60182.8	79.08	482923	79.08	563385	79.08	65853.7	79.08	40354.5	79.08	50519.4	237.24	320390	237.24	20242.8	237.24	8783.71			237.24	46349.8	237.24	47096.5
79.14	423936	79.14	140310	79.14	262890	79.14	594285	79.14	189909	79.14	140299	79.14	60402.9	79.14	483316	79.14	564097	79.14	65866.3	79.14	40380.1	79.14	50503.4	237.42	320088	237.42	20310.6	237.42	8810.38			237.42	46445.2	237.42	47179.5
79.2	424160	79.2	140301	79.2	263075	79.2	594630	79.2	190181	79.2	140473	79.2	60634.1	79.2	483707	79.2	564832	79.2	65879.3	79.2	40411.1	79.2	50485.1	237.6	319862	237.6	20379.7	237.6	8837.54			237.6	46530	237.6	47267.6
79.26	424391	79.26	140288	79.26	263274	79.26	594978	79.26	190476	79.26	140640	79.26	60875	79.26	484096	79.26	565592	79.26	65893.2	79.26	40447.1	79.26	50465.2	237.78	319712	237.78	20450	237.78	8865.12			237.78	46603.5	237.78	47360.5
79.32	424628	79.32	140274	79.32	263487	79.32	595331	79.32	190792	79.32	140799	79.32	61124.8	79.32	484482	79.32	566377	79.32	65909	79.32	40487.8	79.32	50444.4	237.96	319637	237.96	20521.5	237.96	8893.08			237.96	46665.4	237.96	47458.2
79.38	424872	79.38	140257	79.38	263711	79.38	595691	79.38	191126	79.38	140947	79.38	61380.6	79.38	484866	79.38	567184	79.38	65927.3	79.38	40532.8	79.38	50423.2	238.14	319635	238.14	20593.8	238.14	8921.3			238.14	46715.5	238.14	47560.1
79.44	425123	79.44	140239	79.44	263948	79.44	596056	79.44	191480	79.44	141086	79.44	61640.2	79.44	485245	79.44	568015	79.44	65948.2	79.44	40581.8	79.44	50402.4	238.32	319702	238.32	20666.9	238.32	8949.56			238.32	46753.5	238.32	47665.8
79.5	425380	79.5	140220	79.5	264196	79.5	596424	79.5	191856	79.5	141214	79.5	61901.4	79.5	485621	79.5	568879	79.5	65971.8	79.5	40634.1	79.5	50382.4	238.5	319837	238.5	20741	238.5	8977.61			238.5	46779.3	238.5	47774.6
79.56	425643	79.56	140200	79.56	264454	79.56	596794	79.56	192253	79.56	141330	79.56	62161.6	79.56	485995	79.56	569778	79.56	65998.1	79.56	40689.4	79.56	50363.9	238.68	320035	238.68	20815.9	238.68	9005.25			238.68	46792.1	238.68	47886
79.62	425912	79.62	140181	79.62	264721	79.62	597166	79.62	192671	79.62	141437	79.62	62416.8	79.62	486366	79.62	570713	79.62	66027.4	79.62	40747	79.62	50347.5	238.86	320293	238.86	20891.4	238.86	9032.35			238.86	46791.6	238.86	47999.3
79.68	426187	79.68	140163	79.68	264994	79.68	597536	79.68	193109	79.68	141534	79.68	62664.1	79.68	486736	79.68	571680	79.68	66060	79.68	40806.6	79.68	50333.6	239.04	320605	239.04	20967.6	239.04	9058.68			239.04	46777.8	239.04	48114.1
79.74	426468	79.74	140148	79.74	265273	79.74	597903	79.74	193565	79.74	141622	79.74	62900.8	79.74	487104	79.74	572673	79.74	66095.9	79.74	40867.6	79.74	50322.8	239.22	320974	239.22	21044.1	239.22	9084.11			239.22	46751	239.22	48229.6
79.8	426753	79.8	140137	79.8	265556	79.8	598267	79.8	194036	79.8	141701	79.8	63126.1	79.8	487473	79.8	573684	79.8	66134.6	79.8	40929.5	79.8	50315.4	239.4	321396	239.4	21120.5	239.4	9108.53			239.4	46712	239.4	48345.4
79.86	427042	79.86	140130	79.86	265839	79.86	598628	79.86	194519	79.86	141772	79.86	63336.4	79.86	487843	79.86	574712	79.86	66176.2	79.86	40992.2	79.86	50311.7	239.58	321870	239.58	21196.6	239.58	9131.93			239.58	46661.9	239.58	48461.3
79.92	427334	79.92	140129	79.92	266120	79.92	598983	79.92	195013	79.92	141834	79.92	63529.7	79.92	488215	79.92	575758	79.92	66219.5	79.92	41055.4	79.92	50312	239.76	322393	239.76	21271.7	239.76	9154.18			239.76	46601.5	239.76	48576.8
79.98	427629	79.98	140133	79.98	266398	79.98	599330	79.98	195518	79.98	141887	79.98	63705.3	79.98	488590	79.98	576828	79.98	66263.8	79.98	41118.8	79.98	50316.5	239.94	322966	239.94	21345.6	239.94	9175.28			239.94	46531	239.94	48691.7
80.04	427924	80.04	140144	80.04	266670	80.04	599668	80.04	196030	80.04	141933	80.04	63862.9	80.04	488970	80.04	577922	80.04	66308.9	80.04	41182.3	80.04	50325.6	240.12	323587	240.12	21417.7	240.12	9195.43			240.12	46451.1	240.12	48805.6
80.1	428219	80.1	140162	80.1	266934	80.1	600001	80.1	196549	80.1	141971	80.1	64000.9	80.1	489356	80.1	579034	80.1	66354.7	80.1	41245.9	80.1	50339.3	240.3	324250	240.3	21487.5	240.3	9214.75			240.3	46362.6	240.3	48918.1
80.16	428513	80.16	140187	80.16	267188	80.16	600328	80.16	197070	80.16	142004	80.16	64119.7	80.16	489747	80.16	580154	80.16	66400.7	80.16	41309.4	80.16	50357.8	240.48	324951	240.48	21554.2	240.48	9233.27			240.48	46268	240.48	49028.9
80.22	428805	80.22	140219	80.22	267430	80.22	600650	80.22	197594	80.22	142030	80.22	64219.1	80.22	490143	80.22	581281	80.22	66446.4	80.22	41372.6	80.22	50381.1	240.66	325691	240.66	21617.6	240.66	9251.02			240.66	46168	240.66	49137.5
80.28	429097	80.28	140258	80.28	267660	80.28	600965	80.28	198118	80.28	142051	80.28	64300.9	80.28	490545	80.28	582420	80.28	66491.5	80.28	41435.6	80.28	50409.2	240.84	326470	240.84	21676.9	240.84	9268.11			240.84	46063.6	240.84	49243.2
80.34	429386	80.34	140304	80.34	267875	80.34	601272	80.34	198641	80.34	142068	80.34	64366.9	80.34	490952	80.34	583574	80.34	66535.5	80.34	41498.2	80.34	50441.9	241.02	327285	241.02	21731.9	241.02	9284.59			241.02	45956.5	241.02	49345.7
80.4	429673	80.4	140356	80.4	268075	80.4	601572	80.4	199162	80.4	142080	80.4	64418.2	80.4	491363	80.4	584736	80.4	66577.4	80.4	41560.2	80.4	50479.1	241.2	328134	241.2	21782.3	241.2	9300.41			241.2	45846.6	241.2	49444.4
80.46	429956	80.46	140413	80.46	268259	80.46	601866	80.46	199678	80.46	142090	80.46	64456.2	80.46	491776	80.46	585903	80.46	66616.6	80.46	41621.4	80.46	50520.6	241.38	329018	241.38	21827.7	241.38	9315.57			241.38	45734.9	241.38	49538.7
80.52	430234	80.52	140476	80.52	268426	80.52	602154	80.52	200186	80.52	142096	80.52	64480.9	80.52	492192	80.52	587072	80.52	66652.8	80.52	41681.7	80.52	50566	241.56	329935	241.56	21868.1	241.56	9330.25			241.56	45622	241.56	49628
80.58	430508	80.58	140544	80.58	268576	80.58	602436	80.58	200683	80.58	142100	80.58	64491.8	80.58	492611	80.58	588242	80.58	66686.4	80.58	41740.6	80.58	50615	241.74	330887	241.74	21903.3	241.74	9344.43			241.74	45509.6	241.74	49711.7
80.64	430778	80.64	140617	80.64	268709	80.64	602710	80.64	201164	80.64	142105	80.64	64489	80.64	493034	80.64	589410	80.64	66717.1	80.64	41797.6	80.64	50667.1	241.92	331870	241.92	21933	241.92	9357.8			241.92	45398.2	241.92	49789.5
80.7	431044	80.7	140695	80.7	268825	80.7	602976	80.7	201629	80.7	142112	80.7	64474.3	80.7	493458	80.7	590572	80.7	66744.7	80.7	41852.3	80.7	50721.8	242.1	332886	242.1	21957.4	242.1	9370.26			242.1	45288.9	242.1	49861
80.76	431307	80.76	140777	80.76	268923	80.76	603235	80.76	202077	80.76	142119	80.76	64448.2	80.76	493885	80.76	591727	80.76	66768.5	80.76	41904.1	80.76	50778.4	242.28	333934	242.28	21976.4	242.28	9381.94			242.28	45182.1	242.28	49925.7
80.82	431566	80.82	140863	80.82	269005	80.82	603484	80.82	202509	80.82	142127	80.82	64412	80.82	494315	80.82	592880	80.82	66788.7	80.82	41952.7	80.82	50836.4	242.46	335011	242.46	21990	242.46	9392.75			242.46	45079.3	242.46	49983.5
80.88	431821	80.88	140952	80.88	269071	80.88	603726	80.88	202921	80.88	142138	80.88	64366.3	80.88	494748	80.88	594029	80.88	66805.2	80.88	41997.6	80.88	50895	242.64	336118	242.64	21998.4	242.64	9402.52			242.64	44980.8	242.64	50034.7
80.94	432070	80.94	141045	80.94	269122	80.94	603964	80.94	203313	80.94	142150	80.94	64311.9	80.94	495186	80.94	595169	80.94	66818	80.94	42038.7	80.94	50953.7	242.82	337249	242.82	22001.8	242.82	9411.39			242.82	44887.1	242.82	50079.3
81	432315	81	141140	81	269159	81	604196	81	203688	81	142168	81	64248.3	81	495628	81	596303	81	66827.2	81	42075.3	81	51011.9	243	338403	243	22000.2	243	9419.51			243	44798.6	243	50117.9
81.06	432556	81.06	141237	81.06	269185	81.06	604424	81.06	204050	81.06	142192	81.06	64177	81.06	496075	81.06	597423	81.06	66833.2	81.06	42107.4	81.06	51068.8	243.18	339585	243.18	21993.9	243.18	9426.61			243.18	44716.1	243.18	50151.1
81.12	432795	81.12	141335	81.12	269200	81.12	604647	81.12	204399	81.12	142224	81.12	64101.2	81.12	496525	81.12	598535	81.12	66835.6	81.12	42134.6	81.12	51124	243.36	340796	243.36	21983.1	243.36	9432.57			243.36	44639.4	243.36	50179.5
81.18	433030	81.18	141433	81.18	269206	81.18	604871	81.18	204737	81.18	142264	81.18	64022.3	81.18	496979	81.18	599641	81.18	66834.5	81.18	42156.7	81.18	51176.9	243.54	342034	243.54	21968	243.54	9437.6			243.54	44568.2	243.54	50203.5
81.24	433262	81.24	141530	81.24	269206	81.24	605100	81.24	205065	81.24	142312	81.24	63941.5	81.24	497435	81.24	600747	81.24	66830.1	81.24	42173.9	81.24	51226.8	243.72	343301	243.72	21948.8	243.72	9441.89			243.72	44503.4	243.72	50223.6
81.3	433491	81.3	141625	81.3	269200	81.3	605335	81.3	205388	81.3	142367	81.3	63859.5	81.3	497893	81.3	601855	81.3	66822.8	81.3	42186.3	81.3	51273.4	243.9	344595	243.9	21925.2	243.9	9445.79			243.9	44444.6	243.9	50240.5
81.36	433716	81.36	141718	81.36	269191	81.36	605575	81.36	205704	81.36	142430	81.36	63777	81.36	498351	81.36	602963	81.36	66813.1	81.36	42194.1	81.36	51316.1	244.08	345910	244.08	21897.6	244.08	9449.22			244.08	44391.9	244.08	50254.4
81.42	433939	81.42	141809	81.42	269182	81.42	605827	81.42	206017	81.42	142502	81.42	63694.8	81.42	498807	81.42	604065	81.42	66800.8	81.42	42197.4	81.42	51354.6	244.26	347244	244.26	21865.8	244.26	9452.24			244.26	44344.8	244.26	50266
81.48	434159	81.48	141895	81.48	269173	81.48	606092	81.48	206328	81.48	142583	81.48	63613.4	81.48	499262	81.48	605157	81.48	66785.9	81.48	42196.2	81.48	51388.5	244.44	348594	244.44	21829.8	244.44	9455.02			244.44	44303.9	244.44	50275.5
81.54	434378	81.54	141978	81.54	269167	81.54	606368	81.54	206627	81.54	142674	81.54	63532.8	81.54	499714	81.54	606233	81.54	66769.1	81.54	42190.8	81.54	51417.5	244.62	349957	244.62	21789.4	244.62	9457.56			244.62	44268.9	244.62	50283.3
81.6	434596	81.6	142054	81.6	269166	81.6	606657	81.6	206923	81.6	142773	81.6	63453.9	81.6	500162	81.6	607298	81.6	66751.2	81.6	42181.5	81.6	51441.3	244.8	351331	244.8	21744.9	244.8	9459.83			244.8	44239.8	244.8	50289.7
81.66	434813	81.66	142125	81.66	269170	81.66	606959	81.66	207218	81.66	142879	81.66	63378.2	81.66	500605	81.66	608360	81.66	66732.4	81.66	42168.6	81.66	51459.7	244.98	352714	244.98	21696.1	244.98	9461.98			244.98	44216.2	244.98	50295.1
81.72	435031	81.72	142189	81.72	269181	81.72	607275	81.72	207515	81.72	142992	81.72	63305.4	81.72	501044	81.72	609419	81.72	66713.3	81.72	42152.6	81.72	51472.4	245.16	354098	245.16	21643.3	245.16	9463.96			245.16	44198.7	245.16	50300
81.78	435249	81.78	142247	81.78	269200	81.78	607607	81.78	207814	81.78	143114	81.78	63236.3	81.78	501478	81.78	610474	81.78	66694.1	81.78	42133.7	81.78	51479.5	245.34	355485	245.34	21586.5	245.34	9465.47			245.34	44188.1	245.34	50304.6
81.84	435470	81.84	142297	81.84	269229	81.84	607953	81.84	208119	81.84	143244	81.84	63171.9	81.84	501905	81.84	611519	81.84	66674.9	81.84	42112.5	81.84	51480.8	245.52	356870	245.52	21526.1	245.52	9466.49			245.52	44184.1	245.52	50309.4
81.9	435693	81.9	142341	81.9	269268	81.9	608314	81.9	208427	81.9	143381	81.9	63113.8	81.9	502328	81.9	612556	81.9	66656	81.9	42089.4	81.9	51476.3	245.7	358256	245.7	21462.5	245.7	9466.78			245.7	44187	245.7	50314.5
81.96	435920	81.96	142378	81.96	269320	81.96	608689	81.96	208741	81.96	143525	81.96	63063.7	81.96	502745	81.96	613593	81.96	66638.1	81.96	42064.7	81.96	51466.3	245.88	359650	245.88	21396	245.88	9466.37			245.88	44197.7	245.88	50320.4
82.02	436150	82.02	142408	82.02	269384	82.02	609075	82.02	209058	82.02	143674	82.02	63021.9	82.02	503156	82.02	614637	82.02	66621.8	82.02	42039.4	82.02	51450.7	246.06	361055	246.06	21327.1	246.06	9465.36			246.06	44216.4	246.06	50327.6
82.08	436383	82.08	142429	82.08	269460	82.08	609470	82.08	209380	82.08	143826	82.08	62989.2	82.08	503560	82.08	615689	82.08	66607.5	82.08	42014.2	82.08	51430	246.24	362466	246.24	21256.2	246.24	9463.7			246.24	44243.3	246.24	50336.2
82.14	436621	82.14	142443	82.14	269549	82.14	609877	82.14	209710	82.14	143981	82.14	62965.6	82.14	503958	82.14	616753	82.14	66595.4	82.14	41990.1	82.14	51404.4	246.42	363884	246.42	21183.9	246.42	9461.39			246.42	44278.9	246.42	50346.1
82.2	436862	82.2	142450	82.2	269651	82.2	610298	82.2	210049	82.2	144138	82.2	62952.4	82.2	504348	82.2	617829	82.2	66585.3	82.2	41967.8	82.2	51374.3	246.6	365309	246.6	21110.6	246.6	9458.65			246.6	44323.2	246.6	50357.3
82.26	437109	82.26	142450	82.26	269768	82.26	610733	82.26	210401	82.26	144297	82.26	62949.9	82.26	504730	82.26	618920	82.26	66577.1	82.26	41948.3	82.26	51340.1	246.78	366732	246.78	21036.8	246.78	9455.63			246.78	44376.2	246.78	50369.2
82.32	437360	82.32	142443	82.32	269897	82.32	611181	82.32	210762	82.32	144454	82.32	62958.4	82.32	505105	82.32	620028	82.32	66570.6	82.32	41932.4	82.32	51302.4	246.96	368145	246.96	20963	246.96	9452.47			246.96	44436.7	246.96	50381.7
82.38	437615	82.38	142431	82.38	270040	82.38	611637	82.38	211136	82.38	144608	82.38	62979.2	82.38	505471	82.38	621159	82.38	66566.1	82.38	41921	82.38	51261.8	247.14	369537	247.14	20889.7	247.14	9449.38			247.14	44504.6	247.14	50394.3
82.44	437872	82.44	142415	82.44	270195	82.44	612102	82.44	211525	82.44	144759	82.44	63012.2	82.44	505828	82.44	622321	82.44	66564.3	82.44	41914.9	82.44	51218.9	247.32	370908	247.32	20817.2	247.32	9446.65			247.32	44579.7	247.32	50406.9
82.5	438133	82.5	142393	82.5	270363	82.5	612579	82.5	211928	82.5	144906	82.5	63057.8	82.5	506177	82.5	623517	82.5	66565.2	82.5	41914.6	82.5	51174.2	247.5	372247	247.5	20745.8	247.5	9444.4			247.5	44662.5	247.5	50419.5
82.56	438398	82.56	142369	82.56	270541	82.56	613067	82.56	212344	82.56	145048	82.56	63116.2	82.56	506517	82.56	624744	82.56	66568.6	82.56	41920.9	82.56	51128.6	247.68	373544	247.68	20676	247.68	9442.65			247.68	44754	247.68	50432.2
82.62	438667	82.62	142343	82.62	270728	82.62	613565	82.62	212776	82.62	145185	82.62	63188.1	82.62	506850	82.62	626001	82.62	66574.3	82.62	41933.9	82.62	51082.5	247.86	374793	247.86	20608	247.86	9441.44			247.86	44851.7	247.86	50444.6
82.68	438938	82.68	142315	82.68	270923	82.68	614073	82.68	213228	82.68	145316	82.68	63272.6	82.68	507177	82.68	627293	82.68	66582.1	82.68	41953.8	82.68	51036.7	248.04	375990	248.04	20542	248.04	9440.92			248.04	44954.9	248.04	50456.7
82.74	439213	82.74	142288	82.74	271125	82.74	614593	82.74	213701	82.74	145441	82.74	63370.3	82.74	507500	82.74	628621	82.74	66592	82.74	41980.4	82.74	50991.7	248.22	377133	248.22	20478.4	248.22	9441.03			248.22	45063.3	248.22	50469.1
82.8	439492	82.8	142260	82.8	271332	82.8	615118	82.8	214194	82.8	145558	82.8	63480	82.8	507819	82.8	629988	82.8	66603.9	82.8	42013.5	82.8	50948.1	248.4	378220	248.4	20417.1	248.4	9441.75			248.4	45176.7	248.4	50481.4
82.86	439774	82.86	142234	82.86	271541	82.86	615645	82.86	214705	82.86	145668	82.86	63601.3	82.86	508135	82.86	631391	82.86	66618.4	82.86	42052.8	82.86	50906.5	248.58	379251	248.58	20358.7	248.58	9442.97			248.58	45294.7	248.58	50493.7
82.92	440059	82.92	142210	82.92	271751	82.92	616175	82.92	215238	82.92	145773	82.92	63732.8	82.92	508450	82.92	632836	82.92	66635.7	82.92	42097.8	82.92	50867.3	248.76	380230	248.76	20303	248.76	9444.66			248.76	45417	248.76	50506.3
82.98	440346	82.98	142190	82.98	271959	82.98	616706	82.98	215790	82.98	145871	82.98	63872.2	82.98	508765	82.98	634324	82.98	66655.6	82.98	42148	82.98	50830.9	248.94	381157	248.94	20250.3	248.94	9446.79			248.94	45543.4	248.94	50519.7
83.04	440636	83.04	142174	83.04	272164	83.04	617238	83.04	216359	83.04	145964	83.04	64019.3	83.04	509082	83.04	635851	83.04	66676.9	83.04	42202.8	83.04	50797.7	249.12	382032	249.12	20200.7	249.12	9449.22			249.12	45673.3	249.12	50533.6
83.1	440929	83.1	142163	83.1	272365	83.1	617765	83.1	216943	83.1	146049	83.1	64172.9	83.1	509401	83.1	637415	83.1	66699.2	83.1	42261.5	83.1	50768	249.3	382850	249.3	20154.3	249.3	9451.84			249.3	45806	249.3	50548.5
83.16	441223	83.16	142156	83.16	272558	83.16	618283	83.16	217543	83.16	146126	83.16	64331.5	83.16	509722	83.16	639012	83.16	66722.1	83.16	42323.4	83.16	50742.1	249.48	383612	249.48	20111.6	249.48	9454.64			249.48	45941.1	249.48	50564.2
83.22	441518	83.22	142156	83.22	272744	83.22	618794	83.22	218156	83.22	146195	83.22	64494	83.22	510048	83.22	640637	83.22	66745.3	83.22	42387.7	83.22	50720.3	249.66	384307	249.66	20073.2	249.66	9457.56			249.66	46078.5	249.66	50580.7
83.28	441814	83.28	142161	83.28	272920	83.28	619297	83.28	218773	83.28	146258	83.28	64661.2	83.28	510377	83.28	642285	83.28	66768.3	83.28	42453.8	83.28	50702.8	249.84	384944	249.84	20039.6	249.84	9460.53			249.84	46218	249.84	50597.6
83.34	442111	83.34	142173	83.34	273086	83.34	619791	83.34	219390	83.34	146316	83.34	64833.3	83.34	510710	83.34	643954	83.34	66790.8	83.34	42520.9	83.34	50689.7	250.02	385521	250.02	20011.1	250.02	9463.61			250.02	46359.3	250.02	50614.9
83.4	442407	83.4	142193	83.4	273239	83.4	620276	83.4	220006	83.4	146368	83.4	65009.2	83.4	511049	83.4	645646	83.4	66812.1	83.4	42588.5	83.4	50681	250.2	386041	250.2	19988.3	250.2	9466.93			250.2	46501.9	250.2	50632.9
83.46	442701	83.46	142219	83.46	273378	83.46	620753	83.46	220620	83.46	146415	83.46	65187.9	83.46	511395	83.46	647357	83.46	66831.1	83.46	42655.7	83.46	50676.8	250.38	386505	250.38	19971.2	250.38	9470.64			250.38	46645.3	250.38	50651.2
83.52	442993	83.52	142253	83.52	273504	83.52	621221	83.52	221226	83.52	146458	83.52	65368.8	83.52	511749	83.52	649081	83.52	66846.6	83.52	42722	83.52	50677.1	250.56	386907	250.56	19960.4	250.56	9474.84			250.56	46789.7	250.56	50669.8
83.58	443283	83.58	142293	83.58	273616	83.58	621679	83.58	221819	83.58	146496	83.58	65552	83.58	512109	83.58	650812	83.58	66857.8	83.58	42786.8	83.58	50681.8	250.74	387247	250.74	19956	250.74	9479.62			250.74	46934.7	250.74	50688.2
83.64	443570	83.64	142339	83.64	273713	83.64	622126	83.64	222401	83.64	146528	83.64	65736.2	83.64	512476	83.64	652556	83.64	66864.8	83.64	42849.5	83.64	50690.9	250.92	387517	250.92	19958.3	250.92	9485.05			250.92	47080	250.92	50706.9
83.7	443856	83.7	142391	83.7	273796	83.7	622566	83.7	222966	83.7	146557	83.7	65920.4	83.7	512851	83.7	654322	83.7	66867.4	83.7	42909.7	83.7	50703.9	251.1	387717	251.1	19967.5	251.1	9491.09			251.1	47225.1	251.1	50725.8
83.76	444139	83.76	142449	83.76	273863	83.76	622998	83.76	223511	83.76	146584	83.76	66104.6	83.76	513236	83.76	656115	83.76	66865.1	83.76	42966.8	83.76	50720.7	251.28	387852	251.28	19983.5	251.28	9497.85			251.28	47369.4	251.28	50745.2
83.82	444420	83.82	142512	83.82	273916	83.82	623427	83.82	224037	83.82	146610	83.82	66288	83.82	513632	83.82	657941	83.82	66857.2	83.82	43020.6	83.82	50740.7	251.46	387922	251.46	20006.6	251.46	9505.52			251.46	47512.1	251.46	50765.6
83.88	444698	83.88	142580	83.88	273956	83.88	623850	83.88	224542	83.88	146637	83.88	66468.8	83.88	514041	83.88	659795	83.88	66843	83.88	43070.6	83.88	50763.5	251.64	387910	251.64	20036.9	251.64	9514.06			251.64	47652.8	251.64	50787.7
83.94	444974	83.94	142653	83.94	273982	83.94	624269	83.94	225027	83.94	146664	83.94	66646.4	83.94	514462	83.94	661677	83.94	66821.8	83.94	43116.7	83.94	50788.7	251.82	387819	251.82	20074.3	251.82	9523.46			251.82	47791	251.82	50811.2
84	445247	84	142731	84	273998	84	624684	84	225491	84	146694	84	66820.4	84	514895	84	663588	84	66793.7	84	43158.7	84	50815.7	252	387637	252	20118.6	252	9533.72			252	47926.5	252	50836.3
84.06	445520	84.06	142813	84.06	274004	84.06	625087	84.06	225933	84.06	146727	84.06	66990.4	84.06	515341	84.06	665529	84.06	66758.6	84.06	43196.6	84.06	50843.9	252.18	387358	252.18	20169.7	252.18	9544.7			252.18	48058.6	252.18	50863.2
84.12	445792	84.12	142897	84.12	274002	84.12	625481	84.12	226355	84.12	146762	84.12	67156.8	84.12	515799	84.12	667489	84.12	66717.1	84.12	43230.7	84.12	50872.7	252.36	386986	252.36	20227.4	252.36	9556.27			252.36	48186.8	252.36	50892.1
84.18	446065	84.18	142984	84.18	273994	84.18	625866	84.18	226760	84.18	146802	84.18	67319.5	84.18	516269	84.18	669463	84.18	66669.3	84.18	43261.2	84.18	50901.5	252.54	386518	252.54	20291.6	252.54	9568.4			252.54	48311.4	252.54	50922.9
84.24	446336	84.24	143072	84.24	273980	84.24	626243	84.24	227145	84.24	146848	84.24	67479.1	84.24	516751	84.24	671443	84.24	66616.2	84.24	43288.3	84.24	50929.6	252.72	385962	252.72	20362.1	252.72	9581.07			252.72	48432.1	252.72	50955
84.3	446606	84.3	143160	84.3	273964	84.3	626610	84.3	227514	84.3	146899	84.3	67634.4	84.3	517246	84.3	673422	84.3	66558.1	84.3	43312.5	84.3	50956.4	252.9	385306	252.9	20438.6	252.9	9594.21			252.9	48548.9	252.9	50988.5
84.36	446875	84.36	143248	84.36	273946	84.36	626971	84.36	227866	84.36	146958	84.36	67784.3	84.36	517750	84.36	675398	84.36	66495.4	84.36	43334.1	84.36	50981.6	253.08	384554	253.08	20520.6	253.08	9607.74			253.08	48661.6	253.08	51023.7
84.42	447143	84.42	143336	84.42	273930	84.42	627326	84.42	228202	84.42	147023	84.42	67927.9	84.42	518261	84.42	677368	84.42	66429.5	84.42	43353.8	84.42	51004.5	253.26	383709	253.26	20608	253.26	9621.59			253.26	48770.6	253.26	51059.8
84.48	447410	84.48	143422	84.48	273917	84.48	627680	84.48	228527	84.48	147096	84.48	68065	84.48	518778	84.48	679337	84.48	66361.9	84.48	43372.4	84.48	51024.6	253.44	382777	253.44	20700.5	253.44	9635.93			253.44	48875.8	253.44	51096.7
84.54	447677	84.54	143507	84.54	273908	84.54	628034	84.54	228841	84.54	147175	84.54	68195.4	84.54	519300	84.54	681304	84.54	66293.5	84.54	43390.5	84.54	51041.6	253.62	381768	253.62	20797.9	253.62	9650.8			253.62	48976.9	253.62	51135.6
84.6	447944	84.6	143587	84.6	273905	84.6	628388	84.6	229145	84.6	147261	84.6	68318.5	84.6	519826	84.6	683262	84.6	66225.2	84.6	43408.6	84.6	51054.9	253.8	380700	253.8	20899.9	253.8	9666.09			253.8	49073.5	253.8	51176.8
84.66	448210	84.66	143664	84.66	273910	84.66	628752	84.66	229436	84.66	147352	84.66	68434	84.66	520353	84.66	685205	84.66	66158.6	84.66	43427.4	84.66	51064.3	253.98	379585	253.98	21006.3	253.98	9681.85			253.98	49165.8	253.98	51221.3
84.72	448475	84.72	143737	84.72	273924	84.72	629128	84.72	229715	84.72	147448	84.72	68541.1	84.72	520880	84.72	687137	84.72	66094.8	84.72	43447.1	84.72	51069.5	254.16	378439	254.16	21116.5	254.16	9698.19			254.16	49253.3	254.16	51269.5
84.78	448739	84.78	143805	84.78	273947	84.78	629518	84.78	229982	84.78	147550	84.78	68639.7	84.78	521407	84.78	689062	84.78	66035.3	84.78	43468	84.78	51070.2	254.34	377267	254.34	21230.1	254.34	9715.16			254.34	49334.3	254.34	51323
84.84	449005	84.84	143869	84.84	273983	84.84	629925	84.84	230236	84.84	147660	84.84	68728.4	84.84	521931	84.84	690982	84.84	65980.5	84.84	43490.3	84.84	51066.3	254.52	376075	254.52	21346.8	254.52	9732.73			254.52	49408.2	254.52	51382.7
84.9	449273	84.9	143928	84.9	274031	84.9	630348	84.9	230481	84.9	147775	84.9	68807.3	84.9	522450	84.9	692904	84.9	65931	84.9	43514	84.9	51057.7	254.7	374880	254.7	21466.1	254.7	9751.09			254.7	49475.1	254.7	51449
84.96	449543	84.96	143982	84.96	274093	84.96	630783	84.96	230715	84.96	147896	84.96	68876.3	84.96	522966	84.96	694822	84.96	65887.9	84.96	43539.1	84.96	51044.2	254.88	373688	254.88	21587.8	254.88	9770.21			254.88	49534.7	254.88	51522
85.02	449815	85.02	144030	85.02	274167	85.02	631229	85.02	230938	85.02	148021	85.02	68935.9	85.02	523478	85.02	696731	85.02	65851.3	85.02	43565.4	85.02	51025.7	255.06	372505	255.06	21711.5	255.06	9789.96			255.06	49586.7	255.06	51602.3
85.08	450090	85.08	144073	85.08	274254	85.08	631684	85.08	231148	85.08	148149	85.08	68986.1	85.08	523984	85.08	698629	85.08	65821.7	85.08	43592.3	85.08	51002.4	255.24	371329	255.24	21836.6	255.24	9810.25			255.24	49630.2	255.24	51690
85.14	450368	85.14	144109	85.14	274356	85.14	632147	85.14	231345	85.14	148281	85.14	69026.4	85.14	524483	85.14	700515	85.14	65800.2	85.14	43619.4	85.14	50974.3	255.42	370144	255.42	21962.7	255.42	9831.02			255.42	49665.9	255.42	51784.6
85.2	450649	85.2	144140	85.2	274472	85.2	632621	85.2	231526	85.2	148417	85.2	69056.8	85.2	524973	85.2	702401	85.2	65787.3	85.2	43646.2	85.2	50941.7	255.6	368938	255.6	22089.2	255.6	9852.28			255.6	49693.8	255.6	51886
85.26	450932	85.26	144166	85.26	274601	85.26	633107	85.26	231692	85.26	148558	85.26	69076.8	85.26	525455	85.26	704295	85.26	65783	85.26	43672.2	85.26	50904.6	255.78	367698	255.78	22215.5	255.78	9874.11			255.78	49714.8	255.78	51993.8
85.32	451219	85.32	144186	85.32	274743	85.32	633600	85.32	231845	85.32	148705	85.32	69087.2	85.32	525927	85.32	706196	85.32	65787.2	85.32	43697	85.32	50863.4	255.96	366410	255.96	22341.3	255.96	9896.44			255.96	49729	255.96	52107.3
85.38	451508	85.38	144203	85.38	274898	85.38	634100	85.38	231979	85.38	148855	85.38	69087.6	85.38	526389	85.38	708103	85.38	65800.2	85.38	43720	85.38	50818.5	256.14	365068	256.14	22466.2	256.14	9919.16			256.14	49738.4	256.14	52226.2
85.44	451800	85.44	144216	85.44	275063	85.44	634606	85.44	232096	85.44	149008	85.44	69077.8	85.44	526841	85.44	710018	85.44	65821.8	85.44	43741.1	85.44	50770.3	256.32	363669	256.32	22589.5	256.32	9942.28			256.32	49743.2	256.32	52349.9
85.5	452094	85.5	144225	85.5	275237	85.5	635121	85.5	232198	85.5	149164	85.5	69058.1	85.5	527281	85.5	711940	85.5	65852.1	85.5	43759.7	85.5	50719.3	256.5	362200	256.5	22710.4	256.5	9965.78			256.5	49743.9	256.5	52477.7
85.56	452391	85.56	144230	85.56	275421	85.56	635645	85.56	232286	85.56	149323	85.56	69029.9	85.56	527708	85.56	713877	85.56	65890.9	85.56	43775.5	85.56	50665.9	256.68	360661	256.68	22828.5	256.68	9989.65			256.68	49741.6	256.68	52609.2
85.62	452691	85.62	144233	85.62	275612	85.62	636178	85.62	232363	85.62	149486	85.62	68994.6	85.62	528123	85.62	715833	85.62	65937.4	85.62	43787.9	85.62	50610.8	256.86	359055	256.86	22943.4	256.86	10014.1			256.86	49736.1	256.86	52744.2
85.68	452993	85.68	144233	85.68	275809	85.68	636721	85.68	232430	85.68	149652	85.68	68953.2	85.68	528526	85.68	717816	85.68	65991.3	85.68	43796.8	85.68	50554.5	257.04	357396	257.04	23054.7	257.04	10039.2			257.04	49728.3	257.04	52882.4
85.74	453299	85.74	144230	85.74	276010	85.74	637269	85.74	232487	85.74	149822	85.74	68906.8	85.74	528918	85.74	719835	85.74	66051.8	85.74	43802	85.74	50497.7	257.22	355704	257.22	23161.7	257.22	10064.8			257.22	49719.1	257.22	53023.1
85.8	453607	85.8	144226	85.8	276214	85.8	637823	85.8	232542	85.8	149993	85.8	68856.7	85.8	529300	85.8	721894	85.8	66118.2	85.8	43803.5	85.8	50440.8	257.4	353992	257.4	23264.5	257.4	10091			257.4	49708.9	257.4	53166
85.86	453920	85.86	144221	85.86	276418	85.86	638379	85.86	232596	85.86	150164	85.86	68804.2	85.86	529672	85.86	723993	85.86	66189.7	85.86	43800.8	85.86	50384.7	257.58	352279	257.58	23362.9	257.58	10117.9			257.58	49698.6	257.58	53310.9
85.92	454235	85.92	144217	85.92	276620	85.92	638941	85.92	232650	85.92	150334	85.92	68749.4	85.92	530034	85.92	726136	85.92	66265.1	85.92	43794	85.92	50329.7	257.76	350574	257.76	23456.1	257.76	10145.4			257.76	49688.4	257.76	53457.7
85.98	454555	85.98	144214	85.98	276820	85.98	639509	85.98	232709	85.98	150505	85.98	68692.9	85.98	530389	85.98	728323	85.98	66343.3	85.98	43783	85.98	50276.6	257.94	348876	257.94	23544.2	257.94	10173.4			257.94	49679.5	257.94	53605.7
86.04	454877	86.04	144212	86.04	277015	86.04	640081	86.04	232770	86.04	150676	86.04	68636.7	86.04	530739	86.04	730552	86.04	66422.8	86.04	43767.8	86.04	50225.6	258.12	347193	258.12	23627.1	258.12	10201.8			258.12	49672.5	258.12	53754.4
86.1	455201	86.1	144214	86.1	277204	86.1	640656	86.1	232831	86.1	150847	86.1	68581.8	86.1	531087	86.1	732821	86.1	66502.1	86.1	43748.8	86.1	50177.4	258.3	345536	258.3	23704.9	258.3	10230.5			258.3	49668.5	258.3	53903.7
86.16	455528	86.16	144219	86.16	277384	86.16	641232	86.16	232891	86.16	151018	86.16	68526.2	86.16	531432	86.16	735136	86.16	66579.7	86.16	43726.7	86.16	50132.5	258.48	343903	258.48	23777.8	258.48	10259.7			258.48	49667.3	258.48	54052.7
86.22	455856	86.22	144230	86.22	277554	86.22	641805	86.22	232951	86.22	151187	86.22	68470.5	86.22	531776	86.22	737503	86.22	66654.8	86.22	43702.4	86.22	50091.1	258.66	342288	258.66	23845.3	258.66	10288.9			258.66	49670.3	258.66	54200.9
86.28	456186	86.28	144246	86.28	277714	86.28	642372	86.28	233011	86.28	151353	86.28	68414.9	86.28	532120	86.28	739922	86.28	66726.3	86.28	43676.6	86.28	50053.6	258.84	340687	258.84	23907.9	258.84	10318.2			258.84	49678	258.84	54347.2
86.34	456516	86.34	144269	86.34	277861	86.34	642933	86.34	233071	86.34	151517	86.34	68361.2	86.34	532465	86.34	742386	86.34	66792.8	86.34	43650.1	86.34	50020.5	259.02	339085	259.02	23965.4	259.02	10347.3			259.02	49690.6	259.02	54491.4
86.4	456847	86.4	144298	86.4	277995	86.4	643484	86.4	233132	86.4	151678	86.4	68309.1	86.4	532812	86.4	744891	86.4	66853.4	86.4	43624.2	86.4	49992	259.2	337481	259.2	24017.7	259.2	10376			259.2	49708.9	259.2	54632.5
86.46	457179	86.46	144336	86.46	278114	86.46	644026	86.46	233194	86.46	151839	86.46	68259.3	86.46	533163	86.46	747435	86.46	66907.9	86.46	43600.2	86.46	49968.1	259.38	335871	259.38	24065	259.38	10404			259.38	49732.8	259.38	54770.2
86.52	457510	86.52	144381	86.52	278219	86.52	644559	86.52	233256	86.52	152000	86.52	68213.3	86.52	533519	86.52	750019	86.52	66955.5	86.52	43579.5	86.52	49949.1	259.56	334258	259.56	24107.1	259.56	10431.2			259.56	49763.1	259.56	54903.6
86.58	457841	86.58	144434	86.58	278308	86.58	645080	86.58	233318	86.58	152159	86.58	68173.2	86.58	533881	86.58	752641	86.58	66995.2	86.58	43563.4	86.58	49935	259.74	332646	259.74	24143.6	259.74	10457.8			259.74	49799.6	259.74	55032.6
86.64	458170	86.64	144495	86.64	278383	86.64	645592	86.64	233383	86.64	152316	86.64	68139.3	86.64	534250	86.64	755295	86.64	67026.6	86.64	43553.2	86.64	49926	259.92	331042	259.92	24174.4	259.92	10483.5			259.92	49842.2	259.92	55156.7
86.7	458498	86.7	144563	86.7	278442	86.7	646096	86.7	233462	86.7	152471	86.7	68113.4	86.7	534624	86.7	757984	86.7	67049.3	86.7	43549.8	86.7	49921.9	260.1	329459	260.1	24199.2	260.1	10508.2			260.1	49890.6	260.1	55275.7
86.76	458824	86.76	144639	86.76	278486	86.76	646594	86.76	233556	86.76	152622	86.76	68099.6	86.76	535008	86.76	760707	86.76	67063.4	86.76	43554.5	86.76	49922.7	260.28	327899	260.28	24217.6	260.28	10531.7			260.28	49945.2	260.28	55389.8
86.82	459148	86.82	144721	86.82	278516	86.82	647089	86.82	233666	86.82	152770	86.82	68098.1	86.82	535402	86.82	763461	86.82	67068.6	86.82	43567.6	86.82	49928.1	260.46	326367	260.46	24229.7	260.46	10553.9			260.46	50005.2	260.46	55498.4
86.88	459471	86.88	144810	86.88	278532	86.88	647584	86.88	233796	86.88	152914	86.88	68109.6	86.88	535808	86.88	766242	86.88	67065	86.88	43590	86.88	49937.9	260.64	324866	260.64	24235.4	260.64	10574.8			260.64	50070.8	260.64	55602
86.94	459792	86.94	144906	86.94	278536	86.94	648081	86.94	233949	86.94	153053	86.94	68133.1	86.94	536227	86.94	769052	86.94	67052.5	86.94	43622.1	86.94	49951.7	260.82	323410	260.82	24234.6	260.82	10594.5			260.82	50141.5	260.82	55700.2
87	460112	87	145008	87	278528	87	648584	87	234121	87	153187	87	68170.8	87	536659	87	771892	87	67031.8	87	43664.1	87	49969.3	261	321995	261	24227.2	261	10612.9			261	50217.4	261	55793.3
87.06	460431	87.06	145114	87.06	278510	87.06	649093	87.06	234312	87.06	153314	87.06	68222.9	87.06	537105	87.06	774763	87.06	67003.3	87.06	43715.6	87.06	49990	261.18	320607	261.18	24213.1	261.18	10630.2			261.18	50298.1	261.18	55881.3
87.12	460749	87.12	145226	87.12	278484	87.12	649607	87.12	234523	87.12	153431	87.12	68289.2	87.12	537566	87.12	777662	87.12	66967.3	87.12	43776.4	87.12	50013.5	261.36	319245	261.36	24192.8	261.36	10646.2			261.36	50383.4	261.36	55964.5
87.18	461065	87.18	145342	87.18	278452	87.18	650126	87.18	234757	87.18	153539	87.18	68368.9	87.18	538040	87.18	780592	87.18	66925.1	87.18	43845.8	87.18	50039	261.54	317930	261.54	24166.4	261.54	10660.8			261.54	50473.7	261.54	56043
87.24	461380	87.24	145461	87.24	278414	87.24	650647	87.24	235013	87.24	153637	87.24	68462.8	87.24	538526	87.24	783561	87.24	66877.7	87.24	43923.2	87.24	50066.2	261.72	316649	261.72	24134.2	261.72	10674			261.72	50568.6	261.72	56117
87.3	461695	87.3	145584	87.3	278374	87.3	651170	87.3	235278	87.3	153727	87.3	68570.9	87.3	539023	87.3	786561	87.3	66826.1	87.3	44007.7	87.3	50094.3	261.9	315388	261.9	24096.8	261.9	10686			261.9	50668	261.9	56186.9
87.36	462009	87.36	145710	87.36	278332	87.36	651697	87.36	235558	87.36	153809	87.36	68692	87.36	539530	87.36	789580	87.36	66770.8	87.36	44098.3	87.36	50122.7	262.08	314132	262.08	24054.3	262.08	10696.6			262.08	50771.9	262.08	56253
87.42	462322	87.42	145836	87.42	278292	87.42	652230	87.42	235854	87.42	153885	87.42	68824.5	87.42	540045	87.42	792607	87.42	66713.3	87.42	44193.8	87.42	50151	262.26	312884	262.26	24007.1	262.26	10705.7			262.26	50880.5	262.26	56315.9
87.48	462634	87.48	145962	87.48	278254	87.48	652767	87.48	236164	87.48	153954	87.48	68967.7	87.48	540568	87.48	795638	87.48	66655.2	87.48	44292.9	87.48	50178.3	262.44	311648	262.44	23955.4	262.44	10713.1			262.44	50993.9	262.44	56376
87.54	462945	87.54	146087	87.54	278221	87.54	653309	87.54	236488	87.54	154019	87.54	69121.3	87.54	541098	87.54	798663	87.54	66597.7	87.54	44394.3	87.54	50204.2	262.62	310410	262.62	23899.5	262.62	10718.9			262.62	51111.8	262.62	56433.1
87.6	463254	87.6	146211	87.6	278195	87.6	653858	87.6	236825	87.6	154080	87.6	69284.1	87.6	541632	87.6	801671	87.6	66541.8	87.6	44496.5	87.6	50228.2	262.8	309171	262.8	23839.9	262.8	10722.9			262.8	51234.3	262.8	56487.8
87.66	463559	87.66	146333	87.66	278178	87.66	654417	87.66	237175	87.66	154136	87.66	69455	87.66	542168	87.66	804660	87.66	66488.5	87.66	44598.1	87.66	50249.8	262.98	307951	262.98	23776.9	262.98	10725.2			262.98	51361.5	262.98	56540.1
87.72	463862	87.72	146452	87.72	278170	87.72	654987	87.72	237537	87.72	154190	87.72	69636	87.72	542705	87.72	807628	87.72	66439	87.72	44697.9	87.72	50268.5	263.16	306749	263.16	23710.9	263.16	10725.8			263.16	51493.5	263.16	56590
87.78	464164	87.78	146568	87.78	278171	87.78	655572	87.78	237913	87.78	154244	87.78	69827.4	87.78	543240	87.78	810571	87.78	66394.3	87.78	44794.4	87.78	50284	263.34	305552	263.34	23642.4	263.34	10724.7			263.34	51630.5	263.34	56637.7
87.84	464463	87.84	146678	87.84	278184	87.84	656175	87.84	238307	87.84	154296	87.84	70026.8	87.84	543775	87.84	813475	87.84	66356	87.84	44886.4	87.84	50295.9	263.52	304366	263.52	23571.5	263.52	10721.8			263.52	51772.6	263.52	56682.6
87.9	464762	87.9	146783	87.9	278210	87.9	656794	87.9	238719	87.9	154346	87.9	70233.1	87.9	544307	87.9	816338	87.9	66325.4	87.9	44972.4	87.9	50303.8	263.7	303201	263.7	23498.5	263.7	10717.1			263.7	51920.1	263.7	56724.6
87.96	465059	87.96	146883	87.96	278249	87.96	657427	87.96	239150	87.96	154394	87.96	70446.6	87.96	544836	87.96	819167	87.96	66303.6	87.96	45051.3	87.96	50307.4	263.88	302080	263.88	23423.8	263.88	10711			263.88	52072.5	263.88	56763.7
88.02	465356	88.02	146976	88.02	278302	88.02	658077	88.02	239594	88.02	154439	88.02	70667.4	88.02	545360	88.02	821969	88.02	66290.9	88.02	45121.8	88.02	50306.6	264.06	301022	264.06	23347.5	264.06	10703.5			264.06	52229.8	264.06	56799.5
88.08	465654	88.08	147064	88.08	278370	88.08	658744	88.08	240049	88.08	154480	88.08	70894	88.08	545876	88.08	824747	88.08	66287.5	88.08	45183	88.08	50301.1	264.24	300030	264.24	23270	264.24	10694.8			264.24	52392	264.24	56832.1
88.14	465952	88.14	147146	88.14	278452	88.14	659428	88.14	240515	88.14	154521	88.14	71126.2	88.14	546386	88.14	827502	88.14	66293.5	88.14	45234	88.14	50290.8	264.42	299118	264.42	23191.6	264.42	10684.7			264.42	52558.8	264.42	56861.8
88.2	466251	88.2	147220	88.2	278548	88.2	660127	88.2	240992	88.2	154560	88.2	71362.3	88.2	546889	88.2	830244	88.2	66309.6	88.2	45274	88.2	50275.8	264.6	298310	264.6	23112.5	264.6	10673.4			264.6	52729.9	264.6	56888.9
88.26	466553	88.26	147286	88.26	278659	88.26	660837	88.26	241479	88.26	154599	88.26	71600.8	88.26	547384	88.26	832971	88.26	66336.4	88.26	45302.4	88.26	50255.9	264.78	297607	264.78	23032.9	264.78	10660.7			264.78	52904.4	264.78	56913.2
88.32	466858	88.32	147342	88.32	278783	88.32	661558	88.32	241972	88.32	154636	88.32	71838.5	88.32	547871	88.32	835661	88.32	66373.6	88.32	45318.9	88.32	50231.2	264.96	297011	264.96	22953	264.96	10646.7			264.96	53082.1	264.96	56935
[truncated: 6,237 more rows]

## Sheet: Figure 2d_theoretical
Time	1	2	3	4	5	6	7	8	9	10	11	12	13	14	15	16	17	Average
[truncated: 483 more rows]
