# Supplementary material for: Sperm hyperactivation drives a circling-and-wandering swimming behavior
Source: Nat Commun. 2026 Mar 24;17:4475. doi: 10.1038/s41467-026-70143-6 (PMC13187331; doi:10.1038/s41467-026-70143-6)
Supplement: Supplementary file 11 — Source Data [file 41467_2026_70143_MOESM11_ESM.zip › Source Data/Figure 3.xlsx]

## Sheet: Figure 3d
ArcLength	Deflection	ArcLength_Error	Deflection_Error	ArcLength	Deflection	ArcLength_Error	Deflection_Error
236.183	326.334	23.6183	25.4724	117.015	96.3121	11.7015	8.72665
232.451	259.196	23.2451	25.4724	85.3299	104.046	8.53299	8.72665
277.647	233.853	27.7647	25.4724	125.394	140.609	12.5394	8.72665
261.677	236.548	26.1677	25.4724	131.746	107.17	13.1746	8.72665
156.177	346.518	15.6177	25.4724	112.427	93.8905	11.2427	8.72665
232.42	246.701	23.242	25.4724	101.231	81.6661	10.1231	8.72665
345.648	255.666	34.5648	25.4724	90.4392	83.2784	9.04392	8.72665
266.677	256.282	26.6677	25.4724	69.5228	82.7955	6.95228	8.72665
219.086	458.742	21.9086	25.4724	88.8251	93.4926	8.88251	8.72665
273.406	239.818	27.3406	25.4724	100.379	84.5818	10.0379	8.72665
504.628	319.352	50.4628	25.4724	156.288	91.8463	15.6288	8.72665
224.264	247.111	22.4264	25.4724	109.733	100.052	10.9733	8.72665
286.929	346.386	28.6929	25.4724	113.904	123.554	11.3904	8.72665
248.78	320.699	24.878	25.4724	99.9086	98.6681	9.99086	8.72665
171.479	324.287	17.1479	25.4724	83.7435	94.4592	8.37435	8.72665
				71.4607	87.5325	7.14607	8.72665
				62.4317	78.7653	6.24317	8.72665
				82.9706	98.5704	8.29706	8.72665
				77.1278	83.2141	7.71278	8.72665
				55.0196	80.4976	5.50196	8.72665
				86.908	99.7793	8.6908	8.72665
				58.768	103.126	5.8768	8.72665
				75.5167	84.1641	7.55167	8.72665
				74.7759	98.6761	7.47759	8.72665
				71.0804	100.214	7.10804	8.72665

## Sheet: Figure 3f
ArcLength_um	Y_Value	X_Error	Y_Error	ArcLength_um	Y_Value	X_Error	Y_Error
135	308	13	26	103	113	10	9
229	450	23	26	19	171	2	9
304	317	30	26	129	187	13	9
97	291	10	26	70	123	7	9
127	334	13	26	45	104	4	9
106	417	11	26	68	113	7	9
69	284	7	26	264	127	26	9
264	676	26	26	105	86	10	9
151	259	15	26	79	154	8	9
420	360	42	26	71	224	7	9
174	415	17	26	12	195	1	9
414	464	41	26	15	146	1	9
144	318	14	26	204	98	20	9
56	419	6	26	241	85	24	9
110	693	11	26	35	116	4	9
97	383	10	26	75	104	7	9
				50	138	5	9
				38	172	4	9
